# Supplementary material for: Intergrative metabolomic and transcriptomic analyses unveil nutrient remobilization events in leaf senescence of tobacco
Source: Sci Rep. 2017 Sep 21;7:12126. doi: 10.1038/s41598-017-11615-0 (PMC5608745; doi:10.1038/s41598-017-11615-0)
Supplement: Supplementary file 2 — Supplementary Table S1 [file 41598_2017_11615_MOESM2_ESM.xlsx]

## Sheet: Dataset S1
Supplementary Table S1 The size distributions of contigs and unigenes for each RNA-seq sample.
	Sample	Total Number	Total Length(nt)	Mean Length(nt)	N50	Total Consensus Sequences	Distinct Clusters	Distinct Singletons
Contig	15LL-1	239478	77904311	325	570	-	-	-
	15LL-2	215441	71491793	332	604	-	-	-
	15ML-1	226283	74232286	328	581	-	-	-
	15ML-2	220943	73150213	331	599	-	-	-
	15UL-1	265860	82288957	310	506	-	-	-
	15UL-2	212010	70050833	330	603	-	-	-
	25LL-1	230141	75250995	327	577	-	-	-
	25LL-2	196866	65835376	334	622	-	-	-
	25ML-1	224092	72657465	324	562	-	-	-
	25ML-2	189838	62876854	331	613	-	-	-
	25UL-1	206096	68755366	334	621	-	-	-
	25UL-2	214444	70832470	330	599	-	-	-
	35LL-1	178578	61109082	342	669	-	-	-
	35LL-2	166703	57810830	347	693	-	-	-
	35ML-1	213769	71007464	332	606	-	-	-
	35ML-2	205945	68824857	334	624	-	-	-
	35UL-1	201735	67014271	332	614	-	-	-
	35UL-2	216957	71911053	331	603	-	-	-
	45LL-1	267198	89041844	333	614	-	-	-
	45LL-2	181187	62008266	342	662	-	-	-
	45ML-1	243197	78795479	324	557	-	-	-
	45ML-2	199121	66430657	334	617	-	-	-
	45UL-1	224337	73336706	327	583	-	-	-
	45UL-2	201254	67477019	335	630	-	-	-
	55ML-1	179717	60909649	339	649	-	-	-
	55ML-2	190251	64362294	338	647	-	-	-
	55UL-1	205752	68323040	332	613	-	-	-
	55UL-2	191389	64256978	336	639	-	-	-
	65ML-1	197882	66022213	334	622	-	-	-
	65ML-2	190385	63744210	335	632	-	-	-
	65UL-1	189773	64090504	338	640	-	-	-
	65UL-2	158453	54212082	342	674	-	-	-
	75ML-1	193142	64361085	333	623	-	-	-
	75ML-2	218395	70701651	324	574	-	-	-
	75UL-1	192784	65008346	337	639	-	-	-
	75UL-2	201477	67435608	335	622	-	-	-
	85ML-1	210515	68721924	326	589	-	-	-
	85ML-2	183591	61336256	334	635	-	-	-
	85UL-1	205319	67469041	329	597	-	-	-
	85UL-2	196034	65529789	334	628	-	-	-
	Total	8246332
Unigene	15LL-1	137303	112810133	822	1651	137303	56402	80901
	15LL-2	123490	103625458	839	1676	123490	52122	71368
	15ML-1	129973	108019079	831	1651	129973	55787	74186
	15ML-2	127139	106828550	840	1673	127139	54876	72263
	15UL-1	155546	128620505	827	1648	155546	68140	87406
	15UL-2	120168	97215602	809	1612	120168	50757	69411
	25LL-1	132640	109723269	827	1664	132640	55750	76890
	25LL-2	110439	87154562	789	1566	110439	44767	65672
	25ML-1	128761	101999890	792	1597	128761	53487	75274
	25ML-2	106096	86135164	812	1612	106096	44347	61749
	25UL-1	115455	93702997	812	1621	115455	48470	66985
	25UL-2	120732	97711060	809	1623	120732	50276	70456
	35LL-1	98943	76658914	775	1516	98943	39519	59424
	35LL-2	92006	71513284	777	1507	92006	38022	53984
	35ML-1	120988	100190833	828	1642	120988	51255	69733
	35ML-2	115793	95448455	824	1641	115793	48658	67135
	35UL-1	112210	88900057	792	1569	112210	46961	65249
	35UL-2	129183	114530079	887	1743	129183	57143	72040
	45LL-1	150695	113516360	753	1515	150695	53075	97620
	45LL-2	100285	75128269	749	1462	100285	37709	62576
	45ML-1	140294	115270625	822	1662	140294	58487	81807
	45ML-2	111705	89258091	799	1578	111705	46748	64957
	45UL-1	126537	102411416	809	1636	126537	52719	73818
	45UL-2	112784	90880894	806	1606	112784	47618	65166
	55ML-1	101043	79779712	790	1559	101043	42497	58546
	55ML-2	107214	85361935	796	1569	107214	45236	61978
	55UL-1	114959	91980010	800	1592	114959	47724	67235
	55UL-2	106225	83849645	789	1567	106225	44375	61850
	65ML-1	110351	87250010	791	1586	110351	45487	64864
	65ML-2	105342	81106895	770	1526	105342	43119	62223
	65UL-1	105413	81916150	777	1530	105413	43619	61794
	65UL-2	86778	65756049	758	1472	86778	35280	51498
	75ML-1	107191	83997491	784	1571	107191	43807	63384
	75ML-2	121637	92436947	760	1538	121637	48187	73450
	75UL-1	108095	85666463	793	1561	108095	44821	63274
	75UL-2	113166	90149389	797	1581	113166	47098	66068
	85ML-1	115299	88529851	768	1564	115299	45878	69421
	85ML-2	99461	75180454	756	1495	99461	39803	59658
	85UL-1	113405	85797373	757	1527	113405	45260	68145
	85UL-2	108514	85373916	787	1577	108514	44688	63826
	Total	4643258
