# Supplementary material for: Intergrative metabolomic and transcriptomic analyses unveil nutrient remobilization events in leaf senescence of tobacco
Source: Sci Rep. 2017 Sep 21;7:12126. doi: 10.1038/s41598-017-11615-0 (PMC5608745; doi:10.1038/s41598-017-11615-0)
Supplement: Supplementary file 3 — Supplementary Table S2 [file 41598_2017_11615_MOESM3_ESM.xlsx]

## Sheet: Supplementary Table S2
Supplementary Table S2 Top blast hits from five public databases (nr, SwissProt, COG, KEGG and GO)
geneID	geneLength	Nr-ID	Nr-Score	Nr-Evalue	Nr-annotation	Swissprot-ID	Swissprot-Score	Swissprot-Evalue	Swissprot-annotation	COG-Protein-or-Domain	COG-Score	COG-Evalue	COG-ID	COG-Function-Description	KO_id	KEGG-Evalue	KEGG-Score	KEGG-Gene	ko_definition	GO-BiologicalProcess	GO-MolecularFunction	Go-CellularComponent
CL1.Contig10_All	1258	gi|460412753|ref|XP_004251762.1|	448	1e-124	PREDICTED: ABC transporter I family member 1-like isoform 1 [Solanum lycopersicum] >gi|460412755|ref|XP_004251763.1| PREDICTED: ABC transporter I family member 1-like isoform 2 [Solanum lycopersicum]	sp|Q9C8T1|AB1I_ARATH	408	3e-114	ABC transporter I family member 1 OS=Arabidopsis thaliana GN=ABCI1 PE=2 SV=1	ZccmA	132	1e-30	COG4133	ABC-type transport system involved in cytochrome c biogenesis, ATPase component	K05658	3e-13	74.7	mtr:MTR_1g086080	ATP-binding cassette, subfamily B (MDR/TAP), member 1	GO:0006810//transport;GO:0017004//cytochrome complex assembly;GO:0006200//ATP catabolic process	GO:0015439//heme-transporting ATPase activity;GO:0005524//ATP binding	GO:0030288//outer membrane-bounded periplasmic space;GO:0005886//plasma membrane
CL1.Contig11_All	1397	gi|460412753|ref|XP_004251762.1|	448	1e-124	PREDICTED: ABC transporter I family member 1-like isoform 1 [Solanum lycopersicum] >gi|460412755|ref|XP_004251763.1| PREDICTED: ABC transporter I family member 1-like isoform 2 [Solanum lycopersicum]	sp|Q9C8T1|AB1I_ARATH	408	3e-114	ABC transporter I family member 1 OS=Arabidopsis thaliana GN=ABCI1 PE=2 SV=1	ZccmA	132	1e-30	COG4133	ABC-type transport system involved in cytochrome c biogenesis, ATPase component	K05658	3e-13	74.7	mtr:MTR_1g086080	ATP-binding cassette, subfamily B (MDR/TAP), member 1	GO:0006810//transport;GO:0017004//cytochrome complex assembly;GO:0006200//ATP catabolic process	GO:0015439//heme-transporting ATPase activity;GO:0005524//ATP binding	GO:0030288//outer membrane-bounded periplasmic space;GO:0005886//plasma membrane
CL1.Contig12_All	1767	gi|460412753|ref|XP_004251762.1|	448	2e-124	PREDICTED: ABC transporter I family member 1-like isoform 1 [Solanum lycopersicum] >gi|460412755|ref|XP_004251763.1| PREDICTED: ABC transporter I family member 1-like isoform 2 [Solanum lycopersicum]	sp|Q9C8T1|AB1I_ARATH	408	5e-114	ABC transporter I family member 1 OS=Arabidopsis thaliana GN=ABCI1 PE=2 SV=1	ZccmA	132	1e-30	COG4133	ABC-type transport system involved in cytochrome c biogenesis, ATPase component	K05658	4e-13	74.7	mtr:MTR_1g086080	ATP-binding cassette, subfamily B (MDR/TAP), member 1	GO:0006810//transport;GO:0017004//cytochrome complex assembly;GO:0006200//ATP catabolic process	GO:0015439//heme-transporting ATPase activity;GO:0005524//ATP binding	GO:0030288//outer membrane-bounded periplasmic space;GO:0005886//plasma membrane
CL1.Contig1_All	1229	gi|460412753|ref|XP_004251762.1|	448	1e-124	PREDICTED: ABC transporter I family member 1-like isoform 1 [Solanum lycopersicum] >gi|460412755|ref|XP_004251763.1| PREDICTED: ABC transporter I family member 1-like isoform 2 [Solanum lycopersicum]	sp|Q9C8T1|AB1I_ARATH	408	3e-114	ABC transporter I family member 1 OS=Arabidopsis thaliana GN=ABCI1 PE=2 SV=1	ZccmA	132	9e-31	COG4133	ABC-type transport system involved in cytochrome c biogenesis, ATPase component	K05658	3e-13	74.7	mtr:MTR_1g086080	ATP-binding cassette, subfamily B (MDR/TAP), member 1	GO:0006810//transport;GO:0017004//cytochrome complex assembly;GO:0006200//ATP catabolic process	GO:0015439//heme-transporting ATPase activity;GO:0005524//ATP binding	GO:0030288//outer membrane-bounded periplasmic space;GO:0005886//plasma membrane
CL1.Contig2_All	1410	gi|460412753|ref|XP_004251762.1|	448	1e-124	PREDICTED: ABC transporter I family member 1-like isoform 1 [Solanum lycopersicum] >gi|460412755|ref|XP_004251763.1| PREDICTED: ABC transporter I family member 1-like isoform 2 [Solanum lycopersicum]	sp|Q9C8T1|AB1I_ARATH	408	4e-114	ABC transporter I family member 1 OS=Arabidopsis thaliana GN=ABCI1 PE=2 SV=1	ZccmA	132	1e-30	COG4133	ABC-type transport system involved in cytochrome c biogenesis, ATPase component	K05658	3e-13	74.7	mtr:MTR_1g086080	ATP-binding cassette, subfamily B (MDR/TAP), member 1	GO:0006810//transport;GO:0017004//cytochrome complex assembly;GO:0006200//ATP catabolic process	GO:0015439//heme-transporting ATPase activity;GO:0005524//ATP binding	GO:0030288//outer membrane-bounded periplasmic space;GO:0005886//plasma membrane
CL1.Contig3_All	1764	gi|460412753|ref|XP_004251762.1|	448	2e-124	PREDICTED: ABC transporter I family member 1-like isoform 1 [Solanum lycopersicum] >gi|460412755|ref|XP_004251763.1| PREDICTED: ABC transporter I family member 1-like isoform 2 [Solanum lycopersicum]	sp|Q9C8T1|AB1I_ARATH	408	5e-114	ABC transporter I family member 1 OS=Arabidopsis thaliana GN=ABCI1 PE=2 SV=1	ZccmA	132	1e-30	COG4133	ABC-type transport system involved in cytochrome c biogenesis, ATPase component	K05658	4e-13	74.7	mtr:MTR_1g086080	ATP-binding cassette, subfamily B (MDR/TAP), member 1	GO:0006810//transport;GO:0017004//cytochrome complex assembly;GO:0006200//ATP catabolic process	GO:0015439//heme-transporting ATPase activity;GO:0005524//ATP binding	GO:0030288//outer membrane-bounded periplasmic space;GO:0005886//plasma membrane
CL1.Contig4_All	1359	gi|460412753|ref|XP_004251762.1|	448	1e-124	PREDICTED: ABC transporter I family member 1-like isoform 1 [Solanum lycopersicum] >gi|460412755|ref|XP_004251763.1| PREDICTED: ABC transporter I family member 1-like isoform 2 [Solanum lycopersicum]	sp|Q9C8T1|AB1I_ARATH	408	3e-114	ABC transporter I family member 1 OS=Arabidopsis thaliana GN=ABCI1 PE=2 SV=1	ZccmA	132	1e-30	COG4133	ABC-type transport system involved in cytochrome c biogenesis, ATPase component	K05658	3e-13	74.7	mtr:MTR_1g086080	ATP-binding cassette, subfamily B (MDR/TAP), member 1	GO:0006810//transport;GO:0017004//cytochrome complex assembly;GO:0006200//ATP catabolic process	GO:0015439//heme-transporting ATPase activity;GO:0005524//ATP binding	GO:0030288//outer membrane-bounded periplasmic space;GO:0005886//plasma membrane
CL1.Contig5_All	1227	gi|460412753|ref|XP_004251762.1|	32.3	9e-117	PREDICTED: ABC transporter I family member 1-like isoform 1 [Solanum lycopersicum] >gi|460412755|ref|XP_004251763.1| PREDICTED: ABC transporter I family member 1-like isoform 2 [Solanum lycopersicum]	sp|Q9C8T1|AB1I_ARATH	383	2e-108	ABC transporter I family member 1 OS=Arabidopsis thaliana GN=ABCI1 PE=2 SV=1	ZccmA	131	3e-30	COG4133	ABC-type transport system involved in cytochrome c biogenesis, ATPase component	K05658	2e-13	75.1	ppp:PHYPADRAFT_198750	ATP-binding cassette, subfamily B (MDR/TAP), member 1	GO:0006810//transport;GO:0017004//cytochrome complex assembly;GO:0006200//ATP catabolic process	GO:0015439//heme-transporting ATPase activity;GO:0005524//ATP binding	GO:0030288//outer membrane-bounded periplasmic space;GO:0005886//plasma membrane
CL1.Contig6_All	1122	gi|460412753|ref|XP_004251762.1|	435.3	9e-121	PREDICTED: ABC transporter I family member 1-like isoform 1 [Solanum lycopersicum] >gi|460412755|ref|XP_004251763.1| PREDICTED: ABC transporter I family member 1-like isoform 2 [Solanum lycopersicum]	sp|Q9C8T1|AB1I_ARATH	399	2e-111	ABC transporter I family member 1 OS=Arabidopsis thaliana GN=ABCI1 PE=2 SV=1	ZccmA	132	8e-31	COG4133	ABC-type transport system involved in cytochrome c biogenesis, ATPase component	K05658	3e-13	74.7	mtr:MTR_1g086080	ATP-binding cassette, subfamily B (MDR/TAP), member 1	GO:0006810//transport;GO:0017004//cytochrome complex assembly;GO:0006200//ATP catabolic process	GO:0015439//heme-transporting ATPase activity;GO:0005524//ATP binding	GO:0030288//outer membrane-bounded periplasmic space;GO:0005886//plasma membrane
CL1.Contig7_All	332	--	--	--	--	--	--	--	--	--	--	--	--	--	--	--	--	--	--	-	-	-
CL1.Contig8_All	1717	gi|460412753|ref|XP_004251762.1|	435.3	1e-120	PREDICTED: ABC transporter I family member 1-like isoform 1 [Solanum lycopersicum] >gi|460412755|ref|XP_004251763.1| PREDICTED: ABC transporter I family member 1-like isoform 2 [Solanum lycopersicum]	sp|Q9C8T1|AB1I_ARATH	399	3e-111	ABC transporter I family member 1 OS=Arabidopsis thaliana GN=ABCI1 PE=2 SV=1	ZccmA	132	1e-30	COG4133	ABC-type transport system involved in cytochrome c biogenesis, ATPase component	K05658	4e-13	74.7	mtr:MTR_1g086080	ATP-binding cassette, subfamily B (MDR/TAP), member 1	GO:0006810//transport;GO:0017004//cytochrome complex assembly;GO:0006200//ATP catabolic process	GO:0015439//heme-transporting ATPase activity;GO:0005524//ATP binding	GO:0030288//outer membrane-bounded periplasmic space;GO:0005886//plasma membrane
CL1.Contig9_All	1768	gi|460412753|ref|XP_004251762.1|	435.3	1e-120	PREDICTED: ABC transporter I family member 1-like isoform 1 [Solanum lycopersicum] >gi|460412755|ref|XP_004251763.1| PREDICTED: ABC transporter I family member 1-like isoform 2 [Solanum lycopersicum]	sp|Q9C8T1|AB1I_ARATH	399	3e-111	ABC transporter I family member 1 OS=Arabidopsis thaliana GN=ABCI1 PE=2 SV=1	ZccmA	132	1e-30	COG4133	ABC-type transport system involved in cytochrome c biogenesis, ATPase component	K05658	4e-13	74.7	mtr:MTR_1g086080	ATP-binding cassette, subfamily B (MDR/TAP), member 1	GO:0006810//transport;GO:0017004//cytochrome complex assembly;GO:0006200//ATP catabolic process	GO:0015439//heme-transporting ATPase activity;GO:0005524//ATP binding	GO:0030288//outer membrane-bounded periplasmic space;GO:0005886//plasma membrane
CL10.Contig1_All	1512	--	--	--	--	--	--	--	--	--	--	--	--	--	--	--	--	--	--	-	-	-
CL10.Contig2_All	1343	--	--	--	--	--	--	--	--	--	--	--	--	--	--	--	--	--	--	-	-	-
CL10.Contig3_All	1373	--	--	--	--	--	--	--	--	--	--	--	--	--	--	--	--	--	--	-	-	-
CL100.Contig10_All	4141	gi|460381436|ref|XP_004236455.1|	964.5	0	PREDICTED: uncharacterized protein LOC101253678 [Solanum lycopersicum]	sp|O04716|MSH6_ARATH	79	2e-14	DNA mismatch repair protein MSH6 OS=Arabidopsis thaliana GN=MSH6 PE=1 SV=2	--	--	--	--	--	K11267	2e-39	163	aly:ARALYDRAFT_494201	sister chromatid cohesion protein PDS5	-	-	-
CL100.Contig11_All	1230	gi|460381436|ref|XP_004236455.1|	321.2	2e-86	PREDICTED: uncharacterized protein LOC101253678 [Solanum lycopersicum]	--	--	--	--	--	--	--	--	--	--	--	--	--	--	GO:0080167//response to karrikin	-	-
CL100.Contig1_All	3872	gi|460381436|ref|XP_004236455.1|	903.3	0	PREDICTED: uncharacterized protein LOC101253678 [Solanum lycopersicum]	sp|O04716|MSH6_ARATH	79	2e-14	DNA mismatch repair protein MSH6 OS=Arabidopsis thaliana GN=MSH6 PE=1 SV=2	SPAC140.02	55.1	9e-07	COG0724	RNA-binding proteins (RRM domain)	K11267	2e-39	163	aly:ARALYDRAFT_494201	sister chromatid cohesion protein PDS5	GO:0009987//cellular process;GO:0044699	-	-
CL100.Contig2_All	1243	gi|460381436|ref|XP_004236455.1|	349	1e-94	PREDICTED: uncharacterized protein LOC101253678 [Solanum lycopersicum]	--	--	--	--	--	--	--	--	--	--	--	--	--	--	GO:0080167//response to karrikin	-	-
CL100.Contig3_All	4343	gi|460381436|ref|XP_004236455.1|	903.7	0	PREDICTED: uncharacterized protein LOC101253678 [Solanum lycopersicum]	sp|O04716|MSH6_ARATH	79	2e-14	DNA mismatch repair protein MSH6 OS=Arabidopsis thaliana GN=MSH6 PE=1 SV=2	--	--	--	--	--	K11267	3e-39	163	aly:ARALYDRAFT_494201	sister chromatid cohesion protein PDS5	GO:0044763	-	GO:0044424//intracellular part
CL100.Contig4_All	4119	gi|460381436|ref|XP_004236455.1|	903.7	0	PREDICTED: uncharacterized protein LOC101253678 [Solanum lycopersicum]	sp|O04716|MSH6_ARATH	79	2e-14	DNA mismatch repair protein MSH6 OS=Arabidopsis thaliana GN=MSH6 PE=1 SV=2	--	--	--	--	--	K11267	2e-39	163	aly:ARALYDRAFT_494201	sister chromatid cohesion protein PDS5	GO:0044763	-	GO:0044424//intracellular part
CL100.Contig5_All	4019	gi|460381436|ref|XP_004236455.1|	167.9	0	PREDICTED: uncharacterized protein LOC101253678 [Solanum lycopersicum]	sp|O04716|MSH6_ARATH	79	2e-14	DNA mismatch repair protein MSH6 OS=Arabidopsis thaliana GN=MSH6 PE=1 SV=2	--	--	--	--	--	K11267	2e-39	163	aly:ARALYDRAFT_494201	sister chromatid cohesion protein PDS5	-	-	-
CL100.Contig6_All	2182	gi|460381436|ref|XP_004236455.1|	167.9	0	PREDICTED: uncharacterized protein LOC101253678 [Solanum lycopersicum]	sp|O04716|MSH6_ARATH	79	1e-14	DNA mismatch repair protein MSH6 OS=Arabidopsis thaliana GN=MSH6 PE=1 SV=2	--	--	--	--	--	K11267	1e-19	97.1	gmx:100775397	sister chromatid cohesion protein PDS5	GO:0016458//gene silencing;GO:0016070//RNA metabolic process;GO:0040029//regulation of gene expression, epigenetic	-	-
CL100.Contig7_All	3408	gi|460381436|ref|XP_004236455.1|	859	0	PREDICTED: uncharacterized protein LOC101253678 [Solanum lycopersicum]	sp|O04716|MSH6_ARATH	79	2e-14	DNA mismatch repair protein MSH6 OS=Arabidopsis thaliana GN=MSH6 PE=1 SV=2	--	--	--	--	--	K11267	9e-37	154	aly:ARALYDRAFT_494201	sister chromatid cohesion protein PDS5	GO:0009987//cellular process;GO:0044699	-	-
CL100.Contig8_All	773	gi|460381436|ref|XP_004236455.1|	308.9	5e-83	PREDICTED: uncharacterized protein LOC101253678 [Solanum lycopersicum]	sp|O04716|MSH6_ARATH	79.7	2e-15	DNA mismatch repair protein MSH6 OS=Arabidopsis thaliana GN=MSH6 PE=1 SV=2	--	--	--	--	--	K11267	1e-19	94.7	ppp:PHYPADRAFT_66246	sister chromatid cohesion protein PDS5	-	-	-
CL100.Contig9_All	3417	gi|460381436|ref|XP_004236455.1|	857.4	0	PREDICTED: uncharacterized protein LOC101253678 [Solanum lycopersicum]	sp|O04716|MSH6_ARATH	79	2e-14	DNA mismatch repair protein MSH6 OS=Arabidopsis thaliana GN=MSH6 PE=1 SV=2	--	--	--	--	--	K11267	9e-37	154	aly:ARALYDRAFT_494201	sister chromatid cohesion protein PDS5	GO:0009987//cellular process;GO:0044699	-	-
CL1000.Contig1_All	487	--	--	--	--	--	--	--	--	--	--	--	--	--	--	--	--	--	--	-	-	-
CL1000.Contig2_All	520	--	--	--	--	--	--	--	--	--	--	--	--	--	--	--	--	--	--	-	-	-
CL10000.Contig1_All	576	gi|88683138|emb|CAJ77503.1|	83.6	2e-15	putative glutenin high molecular weight subunit DY10 precursor [Solanum tuberosum]	--	--	--	--	--	--	--	--	--	--	--	--	--	--	-	-	-
CL10000.Contig2_All	745	gi|88683138|emb|CAJ77503.1|	84.3	2e-15	putative glutenin high molecular weight subunit DY10 precursor [Solanum tuberosum]	--	--	--	--	--	--	--	--	--	--	--	--	--	--	-	-	-
CL10001.Contig1_All	2671	gi|460404728|ref|XP_004247833.1|	1423.7	0	PREDICTED: uncharacterized protein sll0005-like [Solanum lycopersicum]	sp|Q9MA15|Y1796_ARATH	393	2e-109	Uncharacterized aarF domain-containing protein kinase At1g79600, chloroplastic OS=Arabidopsis thaliana GN=At1g79600 PE=1 SV=1	all4960	452	1e-126	COG0661	Predicted unusual protein kinase	K08869	0	1266	vvi:100242787	aarF domain-containing kinase	GO:0006468//protein phosphorylation;GO:0009744//response to sucrose stimulus;GO:0010224//response to UV-B;GO:0009813//flavonoid biosynthetic process	GO:0004672//protein kinase activity;GO:0005524//ATP binding	GO:0009507//chloroplast;GO:0005886//plasma membrane
CL10001.Contig2_All	2843	gi|460404728|ref|XP_004247833.1|	1419.8	0	PREDICTED: uncharacterized protein sll0005-like [Solanum lycopersicum]	sp|Q9MA15|Y1796_ARATH	393	3e-109	Uncharacterized aarF domain-containing protein kinase At1g79600, chloroplastic OS=Arabidopsis thaliana GN=At1g79600 PE=1 SV=1	all4960	452	1e-126	COG0661	Predicted unusual protein kinase	K08869	0	1264	vvi:100242787	aarF domain-containing kinase	GO:0006468//protein phosphorylation;GO:0009744//response to sucrose stimulus;GO:0010224//response to UV-B;GO:0009813//flavonoid biosynthetic process	GO:0004672//protein kinase activity;GO:0005524//ATP binding	GO:0009507//chloroplast;GO:0005886//plasma membrane
CL10002.Contig1_All	891	--	--	--	--	--	--	--	--	--	--	--	--	--	--	--	--	--	--	-	-	-
CL10002.Contig2_All	801	--	--	--	--	--	--	--	--	--	--	--	--	--	--	--	--	--	--	-	-	-
CL10003.Contig1_All	1726	gi|460399378|ref|XP_004245218.1|	763.5	0	PREDICTED: 6-hydroxynicotinate 3-monooxygenase-like [Solanum lycopersicum]	--	--	--	--	SA2099	101	5e-21	COG0654	2-polyprenyl-6-methoxyphenol hydroxylase and related FAD-dependent oxidoreductases	K09838	2e-08	58.9	vcn:VOLCADRAFT_75879	zeaxanthin epoxidase [EC:1.14.13.90]	GO:0055114//oxidation-reduction process	GO:0016491//oxidoreductase activity	GO:0016023//cytoplasmic membrane-bounded vesicle;GO:0005739//mitochondrion
CL10003.Contig2_All	1697	gi|460399378|ref|XP_004245218.1|	763.5	0	PREDICTED: 6-hydroxynicotinate 3-monooxygenase-like [Solanum lycopersicum]	--	--	--	--	SA2099	100	6e-21	COG0654	2-polyprenyl-6-methoxyphenol hydroxylase and related FAD-dependent oxidoreductases	K09838	2e-08	58.9	vcn:VOLCADRAFT_75879	zeaxanthin epoxidase [EC:1.14.13.90]	GO:0055114//oxidation-reduction process	GO:0016491//oxidoreductase activity	GO:0016023//cytoplasmic membrane-bounded vesicle;GO:0005739//mitochondrion
CL10003.Contig3_All	1093	gi|460399378|ref|XP_004245218.1|	455.3	8e-127	PREDICTED: 6-hydroxynicotinate 3-monooxygenase-like [Solanum lycopersicum]	--	--	--	--	--	--	--	--	--	--	--	--	--	--	GO:0055114//oxidation-reduction process	GO:0004497//monooxygenase activity	GO:0016023//cytoplasmic membrane-bounded vesicle;GO:0005739//mitochondrion
CL10003.Contig4_All	1680	gi|460399378|ref|XP_004245218.1|	747.3	0	PREDICTED: 6-hydroxynicotinate 3-monooxygenase-like [Solanum lycopersicum]	--	--	--	--	SA2099	80.9	6e-15	COG0654	2-polyprenyl-6-methoxyphenol hydroxylase and related FAD-dependent oxidoreductases	--	--	--	--	--	GO:0008152//metabolic process	GO:0016491//oxidoreductase activity	GO:0016023//cytoplasmic membrane-bounded vesicle;GO:0005739//mitochondrion
CL10003.Contig5_All	1724	gi|460399378|ref|XP_004245218.1|	745	0	PREDICTED: 6-hydroxynicotinate 3-monooxygenase-like [Solanum lycopersicum]	--	--	--	--	SA2099	82	3e-15	COG0654	2-polyprenyl-6-methoxyphenol hydroxylase and related FAD-dependent oxidoreductases	--	--	--	--	--	GO:0008152//metabolic process	GO:0016491//oxidoreductase activity	GO:0016023//cytoplasmic membrane-bounded vesicle;GO:0005739//mitochondrion
CL10003.Contig6_All	2469	gi|460399378|ref|XP_004245218.1|	310.1	1e-82	PREDICTED: 6-hydroxynicotinate 3-monooxygenase-like [Solanum lycopersicum]	--	--	--	--	SA2099	61.2	8e-09	COG0654	2-polyprenyl-6-methoxyphenol hydroxylase and related FAD-dependent oxidoreductases	--	--	--	--	--	-	GO:0016491//oxidoreductase activity	GO:0005739//mitochondrion
CL10003.Contig7_All	2768	gi|460399378|ref|XP_004245218.1|	617.5	4e-175	PREDICTED: 6-hydroxynicotinate 3-monooxygenase-like [Solanum lycopersicum]	--	--	--	--	SA2099	77	2e-13	COG0654	2-polyprenyl-6-methoxyphenol hydroxylase and related FAD-dependent oxidoreductases	--	--	--	--	--	GO:0008152//metabolic process	GO:0016491//oxidoreductase activity	GO:0016023//cytoplasmic membrane-bounded vesicle;GO:0005739//mitochondrion
CL10003.Contig8_All	2716	gi|460399378|ref|XP_004245218.1|	614	4e-174	PREDICTED: 6-hydroxynicotinate 3-monooxygenase-like [Solanum lycopersicum]	--	--	--	--	SA2099	77	2e-13	COG0654	2-polyprenyl-6-methoxyphenol hydroxylase and related FAD-dependent oxidoreductases	--	--	--	--	--	GO:0008152//metabolic process	GO:0016491//oxidoreductase activity	GO:0016023//cytoplasmic membrane-bounded vesicle;GO:0005739//mitochondrion
CL10003.Contig9_All	466	gi|460399378|ref|XP_004245218.1|	139.8	1e-32	PREDICTED: 6-hydroxynicotinate 3-monooxygenase-like [Solanum lycopersicum]	--	--	--	--	--	--	--	--	--	--	--	--	--	--	GO:0055114//oxidation-reduction process	GO:0004497//monooxygenase activity	GO:0005739//mitochondrion
CL10004.Contig1_All	1372	gi|460370829|ref|XP_004231251.1|	494.6	1e-138	PREDICTED: carboxylesterase 1-like [Solanum lycopersicum]	sp|Q0ZPV7|CXE1_ACTER	302	3e-82	Carboxylesterase 1 OS=Actinidia eriantha GN=CXE1 PE=1 SV=1	AF1716	76.3	1e-13	COG0657	Esterase/lipase	K14493	6e-36	150	ppp:PHYPADRAFT_118478	gibberellin receptor GID1 [EC:3.-.-.-]	-	GO:0004091//carboxylesterase activity	-
CL10004.Contig2_All	497	gi|460368579|ref|XP_004230143.1|	97.1	1e-19	PREDICTED: carboxylesterase 1-like [Solanum lycopersicum]	sp|Q0ZPV7|CXE1_ACTER	67	5e-12	Carboxylesterase 1 OS=Actinidia eriantha GN=CXE1 PE=1 SV=1	--	--	--	--	--	--	--	--	--	--	-	GO:0052689	-
CL10004.Contig3_All	231	gi|460370829|ref|XP_004231251.1|	94	7e-19	PREDICTED: carboxylesterase 1-like [Solanum lycopersicum]	sp|Q9LVB8|CXE20_ARATH	64.7	1e-11	Probable carboxylesterase 120 OS=Arabidopsis thaliana GN=CXE20 PE=2 SV=1	--	--	--	--	--	--	--	--	--	--	-	GO:0004091//carboxylesterase activity	-
CL10005.Contig1_All	358	--	--	--	--	--	--	--	--	--	--	--	--	--	--	--	--	--	--	-	-	-
CL10005.Contig2_All	438	--	--	--	--	--	--	--	--	--	--	--	--	--	--	--	--	--	--	-	-	-
CL10006.Contig1_All	2326	gi|460400271|ref|XP_004245659.1|	1023.9	0	PREDICTED: protein HOTHEAD-like [Solanum lycopersicum]	sp|Q9S746|HTH_ARATH	610	1e-174	Protein HOTHEAD OS=Arabidopsis thaliana GN=HTH PE=1 SV=1	CC0945	120	1e-26	COG2303	Choline dehydrogenase and related flavoproteins	K15403	0	647	vvi:100246317	fatty acid omega-hydroxy dehydrogenase [EC:1.1.-.-]	GO:0006066//alcohol metabolic process;GO:0055114//oxidation-reduction process	GO:0050660//flavin adenine dinucleotide binding;GO:0008812//choline dehydrogenase activity;GO:0046593//mandelonitrile lyase activity	GO:0016023//cytoplasmic membrane-bounded vesicle;GO:0005576//extracellular region
CL10006.Contig2_All	2346	gi|460400271|ref|XP_004245659.1|	1014.6	0	PREDICTED: protein HOTHEAD-like [Solanum lycopersicum]	sp|Q9S746|HTH_ARATH	613	1e-175	Protein HOTHEAD OS=Arabidopsis thaliana GN=HTH PE=1 SV=1	CC0945	120	1e-26	COG2303	Choline dehydrogenase and related flavoproteins	K15403	0	648	vvi:100246317	fatty acid omega-hydroxy dehydrogenase [EC:1.1.-.-]	GO:0006066//alcohol metabolic process;GO:0055114//oxidation-reduction process	GO:0050660//flavin adenine dinucleotide binding;GO:0008812//choline dehydrogenase activity;GO:0046593//mandelonitrile lyase activity	GO:0016023//cytoplasmic membrane-bounded vesicle;GO:0005576//extracellular region
CL10007.Contig1_All	201	--	--	--	--	--	--	--	--	--	--	--	--	--	--	--	--	--	--	-	-	-
CL10007.Contig2_All	495	--	--	--	--	--	--	--	--	--	--	--	--	--	--	--	--	--	--	-	-	-
CL10008.Contig1_All	310	--	--	--	--	--	--	--	--	--	--	--	--	--	--	--	--	--	--	-	-	-
CL10008.Contig2_All	262	--	--	--	--	--	--	--	--	--	--	--	--	--	--	--	--	--	--	-	-	-
CL10009.Contig1_All	614	--	--	--	--	--	--	--	--	--	--	--	--	--	--	--	--	--	--	-	-	-
CL10009.Contig2_All	217	--	--	--	--	--	--	--	--	--	--	--	--	--	--	--	--	--	--	-	-	-
CL1001.Contig1_All	989	gi|75173454|sp|Q9FZL3.1|MGDG_TOBAC	407.1	2e-112	RecName: Full=Probable monogalactosyldiacylglycerol synthase, chloroplastic; Short=NtMGD1; AltName: Full=MGDG synthase type A; Flags: Precursor >gi|9884653|dbj|BAB11980.1| MGDG synthase type A [Nicotiana tabacum]	sp|Q9FZL3|MGDG_TOBAC	407	7e-114	Probable monogalactosyldiacylglycerol synthase, chloroplastic OS=Nicotiana tabacum GN=MGD A PE=2 SV=1	BH1957	76.6	6e-14	COG0707	UDP-N-acetylglucosamine:LPS N-acetylglucosamine transferase	K03715	2e-95	347	zma:100274282	1,2-diacylglycerol 3-beta-galactosyltransferase [EC:2.4.1.46]	GO:0010027//thylakoid membrane organization;GO:0019375//galactolipid biosynthetic process;GO:0030259//lipid glycosylation;GO:0009790//embryo development	GO:0046509//1,2-diacylglycerol 3-beta-galactosyltransferase activity;GO:0030246//carbohydrate binding	GO:0009706//chloroplast inner membrane
CL1001.Contig2_All	2373	gi|75173454|sp|Q9FZL3.1|MGDG_TOBAC	1067.4	0	RecName: Full=Probable monogalactosyldiacylglycerol synthase, chloroplastic; Short=NtMGD1; AltName: Full=MGDG synthase type A; Flags: Precursor >gi|9884653|dbj|BAB11980.1| MGDG synthase type A [Nicotiana tabacum]	sp|Q9FZL3|MGDG_TOBAC	1067	0	Probable monogalactosyldiacylglycerol synthase, chloroplastic OS=Nicotiana tabacum GN=MGD A PE=2 SV=1	BS_ypfP	88.6	4e-17	COG0707	UDP-N-acetylglucosamine:LPS N-acetylglucosamine transferase	K03715	0	773	vvi:100247378	1,2-diacylglycerol 3-beta-galactosyltransferase [EC:2.4.1.46]	GO:0009753//response to jasmonic acid stimulus;GO:0009620//response to fungus;GO:0009611//response to wounding;GO:0009695//jasmonic acid biosynthetic process;GO:0005975//carbohydrate metabolic process;GO:0010027//thylakoid membrane organization;GO:0019375//galactolipid biosynthetic process;GO:0009790//embryo development	GO:0046509//1,2-diacylglycerol 3-beta-galactosyltransferase activity	GO:0009706//chloroplast inner membrane
CL1001.Contig3_All	2430	gi|75173454|sp|Q9FZL3.1|MGDG_TOBAC	802.4	0	RecName: Full=Probable monogalactosyldiacylglycerol synthase, chloroplastic; Short=NtMGD1; AltName: Full=MGDG synthase type A; Flags: Precursor >gi|9884653|dbj|BAB11980.1| MGDG synthase type A [Nicotiana tabacum]	sp|Q9FZL3|MGDG_TOBAC	802	0	Probable monogalactosyldiacylglycerol synthase, chloroplastic OS=Nicotiana tabacum GN=MGD A PE=2 SV=1	BH1957	109	3e-23	COG0707	UDP-N-acetylglucosamine:LPS N-acetylglucosamine transferase	K03715	0	705	pop:POPTR_562015	1,2-diacylglycerol 3-beta-galactosyltransferase [EC:2.4.1.46]	GO:0009753//response to jasmonic acid stimulus;GO:0009620//response to fungus;GO:0009611//response to wounding;GO:0009695//jasmonic acid biosynthetic process;GO:0010027//thylakoid membrane organization;GO:0019375//galactolipid biosynthetic process;GO:0030259//lipid glycosylation;GO:0009790//embryo development	GO:0046509//1,2-diacylglycerol 3-beta-galactosyltransferase activity;GO:0030246//carbohydrate binding	GO:0009706//chloroplast inner membrane
CL1001.Contig4_All	2223	gi|75173454|sp|Q9FZL3.1|MGDG_TOBAC	1080.1	0	RecName: Full=Probable monogalactosyldiacylglycerol synthase, chloroplastic; Short=NtMGD1; AltName: Full=MGDG synthase type A; Flags: Precursor >gi|9884653|dbj|BAB11980.1| MGDG synthase type A [Nicotiana tabacum]	sp|Q9FZL3|MGDG_TOBAC	1080	0	Probable monogalactosyldiacylglycerol synthase, chloroplastic OS=Nicotiana tabacum GN=MGD A PE=2 SV=1	BH1957	109	2e-23	COG0707	UDP-N-acetylglucosamine:LPS N-acetylglucosamine transferase	K03715	0	796	vvi:100247378	1,2-diacylglycerol 3-beta-galactosyltransferase [EC:2.4.1.46]	GO:0009753//response to jasmonic acid stimulus;GO:0009620//response to fungus;GO:0009611//response to wounding;GO:0009695//jasmonic acid biosynthetic process;GO:0010027//thylakoid membrane organization;GO:0019375//galactolipid biosynthetic process;GO:0030259//lipid glycosylation;GO:0009790//embryo development	GO:0046509//1,2-diacylglycerol 3-beta-galactosyltransferase activity;GO:0030246//carbohydrate binding	GO:0009706//chloroplast inner membrane
CL1001.Contig5_All	2262	gi|75173454|sp|Q9FZL3.1|MGDG_TOBAC	477.6	0	RecName: Full=Probable monogalactosyldiacylglycerol synthase, chloroplastic; Short=NtMGD1; AltName: Full=MGDG synthase type A; Flags: Precursor >gi|9884653|dbj|BAB11980.1| MGDG synthase type A [Nicotiana tabacum]	sp|Q9FZL3|MGDG_TOBAC	613	0	Probable monogalactosyldiacylglycerol synthase, chloroplastic OS=Nicotiana tabacum GN=MGD A PE=2 SV=1	CAC2897	95.5	3e-19	COG0707	UDP-N-acetylglucosamine:LPS N-acetylglucosamine transferase	K03715	0	523	rcu:RCOM_0920510	1,2-diacylglycerol 3-beta-galactosyltransferase [EC:2.4.1.46]	GO:0009753//response to jasmonic acid stimulus;GO:0009620//response to fungus;GO:0009611//response to wounding;GO:0009695//jasmonic acid biosynthetic process;GO:0010027//thylakoid membrane organization;GO:0019375//galactolipid biosynthetic process;GO:0030259//lipid glycosylation;GO:0009790//embryo development	GO:0046509//1,2-diacylglycerol 3-beta-galactosyltransferase activity;GO:0030246//carbohydrate binding	GO:0009706//chloroplast inner membrane
CL1001.Contig6_All	1628	gi|75173454|sp|Q9FZL3.1|MGDG_TOBAC	590.1	3e-167	RecName: Full=Probable monogalactosyldiacylglycerol synthase, chloroplastic; Short=NtMGD1; AltName: Full=MGDG synthase type A; Flags: Precursor >gi|9884653|dbj|BAB11980.1| MGDG synthase type A [Nicotiana tabacum]	sp|Q9FZL3|MGDG_TOBAC	590	1e-168	Probable monogalactosyldiacylglycerol synthase, chloroplastic OS=Nicotiana tabacum GN=MGD A PE=2 SV=1	BS_ypfP	79.7	1e-14	COG0707	UDP-N-acetylglucosamine:LPS N-acetylglucosamine transferase	K03715	5e-144	509	zma:100274282	1,2-diacylglycerol 3-beta-galactosyltransferase [EC:2.4.1.46]	GO:0010027//thylakoid membrane organization;GO:0019375//galactolipid biosynthetic process;GO:0030259//lipid glycosylation;GO:0009790//embryo development	GO:0046509//1,2-diacylglycerol 3-beta-galactosyltransferase activity;GO:0030246//carbohydrate binding	GO:0009706//chloroplast inner membrane
CL1001.Contig7_All	2230	gi|75173454|sp|Q9FZL3.1|MGDG_TOBAC	1081.2	0	RecName: Full=Probable monogalactosyldiacylglycerol synthase, chloroplastic; Short=NtMGD1; AltName: Full=MGDG synthase type A; Flags: Precursor >gi|9884653|dbj|BAB11980.1| MGDG synthase type A [Nicotiana tabacum]	sp|Q9FZL3|MGDG_TOBAC	1081	0	Probable monogalactosyldiacylglycerol synthase, chloroplastic OS=Nicotiana tabacum GN=MGD A PE=2 SV=1	BH1957	108	5e-23	COG0707	UDP-N-acetylglucosamine:LPS N-acetylglucosamine transferase	K03715	0	798	vvi:100247378	1,2-diacylglycerol 3-beta-galactosyltransferase [EC:2.4.1.46]	GO:0009753//response to jasmonic acid stimulus;GO:0009620//response to fungus;GO:0009611//response to wounding;GO:0009695//jasmonic acid biosynthetic process;GO:0010027//thylakoid membrane organization;GO:0019375//galactolipid biosynthetic process;GO:0030259//lipid glycosylation;GO:0009790//embryo development	GO:0046509//1,2-diacylglycerol 3-beta-galactosyltransferase activity;GO:0030246//carbohydrate binding	GO:0009706//chloroplast inner membrane
CL10010.Contig1_All	644	gi|297740448|emb|CBI30630.3|	173.7	1e-42	unnamed protein product [Vitis vinifera]	sp|Q8LHP0|ELOF1_ORYSJ	168	2e-42	Transcription elongation factor 1 homolog OS=Oryza sativa subsp. japonica GN=Os07g0631100 PE=3 SV=1	SPAC1B3.02c	97.1	2e-20	COG4888	Uncharacterized Zn ribbon-containing protein	--	--	--	--	--	GO:0006355//regulation of transcription, DNA-dependent;GO:0006414//translational elongation	GO:0003746//translation elongation factor activity;GO:0046872//metal ion binding	GO:0005634//nucleus
CL10010.Contig2_All	565	gi|297740448|emb|CBI30630.3|	42.4	6e-34	unnamed protein product [Vitis vinifera]	sp|Q8LHP0|ELOF1_ORYSJ	119	2e-33	Transcription elongation factor 1 homolog OS=Oryza sativa subsp. japonica GN=Os07g0631100 PE=3 SV=1	SPAC1B3.02c	67	5e-13	COG4888	Uncharacterized Zn ribbon-containing protein	--	--	--	--	--	GO:0006355//regulation of transcription, DNA-dependent;GO:0006414//translational elongation	GO:0003746//translation elongation factor activity;GO:0046872//metal ion binding	GO:0005634//nucleus
CL10011.Contig1_All	1055	gi|350539946|ref|NP_001233821.1|	277.7	2e-73	TCP transcription factor 19 [Solanum lycopersicum] >gi|306416849|gb|ADM87268.1| TCP transcription factor 19 [Solanum lycopersicum]	sp|Q9SJK7|TCP11_ARATH	142	3e-34	Transcription factor TCP11 OS=Arabidopsis thaliana GN=TCP11 PE=2 SV=1	--	--	--	--	--	--	--	--	--	--	GO:0007623//circadian rhythm;GO:0006355//regulation of transcription, DNA-dependent	GO:0003700//sequence-specific DNA binding transcription factor activity;GO:0001047//core promoter binding	GO:0005634//nucleus
CL10011.Contig2_All	1070	gi|350539946|ref|NP_001233821.1|	277.3	3e-73	TCP transcription factor 19 [Solanum lycopersicum] >gi|306416849|gb|ADM87268.1| TCP transcription factor 19 [Solanum lycopersicum]	sp|Q9SJK7|TCP11_ARATH	141	6e-34	Transcription factor TCP11 OS=Arabidopsis thaliana GN=TCP11 PE=2 SV=1	--	--	--	--	--	--	--	--	--	--	GO:0007623//circadian rhythm	-	-
CL10012.Contig1_All	1262	gi|460369316|ref|XP_004230509.1|	349.7	6e-95	PREDICTED: probable plastid-lipid-associated protein 4, chloroplastic-like isoform 1 [Solanum lycopersicum]	sp|Q9LU85|PAP4_ARATH	222	3e-58	Probable plastid-lipid-associated protein 4, chloroplastic OS=Arabidopsis thaliana GN=PAP4 PE=1 SV=1	--	--	--	--	--	--	--	--	--	--	-	GO:0005198//structural molecule activity	GO:0009535//chloroplast thylakoid membrane;GO:0010287//plastoglobule
CL10012.Contig2_All	1296	gi|460369316|ref|XP_004230509.1|	351.7	1e-95	PREDICTED: probable plastid-lipid-associated protein 4, chloroplastic-like isoform 1 [Solanum lycopersicum]	sp|Q9LU85|PAP4_ARATH	224	1e-58	Probable plastid-lipid-associated protein 4, chloroplastic OS=Arabidopsis thaliana GN=PAP4 PE=1 SV=1	--	--	--	--	--	--	--	--	--	--	-	GO:0005198//structural molecule activity	GO:0009535//chloroplast thylakoid membrane;GO:0010287//plastoglobule
CL10012.Contig3_All	1197	gi|460369316|ref|XP_004230509.1|	351.7	1e-95	PREDICTED: probable plastid-lipid-associated protein 4, chloroplastic-like isoform 1 [Solanum lycopersicum]	sp|Q9LU85|PAP4_ARATH	224	1e-58	Probable plastid-lipid-associated protein 4, chloroplastic OS=Arabidopsis thaliana GN=PAP4 PE=1 SV=1	--	--	--	--	--	--	--	--	--	--	-	GO:0005198//structural molecule activity	GO:0009535//chloroplast thylakoid membrane;GO:0010287//plastoglobule
CL10012.Contig4_All	1230	gi|460369316|ref|XP_004230509.1|	351.7	1e-95	PREDICTED: probable plastid-lipid-associated protein 4, chloroplastic-like isoform 1 [Solanum lycopersicum]	sp|Q9LU85|PAP4_ARATH	224	1e-58	Probable plastid-lipid-associated protein 4, chloroplastic OS=Arabidopsis thaliana GN=PAP4 PE=1 SV=1	--	--	--	--	--	--	--	--	--	--	-	GO:0005198//structural molecule activity	GO:0009535//chloroplast thylakoid membrane;GO:0010287//plastoglobule
CL10012.Contig5_All	1253	gi|460369316|ref|XP_004230509.1|	353.6	4e-96	PREDICTED: probable plastid-lipid-associated protein 4, chloroplastic-like isoform 1 [Solanum lycopersicum]	sp|Q9LU85|PAP4_ARATH	224	1e-58	Probable plastid-lipid-associated protein 4, chloroplastic OS=Arabidopsis thaliana GN=PAP4 PE=1 SV=1	--	--	--	--	--	--	--	--	--	--	-	GO:0005198//structural molecule activity	GO:0009535//chloroplast thylakoid membrane;GO:0010287//plastoglobule
CL10013.Contig1_All	1566	gi|460411253|ref|XP_004251028.1|	312	1e-83	PREDICTED: protein BUD31 homolog 1-like [Solanum lycopersicum]	sp|Q94DE2|BD31A_ORYSJ	280	2e-75	Protein BUD31 homolog 1 OS=Oryza sativa subsp. japonica GN=Os01g0857700 PE=2 SV=1	SPBC24C6.11	169	1e-41	COG5132	Cell cycle control protein, G10 family	K12873	2e-76	284	zma:100282560	bud site selection protein 31	-	-	GO:0005634//nucleus;GO:0005829//cytosol
CL10013.Contig2_All	1218	gi|460411253|ref|XP_004251028.1|	312	1e-83	PREDICTED: protein BUD31 homolog 1-like [Solanum lycopersicum]	sp|Q94DE2|BD31A_ORYSJ	280	1e-75	Protein BUD31 homolog 1 OS=Oryza sativa subsp. japonica GN=Os01g0857700 PE=2 SV=1	SPBC24C6.11	169	9e-42	COG5132	Cell cycle control protein, G10 family	K12873	2e-76	284	zma:100282560	bud site selection protein 31	-	-	GO:0005634//nucleus;GO:0005829//cytosol
CL10014.Contig1_All	639	--	--	--	--	--	--	--	--	--	--	--	--	--	--	--	--	--	--	-	-	-
CL10014.Contig2_All	652	--	--	--	--	--	--	--	--	--	--	--	--	--	--	--	--	--	--	-	-	-
CL10015.Contig1_All	2473	gi|147816020|emb|CAN72461.1|	126.3	2e-83	hypothetical protein VITISV_025872 [Vitis vinifera]	sp|P10978|POLX_TOBAC	79.7	5e-30	Retrovirus-related Pol polyprotein from transposon TNT 1-94 OS=Nicotiana tabacum PE=2 SV=1	--	--	--	--	--	K10760	6e-10	57.8	vvi:100247527	adenylate isopentenyltransferase (cytokinin synthase)	-	-	-
CL10015.Contig2_All	1641	--	--	--	--	--	--	--	--	--	--	--	--	--	--	--	--	--	--	-	-	-
CL10016.Contig1_All	418	--	--	--	--	--	--	--	--	--	--	--	--	--	--	--	--	--	--	-	-	-
CL10016.Contig2_All	392	--	--	--	--	--	--	--	--	--	--	--	--	--	--	--	--	--	--	-	-	-
CL10017.Contig1_All	1660	gi|23343581|emb|CAC88762.1|	720.7	0	serine acetyltransferase 1 [Nicotiana tabacum]	sp|Q39218|SAT3_ARATH	414	1e-115	Serine acetyltransferase 3, mitochondrial OS=Arabidopsis thaliana GN=SAT3 PE=1 SV=3	NMB0560	253	9e-67	COG1045	Serine acetyltransferase	K00640	1e-129	461	rcu:RCOM_0520780	serine O-acetyltransferase [EC:2.3.1.30]	GO:0009409//response to cold;GO:0009970//cellular response to sulfate starvation;GO:0006535//cysteine biosynthetic process from serine;GO:0046686//response to cadmium ion	GO:0008270//zinc ion binding;GO:0009001//serine O-acetyltransferase activity	GO:0005739//mitochondrion;GO:0009507//chloroplast;GO:0005634//nucleus
CL10017.Contig2_All	1869	gi|38350581|gb|AAR18403.1|	652.1	0	serine acetyltransferase [Nicotiana plumbaginifolia]	sp|Q39218|SAT3_ARATH	426	2e-119	Serine acetyltransferase 3, mitochondrial OS=Arabidopsis thaliana GN=SAT3 PE=1 SV=3	cysE	254	5e-67	COG1045	Serine acetyltransferase	K00640	8e-141	499	vvi:100246391	serine O-acetyltransferase [EC:2.3.1.30]	GO:0006535//cysteine biosynthetic process from serine;GO:0006569//tryptophan catabolic process;GO:0019761//glucosinolate biosynthetic process;GO:0046686//response to cadmium ion;GO:0009409//response to cold;GO:0009684//indoleacetic acid biosynthetic process;GO:0009970//cellular response to sulfate starvation	GO:0005515//protein binding;GO:0008270//zinc ion binding;GO:0009001//serine O-acetyltransferase activity	GO:0009507//chloroplast;GO:0005634//nucleus;GO:0005739//mitochondrion
CL10017.Contig3_All	1676	gi|38350581|gb|AAR18403.1|	652.1	0	serine acetyltransferase [Nicotiana plumbaginifolia]	sp|Q39218|SAT3_ARATH	426	2e-119	Serine acetyltransferase 3, mitochondrial OS=Arabidopsis thaliana GN=SAT3 PE=1 SV=3	cysE	254	4e-67	COG1045	Serine acetyltransferase	K00640	7e-141	499	vvi:100246391	serine O-acetyltransferase [EC:2.3.1.30]	GO:0006535//cysteine biosynthetic process from serine;GO:0006569//tryptophan catabolic process;GO:0019761//glucosinolate biosynthetic process;GO:0046686//response to cadmium ion;GO:0009409//response to cold;GO:0009684//indoleacetic acid biosynthetic process;GO:0009970//cellular response to sulfate starvation	GO:0005515//protein binding;GO:0008270//zinc ion binding;GO:0009001//serine O-acetyltransferase activity	GO:0009507//chloroplast;GO:0005634//nucleus;GO:0005739//mitochondrion
CL10017.Contig4_All	1853	gi|23343581|emb|CAC88762.1|	720.7	0	serine acetyltransferase 1 [Nicotiana tabacum]	sp|Q39218|SAT3_ARATH	414	1e-115	Serine acetyltransferase 3, mitochondrial OS=Arabidopsis thaliana GN=SAT3 PE=1 SV=3	NMB0560	253	1e-66	COG1045	Serine acetyltransferase	K00640	1e-129	461	rcu:RCOM_0520780	serine O-acetyltransferase [EC:2.3.1.30]	GO:0009409//response to cold;GO:0009970//cellular response to sulfate starvation;GO:0006535//cysteine biosynthetic process from serine;GO:0046686//response to cadmium ion	GO:0008270//zinc ion binding;GO:0009001//serine O-acetyltransferase activity	GO:0005739//mitochondrion;GO:0009507//chloroplast;GO:0005634//nucleus
CL10018.Contig1_All	1386	gi|15822705|gb|AAL07519.1|	473.4	4e-132	RNA-binding protein precursor [Solanum tuberosum]	sp|Q9FNR1|RBG3_ARATH	271	5e-73	Glycine-rich RNA-binding protein 3, mitochondrial OS=Arabidopsis thaliana GN=RBG3 PE=2 SV=1	XF0818	96.3	1e-19	COG2730	Endoglucanase	K12741	2e-39	161	ath:AT5G40490	heterogeneous nuclear ribonucleoprotein A1/A3	GO:0009220//pyrimidine ribonucleotide biosynthetic process;GO:0010228//vegetative to reproductive phase transition of meristem;GO:0009409//response to cold;GO:0009909//regulation of flower development;GO:0034968//histone lysine methylation;GO:0006626//protein targeting to mitochondrion	GO:0003676//nucleic acid binding;GO:0005507//copper ion binding;GO:0005524//ATP binding	GO:0005739//mitochondrion
CL10018.Contig2_All	1444	gi|15822705|gb|AAL07519.1|	469.9	4e-131	RNA-binding protein precursor [Solanum tuberosum]	sp|Q9FNR1|RBG3_ARATH	269	3e-72	Glycine-rich RNA-binding protein 3, mitochondrial OS=Arabidopsis thaliana GN=RBG3 PE=2 SV=1	XF0818	95.5	2e-19	COG2730	Endoglucanase	K12741	2e-39	161	ath:AT5G40490	heterogeneous nuclear ribonucleoprotein A1/A3	GO:0009220//pyrimidine ribonucleotide biosynthetic process;GO:0010228//vegetative to reproductive phase transition of meristem;GO:0009409//response to cold;GO:0009909//regulation of flower development;GO:0034968//histone lysine methylation;GO:0006626//protein targeting to mitochondrion	GO:0003676//nucleic acid binding;GO:0005507//copper ion binding;GO:0005524//ATP binding	GO:0005739//mitochondrion
CL10018.Contig3_All	1429	gi|15822705|gb|AAL07519.1|	477.2	2e-133	RNA-binding protein precursor [Solanum tuberosum]	sp|Q9FNR1|RBG3_ARATH	268	4e-72	Glycine-rich RNA-binding protein 3, mitochondrial OS=Arabidopsis thaliana GN=RBG3 PE=2 SV=1	XF0818	92.4	2e-18	COG2730	Endoglucanase	K12741	9e-38	156	ath:AT5G40490	heterogeneous nuclear ribonucleoprotein A1/A3	GO:0009220//pyrimidine ribonucleotide biosynthetic process;GO:0010228//vegetative to reproductive phase transition of meristem;GO:0009409//response to cold;GO:0009909//regulation of flower development;GO:0034968//histone lysine methylation;GO:0006626//protein targeting to mitochondrion	GO:0003676//nucleic acid binding;GO:0005507//copper ion binding;GO:0005524//ATP binding	GO:0005739//mitochondrion
CL10019.Contig1_All	5816	gi|460377955|ref|XP_004234751.1|	2808.9	0	PREDICTED: protein RRP5 homolog [Solanum lycopersicum]	sp|Q1XDE2|RR1_PORYE	73.9	1e-12	30S ribosomal protein S1, chloroplastic OS=Porphyra yezoensis GN=rps1 PE=3 SV=2	SPCC1183.07_1	247	2e-64	COG0539	Ribosomal protein S1	K14792	0	1957	gmx:100797745	rRNA biogenesis protein RRP5	GO:0001510//RNA methylation;GO:0006364//rRNA processing;GO:0006606//protein import into nucleus;GO:0009553//embryo sac development	GO:0003723//RNA binding	GO:0005829//cytosol;GO:0005730//nucleolus;GO:0005886//plasma membrane
CL10019.Contig2_All	6487	gi|460377955|ref|XP_004234751.1|	3219.9	0	PREDICTED: protein RRP5 homolog [Solanum lycopersicum]	sp|Q1XDE2|RR1_PORYE	73.9	1e-12	30S ribosomal protein S1, chloroplastic OS=Porphyra yezoensis GN=rps1 PE=3 SV=2	SPCC1183.07_1	248	8e-65	COG0539	Ribosomal protein S1	K14792	0	2313	gmx:100797745	rRNA biogenesis protein RRP5	GO:0001510//RNA methylation;GO:0006364//rRNA processing;GO:0006606//protein import into nucleus;GO:0009553//embryo sac development	GO:0003723//RNA binding	GO:0005829//cytosol;GO:0005730//nucleolus;GO:0005886//plasma membrane
CL10019.Contig3_All	6472	gi|460377955|ref|XP_004234751.1|	3214.9	0	PREDICTED: protein RRP5 homolog [Solanum lycopersicum]	sp|Q1XDE2|RR1_PORYE	73.9	1e-12	30S ribosomal protein S1, chloroplastic OS=Porphyra yezoensis GN=rps1 PE=3 SV=2	SPCC1183.07_1	244	2e-63	COG0539	Ribosomal protein S1	K14792	0	2310	gmx:100797745	rRNA biogenesis protein RRP5	GO:0001510//RNA methylation;GO:0006364//rRNA processing;GO:0006606//protein import into nucleus;GO:0009553//embryo sac development	GO:0003723//RNA binding	GO:0005829//cytosol;GO:0005730//nucleolus;GO:0005886//plasma membrane
CL10019.Contig4_All	6438	gi|460377955|ref|XP_004234751.1|	3219.9	0	PREDICTED: protein RRP5 homolog [Solanum lycopersicum]	sp|Q1XDE2|RR1_PORYE	73.9	1e-12	30S ribosomal protein S1, chloroplastic OS=Porphyra yezoensis GN=rps1 PE=3 SV=2	SPCC1183.07_1	249	4e-65	COG0539	Ribosomal protein S1	K14792	0	2315	gmx:100797745	rRNA biogenesis protein RRP5	GO:0001510//RNA methylation;GO:0006364//rRNA processing;GO:0006606//protein import into nucleus;GO:0009553//embryo sac development	GO:0003723//RNA binding	GO:0005829//cytosol;GO:0005730//nucleolus;GO:0005886//plasma membrane
CL10019.Contig5_All	3537	gi|460377955|ref|XP_004234751.1|	1894	0	PREDICTED: protein RRP5 homolog [Solanum lycopersicum]	--	--	--	--	SPCC1183.07_1	229	2e-59	COG0539	Ribosomal protein S1	K14792	0	1372	gmx:100797745	rRNA biogenesis protein RRP5	GO:0001510//RNA methylation;GO:0006364//rRNA processing;GO:0006606//protein import into nucleus;GO:0009553//embryo sac development	GO:0003723//RNA binding	GO:0005829//cytosol;GO:0005730//nucleolus;GO:0005886//plasma membrane
CL1002.Contig1_All	2627	--	--	--	--	--	--	--	--	--	--	--	--	--	--	--	--	--	--	-	-	-
CL1002.Contig2_All	3790	gi|460371443|ref|XP_004231546.1|	714.5	0	PREDICTED: polyadenylate-binding protein 4-like isoform 1 [Solanum lycopersicum] >gi|460371445|ref|XP_004231547.1| PREDICTED: polyadenylate-binding protein 4-like isoform 2 [Solanum lycopersicum] >gi|460371447|ref|XP_004231548.1| PREDICTED: polyadenylate-binding protein 4-like isoform 3 [Solanum lycopersicum] >gi|460371449|ref|XP_004231549.1| PREDICTED: polyadenylate-binding protein 4-like isofor…	sp|Q8W034|RNP1_ARATH	132	2e-30	Heterogeneous nuclear ribonucleoprotein 1 OS=Arabidopsis thaliana GN=RNP1 PE=1 SV=1	SPAC140.02	75.1	8e-13	COG0724	RNA-binding proteins (RRM domain)	K14411	5e-34	145	zma:100382683	RNA-binding protein Musashi	GO:0010150//leaf senescence;GO:0009693//ethylene biosynthetic process;GO:0006952//defense response;GO:0008219//cell death	GO:0003676//nucleic acid binding	GO:0005730//nucleolus;GO:0005829//cytosol
CL1002.Contig3_All	662	--	--	--	--	--	--	--	--	--	--	--	--	--	--	--	--	--	--	-	-	-
CL1002.Contig4_All	4330	gi|460371443|ref|XP_004231546.1|	713.4	0	PREDICTED: polyadenylate-binding protein 4-like isoform 1 [Solanum lycopersicum] >gi|460371445|ref|XP_004231547.1| PREDICTED: polyadenylate-binding protein 4-like isoform 2 [Solanum lycopersicum] >gi|460371447|ref|XP_004231548.1| PREDICTED: polyadenylate-binding protein 4-like isoform 3 [Solanum lycopersicum] >gi|460371449|ref|XP_004231549.1| PREDICTED: polyadenylate-binding protein 4-like isofor…	sp|Q8W034|RNP1_ARATH	131	3e-30	Heterogeneous nuclear ribonucleoprotein 1 OS=Arabidopsis thaliana GN=RNP1 PE=1 SV=1	SPAC140.02	75.1	1e-12	COG0724	RNA-binding proteins (RRM domain)	K14411	1e-33	144	zma:100382683	RNA-binding protein Musashi	GO:0010150//leaf senescence;GO:0009693//ethylene biosynthetic process;GO:0006952//defense response;GO:0008219//cell death	GO:0003676//nucleic acid binding	GO:0005730//nucleolus;GO:0005829//cytosol
CL1002.Contig5_All	4389	gi|460371443|ref|XP_004231546.1|	712.2	0	PREDICTED: polyadenylate-binding protein 4-like isoform 1 [Solanum lycopersicum] >gi|460371445|ref|XP_004231547.1| PREDICTED: polyadenylate-binding protein 4-like isoform 2 [Solanum lycopersicum] >gi|460371447|ref|XP_004231548.1| PREDICTED: polyadenylate-binding protein 4-like isoform 3 [Solanum lycopersicum] >gi|460371449|ref|XP_004231549.1| PREDICTED: polyadenylate-binding protein 4-like isofor…	sp|Q8W034|RNP1_ARATH	130	7e-30	Heterogeneous nuclear ribonucleoprotein 1 OS=Arabidopsis thaliana GN=RNP1 PE=1 SV=1	SPAC140.02	75.1	1e-12	COG0724	RNA-binding proteins (RRM domain)	K14411	3e-33	143	zma:100382683	RNA-binding protein Musashi	GO:0010150//leaf senescence;GO:0009693//ethylene biosynthetic process;GO:0006952//defense response;GO:0008219//cell death	GO:0003676//nucleic acid binding	GO:0005730//nucleolus;GO:0005829//cytosol
CL1002.Contig6_All	411	--	--	--	--	--	--	--	--	--	--	--	--	--	--	--	--	--	--	-	-	-
CL10020.Contig1_All	1543	gi|460386358|ref|XP_004238865.1|	261.2	3e-68	PREDICTED: tetratricopeptide repeat protein 5-like [Solanum lycopersicum]	--	--	--	--	--	--	--	--	--	--	--	--	--	--	-	-	GO:0009536//plastid
CL10020.Contig2_All	668	gi|460386358|ref|XP_004238865.1|	352.4	3e-96	PREDICTED: tetratricopeptide repeat protein 5-like [Solanum lycopersicum]	--	--	--	--	--	--	--	--	--	--	--	--	--	--	-	-	GO:0009536//plastid
CL10020.Contig3_All	933	gi|460386358|ref|XP_004238865.1|	322.4	6e-87	PREDICTED: tetratricopeptide repeat protein 5-like [Solanum lycopersicum]	--	--	--	--	--	--	--	--	--	--	--	--	--	--	-	-	GO:0009536//plastid
CL10020.Contig4_All	610	gi|460386358|ref|XP_004238865.1|	159.8	3e-81	PREDICTED: tetratricopeptide repeat protein 5-like [Solanum lycopersicum]	--	--	--	--	--	--	--	--	--	--	--	--	--	--	-	-	GO:0009536//plastid
CL10021.Contig1_All	656	gi|460415314|ref|XP_004253004.1|	141.7	8e-33	PREDICTED: F-box protein PP2-B10-like [Solanum lycopersicum]	sp|Q9FV02|SKIP3_ARATH	102	2e-22	F-box protein SKIP3 OS=Arabidopsis thaliana GN=SKIP3 PE=1 SV=2	--	--	--	--	--	--	--	--	--	--	-	-	-
CL10021.Contig2_All	350	--	--	--	--	--	--	--	--	--	--	--	--	--	--	--	--	--	--	-	-	-
CL10022.Contig1_All	1562	gi|460368668|ref|XP_004230187.1|	548.9	9e-155	PREDICTED: peroxisomal adenine nucleotide carrier 1-like [Solanum lycopersicum]	sp|B6ZJZ9|PNC1_SOYBN	471	7e-133	Peroxisomal adenine nucleotide carrier 1 OS=Glycine max GN=PNC1 PE=2 SV=1	--	--	--	--	--	K13354	4e-103	373	smo:SELMODRAFT_160785	solute carrier family 25 (peroxisomal adenine nucleotide transporter), member 17	GO:0051788//response to misfolded protein;GO:0006635//fatty acid beta-oxidation;GO:0043161//proteasomal ubiquitin-dependent protein catabolic process;GO:0015866//ADP transport;GO:0009407//toxin catabolic process;GO:0090351//seedling development;GO:0080129//proteasome core complex assembly;GO:0015867//ATP transport;GO:0007031//peroxisome organization;GO:0080024//indolebutyric acid metabolic proces…	GO:0015297//antiporter activity;GO:0015217//ADP transmembrane transporter activity;GO:0005347//ATP transmembrane transporter activity	GO:0005743//mitochondrial inner membrane;GO:0016021//integral to membrane;GO:0005778//peroxisomal membrane
CL10022.Contig2_All	1527	gi|460368668|ref|XP_004230187.1|	157.9	2e-151	PREDICTED: peroxisomal adenine nucleotide carrier 1-like [Solanum lycopersicum]	sp|B6ZJZ9|PNC1_SOYBN	355	2e-129	Peroxisomal adenine nucleotide carrier 1 OS=Glycine max GN=PNC1 PE=2 SV=1	--	--	--	--	--	K13354	2e-99	295	smo:SELMODRAFT_160785	solute carrier family 25 (peroxisomal adenine nucleotide transporter), member 17	GO:0010286//heat acclimation;GO:0051788//response to misfolded protein;GO:0009611//response to wounding;GO:0006635//fatty acid beta-oxidation;GO:0009620//response to fungus;GO:0009867//jasmonic acid mediated signaling pathway;GO:0043161//proteasomal ubiquitin-dependent protein catabolic process;GO:0009414//response to water deprivation;GO:0015866//ADP transport;GO:0010363//regulation of plant-typ…	GO:0015297//antiporter activity;GO:0015217//ADP transmembrane transporter activity;GO:0005347//ATP transmembrane transporter activity	GO:0005743//mitochondrial inner membrane;GO:0016021//integral to membrane;GO:0005778//peroxisomal membrane
CL10022.Contig3_All	1532	gi|460368668|ref|XP_004230187.1|	548.9	8e-155	PREDICTED: peroxisomal adenine nucleotide carrier 1-like [Solanum lycopersicum]	sp|B6ZJZ9|PNC1_SOYBN	471	6e-133	Peroxisomal adenine nucleotide carrier 1 OS=Glycine max GN=PNC1 PE=2 SV=1	--	--	--	--	--	K13354	4e-103	373	smo:SELMODRAFT_160785	solute carrier family 25 (peroxisomal adenine nucleotide transporter), member 17	GO:0051788//response to misfolded protein;GO:0006635//fatty acid beta-oxidation;GO:0043161//proteasomal ubiquitin-dependent protein catabolic process;GO:0015866//ADP transport;GO:0009407//toxin catabolic process;GO:0090351//seedling development;GO:0080129//proteasome core complex assembly;GO:0015867//ATP transport;GO:0007031//peroxisome organization;GO:0080024//indolebutyric acid metabolic proces…	GO:0015297//antiporter activity;GO:0015217//ADP transmembrane transporter activity;GO:0005347//ATP transmembrane transporter activity	GO:0005743//mitochondrial inner membrane;GO:0016021//integral to membrane;GO:0005778//peroxisomal membrane
CL10023.Contig1_All	2286	gi|460393134|ref|XP_004242166.1|	454.9	2e-126	PREDICTED: uncharacterized protein LOC101256497 [Solanum lycopersicum]	--	--	--	--	--	--	--	--	--	--	--	--	--	--	-	-	GO:0044424//intracellular part
CL10023.Contig2_All	232	--	--	--	--	--	--	--	--	--	--	--	--	--	--	--	--	--	--	-	-	-
CL10023.Contig3_All	2805	gi|460393134|ref|XP_004242166.1|	454.9	3e-126	PREDICTED: uncharacterized protein LOC101256497 [Solanum lycopersicum]	sp|Q8LEV3|Y2060_ARATH	138	2e-32	BTB/POZ domain-containing protein At2g30600 OS=Arabidopsis thaliana GN=At2g30600/At2g30610 PE=2 SV=1	--	--	--	--	--	--	--	--	--	--	-	-	GO:0044424//intracellular part
CL10024.Contig1_All	792	gi|825524|emb|CAA60677.1|	222.2	7e-57	gip1 [Petunia x hybrida]	sp|P27057|GAST1_SOLLC	213	1e-55	Protein GAST1 OS=Solanum lycopersicum GN=GAST1 PE=2 SV=1	--	--	--	--	--	--	--	--	--	--	-	-	-
CL10024.Contig2_All	534	gi|16516821|emb|CAD10104.1|	145.6	3e-34	gibberellin induced protein 3 [Petunia x hybrida]	sp|P27057|GAST1_SOLLC	140	3e-34	Protein GAST1 OS=Solanum lycopersicum GN=GAST1 PE=2 SV=1	--	--	--	--	--	--	--	--	--	--	-	-	-
CL10025.Contig1_All	370	--	--	--	--	--	--	--	--	--	--	--	--	--	--	--	--	--	--	-	-	-
CL10025.Contig2_All	773	gi|460380385|ref|XP_004235937.1|	144.4	2e-70	PREDICTED: vesicle transport protein SFT2B-like [Solanum lycopersicum]	--	--	--	--	--	--	--	--	--	--	--	--	--	--	GO:0016192//vesicle-mediated transport;GO:0006661//phosphatidylinositol biosynthetic process	-	GO:0016021//integral to membrane
CL10025.Contig3_All	878	gi|460380385|ref|XP_004235937.1|	298.1	1e-79	PREDICTED: vesicle transport protein SFT2B-like [Solanum lycopersicum]	--	--	--	--	SPAC1527.02	63.2	6e-10	COG5102	Membrane protein involved in ER to Golgi transport	--	--	--	--	--	GO:0016192//vesicle-mediated transport;GO:0006661//phosphatidylinositol biosynthetic process	-	GO:0016021//integral to membrane
CL10025.Contig4_All	1948	gi|460380385|ref|XP_004235937.1|	298.1	3e-79	PREDICTED: vesicle transport protein SFT2B-like [Solanum lycopersicum]	--	--	--	--	SPAC1527.02	63.2	2e-09	COG5102	Membrane protein involved in ER to Golgi transport	--	--	--	--	--	GO:0016192//vesicle-mediated transport;GO:0006661//phosphatidylinositol biosynthetic process	-	GO:0016021//integral to membrane
CL10026.Contig1_All	411	gi|460368014|ref|XP_004229865.1|	207.6	4e-53	PREDICTED: CRS2-associated factor 1, mitochondrial-like [Solanum lycopersicum]	sp|Q6Z4U2|CAF1M_ORYSJ	117	2e-27	CRS2-associated factor 1, mitochondrial OS=Oryza sativa subsp. japonica GN=Os08g0174900 PE=2 SV=1	--	--	--	--	--	--	--	--	--	--	GO:0010048//vernalization response;GO:0048573//photoperiodism, flowering;GO:0000956//nuclear-transcribed mRNA catabolic process	-	GO:0005739//mitochondrion
CL10026.Contig2_All	404	gi|460368014|ref|XP_004229865.1|	205.7	1e-52	PREDICTED: CRS2-associated factor 1, mitochondrial-like [Solanum lycopersicum]	sp|Q8VYD9|CAF1M_ARATH	119	7e-28	CRS2-associated factor 1, mitochondrial OS=Arabidopsis thaliana GN=At4g31010 PE=2 SV=1	--	--	--	--	--	--	--	--	--	--	GO:0010048//vernalization response;GO:0048573//photoperiodism, flowering;GO:0000956//nuclear-transcribed mRNA catabolic process	-	GO:0005739//mitochondrion
CL10027.Contig1_All	2786	gi|460369482|ref|XP_004230591.1|	199.9	2e-49	PREDICTED: uncharacterized protein LOC101257217 isoform 2 [Solanum lycopersicum]	sp|Q9SEU4|SR33_ARATH	68.9	1e-11	Serine/arginine-rich splicing factor 33 OS=Arabidopsis thaliana GN=SR33 PE=1 SV=1	alr4683	61.2	9e-09	COG0724	RNA-binding proteins (RRM domain)	K12891	5e-59	228	rcu:RCOM_0460560	splicing factor, arginine/serine-rich 2	-	GO:0003676//nucleic acid binding;GO:0000166//nucleotide binding	GO:0016020//membrane;GO:0005829//cytosol;GO:0016607//nuclear speck
CL10027.Contig2_All	2367	gi|460369482|ref|XP_004230591.1|	198.4	4e-49	PREDICTED: uncharacterized protein LOC101257217 isoform 2 [Solanum lycopersicum]	sp|O22315|SRSF1_ARATH	56.6	6e-08	Pre-mRNA-splicing factor SF2 OS=Arabidopsis thaliana GN=SF2 PE=1 SV=1	--	--	--	--	--	K12891	2e-34	145	rcu:RCOM_0460560	splicing factor, arginine/serine-rich 2	-	GO:0097159//organic cyclic compound binding;GO:1901363	-
CL10027.Contig3_All	1626	gi|460369482|ref|XP_004230591.1|	428.3	1e-118	PREDICTED: uncharacterized protein LOC101257217 isoform 2 [Solanum lycopersicum]	sp|Q9SEU4|SR33_ARATH	107	2e-23	Serine/arginine-rich splicing factor 33 OS=Arabidopsis thaliana GN=SR33 PE=1 SV=1	SPAC16.02c	69.7	1e-11	COG0724	RNA-binding proteins (RRM domain)	K12891	7e-101	366	rcu:RCOM_0460560	splicing factor, arginine/serine-rich 2	-	GO:0003676//nucleic acid binding;GO:0000166//nucleotide binding	-
CL10027.Contig4_All	2672	gi|460369482|ref|XP_004230591.1|	198.4	5e-49	PREDICTED: uncharacterized protein LOC101257217 isoform 2 [Solanum lycopersicum]	sp|O22315|SRSF1_ARATH	56.6	7e-08	Pre-mRNA-splicing factor SF2 OS=Arabidopsis thaliana GN=SF2 PE=1 SV=1	--	--	--	--	--	K12891	3e-34	145	rcu:RCOM_0460560	splicing factor, arginine/serine-rich 2	-	GO:0097159//organic cyclic compound binding;GO:1901363	-
CL10027.Contig5_All	753	--	--	--	--	--	--	--	--	--	--	--	--	--	--	--	--	--	--	-	-	-
CL10028.Contig1_All	1619	gi|460373183|ref|XP_004232402.1|	739.6	0	PREDICTED: scarecrow-like protein 4-like [Solanum lycopersicum]	sp|Q9FL03|SCL4_ARATH	517	8e-147	Scarecrow-like protein 4 OS=Arabidopsis thaliana GN=SCL4 PE=2 SV=1	--	--	--	--	--	K14494	8e-54	209	aly:ARALYDRAFT_477591	DELLA protein	GO:0006355//regulation of transcription, DNA-dependent	GO:0003700//sequence-specific DNA binding transcription factor activity	GO:0005634//nucleus
CL10028.Contig2_All	1623	gi|460373183|ref|XP_004232402.1|	741.1	0	PREDICTED: scarecrow-like protein 4-like [Solanum lycopersicum]	sp|Q9FL03|SCL4_ARATH	518	3e-147	Scarecrow-like protein 4 OS=Arabidopsis thaliana GN=SCL4 PE=2 SV=1	--	--	--	--	--	K14494	8e-54	209	aly:ARALYDRAFT_477591	DELLA protein	GO:0006355//regulation of transcription, DNA-dependent	GO:0003700//sequence-specific DNA binding transcription factor activity	GO:0005634//nucleus
CL10029.Contig1_All	1240	gi|460409315|ref|XP_004250084.1|	404.8	1e-111	PREDICTED: LETM1 and EF-hand domain-containing protein 1, mitochondrial-like [Solanum lycopersicum]	sp|P41210|CATR_ATRNU	51.2	1e-06	Caltractin OS=Atriplex nummularia PE=2 SV=1	L10155	58.5	2e-08	COG1196	Chromosome segregation ATPases	K11323	6e-08	57	vcn:VOLCADRAFT_121342	histone arginine demethylase JMJD6 [EC:1.14.11.-]	-	GO:0005509//calcium ion binding	GO:0016021//integral to membrane;GO:0005739//mitochondrion
CL10029.Contig2_All	1686	gi|460409315|ref|XP_004250084.1|	404.1	3e-111	PREDICTED: LETM1 and EF-hand domain-containing protein 1, mitochondrial-like [Solanum lycopersicum]	sp|P41210|CATR_ATRNU	51.2	2e-06	Caltractin OS=Atriplex nummularia PE=2 SV=1	SPAC140.02	55.8	2e-07	COG0724	RNA-binding proteins (RRM domain)	K09566	3e-07	55.1	aly:ARALYDRAFT_491484	peptidyl-prolyl isomerase G (cyclophilin G) [EC:5.2.1.8]	-	GO:0003676//nucleic acid binding;GO:0005509//calcium ion binding;GO:0008270//zinc ion binding	GO:0016021//integral to membrane;GO:0005739//mitochondrion
CL1003.Contig1_All	1008	gi|460369178|ref|XP_004230440.1|	176.4	6e-43	PREDICTED: uncharacterized protein LOC101264160 [Solanum lycopersicum]	--	--	--	--	--	--	--	--	--	--	--	--	--	--	-	-	GO:0016023//cytoplasmic membrane-bounded vesicle;GO:0009507//chloroplast
CL1003.Contig2_All	1053	gi|460369178|ref|XP_004230440.1|	176.4	7e-43	PREDICTED: uncharacterized protein LOC101264160 [Solanum lycopersicum]	--	--	--	--	--	--	--	--	--	--	--	--	--	--	-	-	GO:0016023//cytoplasmic membrane-bounded vesicle;GO:0009507//chloroplast
CL1003.Contig3_All	1113	gi|460369178|ref|XP_004230440.1|	174.1	3e-42	PREDICTED: uncharacterized protein LOC101264160 [Solanum lycopersicum]	--	--	--	--	--	--	--	--	--	--	--	--	--	--	-	-	GO:0016023//cytoplasmic membrane-bounded vesicle;GO:0009507//chloroplast
CL1003.Contig4_All	822	gi|460369178|ref|XP_004230440.1|	174.1	2e-42	PREDICTED: uncharacterized protein LOC101264160 [Solanum lycopersicum]	--	--	--	--	--	--	--	--	--	--	--	--	--	--	-	-	GO:0016023//cytoplasmic membrane-bounded vesicle;GO:0009507//chloroplast
CL10030.Contig1_All	804	--	--	--	--	--	--	--	--	--	--	--	--	--	--	--	--	--	--	-	-	-
CL10030.Contig2_All	671	--	--	--	--	--	--	--	--	--	--	--	--	--	--	--	--	--	--	-	-	-
CL10030.Contig3_All	643	--	--	--	--	--	--	--	--	--	--	--	--	--	--	--	--	--	--	-	-	-
CL10031.Contig1_All	234	gi|460369047|ref|XP_004230376.1|	72	3e-12	PREDICTED: probable glutamate--tRNA ligase, cytoplasmic-like [Solanum lycopersicum]	--	--	--	--	--	--	--	--	--	K01885	3e-07	51.6	mtr:MTR_1g085150	glutamyl-tRNA synthetase [EC:6.1.1.17]	-	-	-
CL10031.Contig2_All	2786	gi|460369047|ref|XP_004230376.1|	1401.3	0	PREDICTED: probable glutamate--tRNA ligase, cytoplasmic-like [Solanum lycopersicum]	sp|P52780|SYQ_LUPLU	244	3e-64	Glutamine--tRNA ligase OS=Lupinus luteus PE=2 SV=2	SPAC17A5.15c	600	3e-171	COG0008	Glutamyl- and glutaminyl-tRNA synthetases	K01885	0	1184	gmx:100809656	glutamyl-tRNA synthetase [EC:6.1.1.17]	GO:0010498//proteasomal protein catabolic process;GO:0006424//glutamyl-tRNA aminoacylation;GO:0009165//nucleotide biosynthetic process;GO:0007010//cytoskeleton organization;GO:0006094//gluconeogenesis	GO:0004819//glutamine-tRNA ligase activity;GO:0005524//ATP binding;GO:0004818//glutamate-tRNA ligase activity	GO:0005829//cytosol;GO:0009536//plastid
CL10031.Contig3_All	1851	gi|460369047|ref|XP_004230376.1|	45.8	0	PREDICTED: probable glutamate--tRNA ligase, cytoplasmic-like [Solanum lycopersicum]	sp|P52780|SYQ_LUPLU	207	3e-55	Glutamine--tRNA ligase OS=Lupinus luteus PE=2 SV=2	YGL245w	525	6e-152	COG0008	Glutamyl- and glutaminyl-tRNA synthetases	K01885	0	865	gmx:100809656	glutamyl-tRNA synthetase [EC:6.1.1.17]	GO:0010498//proteasomal protein catabolic process;GO:0006424//glutamyl-tRNA aminoacylation;GO:0009165//nucleotide biosynthetic process;GO:0007010//cytoskeleton organization;GO:0006094//gluconeogenesis	GO:0004819//glutamine-tRNA ligase activity;GO:0005524//ATP binding;GO:0004818//glutamate-tRNA ligase activity	GO:0005829//cytosol;GO:0009536//plastid
CL10031.Contig4_All	2716	gi|460369047|ref|XP_004230376.1|	1401.3	0	PREDICTED: probable glutamate--tRNA ligase, cytoplasmic-like [Solanum lycopersicum]	sp|P52780|SYQ_LUPLU	244	2e-64	Glutamine--tRNA ligase OS=Lupinus luteus PE=2 SV=2	SPAC17A5.15c	600	3e-171	COG0008	Glutamyl- and glutaminyl-tRNA synthetases	K01885	0	1184	gmx:100809656	glutamyl-tRNA synthetase [EC:6.1.1.17]	GO:0010498//proteasomal protein catabolic process;GO:0006424//glutamyl-tRNA aminoacylation;GO:0009165//nucleotide biosynthetic process;GO:0007010//cytoskeleton organization;GO:0006094//gluconeogenesis	GO:0004819//glutamine-tRNA ligase activity;GO:0005524//ATP binding;GO:0004818//glutamate-tRNA ligase activity	GO:0005829//cytosol;GO:0009536//plastid
CL10032.Contig1_All	977	gi|460414451|ref|XP_004252584.1|	368.2	1e-100	PREDICTED: uncharacterized protein LOC101264190 isoform 1 [Solanum lycopersicum] >gi|460414453|ref|XP_004252585.1| PREDICTED: uncharacterized protein LOC101264190 isoform 2 [Solanum lycopersicum]	--	--	--	--	--	--	--	--	--	--	--	--	--	--	GO:0010363//regulation of plant-type hypersensitive response;GO:0009611//response to wounding;GO:0009963//positive regulation of flavonoid biosynthetic process;GO:0010200//response to chitin;GO:0006612//protein targeting to membrane;GO:0009612//response to mechanical stimulus	-	GO:0009507//chloroplast
CL10032.Contig2_All	2126	gi|460414451|ref|XP_004252584.1|	656.4	0	PREDICTED: uncharacterized protein LOC101264190 isoform 1 [Solanum lycopersicum] >gi|460414453|ref|XP_004252585.1| PREDICTED: uncharacterized protein LOC101264190 isoform 2 [Solanum lycopersicum]	--	--	--	--	--	--	--	--	--	--	--	--	--	--	GO:0010363//regulation of plant-type hypersensitive response;GO:0009611//response to wounding;GO:0009963//positive regulation of flavonoid biosynthetic process;GO:0010200//response to chitin;GO:0006612//protein targeting to membrane;GO:0009612//response to mechanical stimulus	-	GO:0009507//chloroplast;GO:0005634//nucleus
CL10033.Contig1_All	1103	gi|460383646|ref|XP_004237530.1|	202.6	1e-124	PREDICTED: protein TONNEAU 1b-like [Solanum lycopersicum]	sp|Q9FQ25|TON1A_ARATH	179	4e-92	Protein TONNEAU 1a OS=Arabidopsis thaliana GN=TON1A PE=1 SV=1	--	--	--	--	--	--	--	--	--	--	GO:0034453//microtubule anchoring	-	GO:0005815//microtubule organizing center;GO:0030863//cortical cytoskeleton;GO:0009574//preprophase band;GO:0005886//plasma membrane
CL10033.Contig2_All	1245	gi|460383646|ref|XP_004237530.1|	461.1	1e-128	PREDICTED: protein TONNEAU 1b-like [Solanum lycopersicum]	sp|Q9FQ25|TON1A_ARATH	353	9e-98	Protein TONNEAU 1a OS=Arabidopsis thaliana GN=TON1A PE=1 SV=1	--	--	--	--	--	--	--	--	--	--	-	-	GO:0030863//cortical cytoskeleton;GO:0009574//preprophase band;GO:0005886//plasma membrane
CL10033.Contig3_All	1058	gi|460383646|ref|XP_004237530.1|	482.3	6e-135	PREDICTED: protein TONNEAU 1b-like [Solanum lycopersicum]	sp|Q9FQ25|TON1A_ARATH	366	1e-101	Protein TONNEAU 1a OS=Arabidopsis thaliana GN=TON1A PE=1 SV=1	--	--	--	--	--	--	--	--	--	--	-	-	GO:0030863//cortical cytoskeleton;GO:0009574//preprophase band;GO:0005886//plasma membrane
CL10033.Contig4_All	1152	gi|460383646|ref|XP_004237530.1|	505.8	5e-142	PREDICTED: protein TONNEAU 1b-like [Solanum lycopersicum]	sp|Q9FQ25|TON1A_ARATH	373	1e-103	Protein TONNEAU 1a OS=Arabidopsis thaliana GN=TON1A PE=1 SV=1	--	--	--	--	--	--	--	--	--	--	-	-	GO:0030863//cortical cytoskeleton;GO:0009574//preprophase band;GO:0005886//plasma membrane
CL10033.Contig5_All	1179	gi|460383646|ref|XP_004237530.1|	129	3e-135	PREDICTED: protein TONNEAU 1b-like [Solanum lycopersicum]	sp|Q9FQ25|TON1A_ARATH	281	3e-98	Protein TONNEAU 1a OS=Arabidopsis thaliana GN=TON1A PE=1 SV=1	--	--	--	--	--	--	--	--	--	--	-	-	GO:0030863//cortical cytoskeleton;GO:0009574//preprophase band;GO:0005886//plasma membrane
CL10033.Contig6_All	1159	gi|460383646|ref|XP_004237530.1|	126.7	6e-135	PREDICTED: protein TONNEAU 1b-like [Solanum lycopersicum]	sp|Q9FQ25|TON1A_ARATH	283	4e-98	Protein TONNEAU 1a OS=Arabidopsis thaliana GN=TON1A PE=1 SV=1	--	--	--	--	--	--	--	--	--	--	-	-	GO:0030863//cortical cytoskeleton;GO:0009574//preprophase band;GO:0005886//plasma membrane
CL10033.Contig7_All	1284	gi|460383646|ref|XP_004237530.1|	461.1	1e-128	PREDICTED: protein TONNEAU 1b-like [Solanum lycopersicum]	sp|Q9FQ25|TON1A_ARATH	353	9e-98	Protein TONNEAU 1a OS=Arabidopsis thaliana GN=TON1A PE=1 SV=1	--	--	--	--	--	--	--	--	--	--	-	-	GO:0030863//cortical cytoskeleton;GO:0009574//preprophase band;GO:0005886//plasma membrane
CL10034.Contig1_All	219	--	--	--	--	--	--	--	--	--	--	--	--	--	--	--	--	--	--	-	-	-
CL10034.Contig2_All	1341	gi|460384907|ref|XP_004238148.1|	669.1	0	PREDICTED: uncharacterized protein LOC101252176 [Solanum lycopersicum]	sp|O80837|REMO_ARATH	72.8	4e-13	Remorin OS=Arabidopsis thaliana GN=DBP PE=1 SV=1	--	--	--	--	--	K08818	2e-20	99	vvi:100246062	cell division cycle 2-like [EC:2.7.11.22]	-	-	GO:0005886//plasma membrane;GO:0043231//intracellular membrane-bounded organelle
CL10034.Contig3_All	1473	gi|460384907|ref|XP_004238148.1|	667.5	0	PREDICTED: uncharacterized protein LOC101252176 [Solanum lycopersicum]	sp|O80837|REMO_ARATH	72.8	5e-13	Remorin OS=Arabidopsis thaliana GN=DBP PE=1 SV=1	--	--	--	--	--	K08818	2e-20	99	vvi:100246062	cell division cycle 2-like [EC:2.7.11.22]	-	-	GO:0005886//plasma membrane;GO:0043231//intracellular membrane-bounded organelle
CL10035.Contig1_All	526	--	--	--	--	--	--	--	--	--	--	--	--	--	--	--	--	--	--	-	-	-
CL10035.Contig2_All	232	--	--	--	--	--	--	--	--	--	--	--	--	--	--	--	--	--	--	-	-	-
CL10036.Contig1_All	3675	gi|460412727|ref|XP_004251749.1|	1303.9	0	PREDICTED: probable cyclic nucleotide-gated ion channel 5-like isoform 1 [Solanum lycopersicum] >gi|460412729|ref|XP_004251750.1| PREDICTED: probable cyclic nucleotide-gated ion channel 5-like isoform 2 [Solanum lycopersicum]	sp|Q8RWS9|CNGC5_ARATH	1081	0	Probable cyclic nucleotide-gated ion channel 5 OS=Arabidopsis thaliana GN=CNGC5 PE=2 SV=1	--	--	--	--	--	K05391	0	1141	rcu:RCOM_0623350	cyclic nucleotide gated channel, other eukaryote	GO:0055085//transmembrane transport;GO:0009294//DNA mediated transformation;GO:0006813//potassium ion transport;GO:0046686//response to cadmium ion;GO:0006487//protein N-linked glycosylation	GO:0005516//calmodulin binding;GO:0005249//voltage-gated potassium channel activity;GO:0030551//cyclic nucleotide binding	GO:0016021//integral to membrane;GO:0005886//plasma membrane
CL10036.Contig2_All	2364	--	--	--	--	--	--	--	--	--	--	--	--	--	--	--	--	--	--	-	-	-
CL10036.Contig3_All	264	--	--	--	--	--	--	--	--	--	--	--	--	--	--	--	--	--	--	-	-	-
CL10036.Contig4_All	234	--	--	--	--	--	--	--	--	--	--	--	--	--	--	--	--	--	--	-	-	-
CL10037.Contig1_All	1283	gi|460408834|ref|XP_004249846.1|	446.8	3e-124	PREDICTED: probable complex I intermediate-associated protein 30-like isoform 1 [Solanum lycopersicum]	sp|Q9LQI7|CIA30_ARATH	389	2e-108	Probable complex I intermediate-associated protein 30 OS=Arabidopsis thaliana GN=At1g17350 PE=1 SV=2	all5026	65.1	3e-10	COG0702	Predicted nucleoside-diphosphate-sugar epimerases	--	--	--	--	--	GO:0009736//cytokinin mediated signaling pathway	-	GO:0005739//mitochondrion
CL10037.Contig2_All	1291	gi|460408834|ref|XP_004249846.1|	446.8	3e-124	PREDICTED: probable complex I intermediate-associated protein 30-like isoform 1 [Solanum lycopersicum]	sp|Q9LQI7|CIA30_ARATH	389	2e-108	Probable complex I intermediate-associated protein 30 OS=Arabidopsis thaliana GN=At1g17350 PE=1 SV=2	all5026	65.1	3e-10	COG0702	Predicted nucleoside-diphosphate-sugar epimerases	--	--	--	--	--	GO:0009736//cytokinin mediated signaling pathway	-	GO:0005739//mitochondrion
CL10037.Contig3_All	1287	gi|460408834|ref|XP_004249846.1|	446.8	3e-124	PREDICTED: probable complex I intermediate-associated protein 30-like isoform 1 [Solanum lycopersicum]	sp|Q9LQI7|CIA30_ARATH	389	2e-108	Probable complex I intermediate-associated protein 30 OS=Arabidopsis thaliana GN=At1g17350 PE=1 SV=2	all5026	65.1	3e-10	COG0702	Predicted nucleoside-diphosphate-sugar epimerases	--	--	--	--	--	GO:0009736//cytokinin mediated signaling pathway	-	GO:0005739//mitochondrion
CL10037.Contig4_All	1311	gi|460408834|ref|XP_004249846.1|	446.8	3e-124	PREDICTED: probable complex I intermediate-associated protein 30-like isoform 1 [Solanum lycopersicum]	sp|Q9LQI7|CIA30_ARATH	389	2e-108	Probable complex I intermediate-associated protein 30 OS=Arabidopsis thaliana GN=At1g17350 PE=1 SV=2	all5026	65.1	3e-10	COG0702	Predicted nucleoside-diphosphate-sugar epimerases	--	--	--	--	--	GO:0009736//cytokinin mediated signaling pathway	-	GO:0005739//mitochondrion
CL10037.Contig5_All	1266	gi|460408834|ref|XP_004249846.1|	446.8	3e-124	PREDICTED: probable complex I intermediate-associated protein 30-like isoform 1 [Solanum lycopersicum]	sp|Q9LQI7|CIA30_ARATH	389	2e-108	Probable complex I intermediate-associated protein 30 OS=Arabidopsis thaliana GN=At1g17350 PE=1 SV=2	all5026	65.1	2e-10	COG0702	Predicted nucleoside-diphosphate-sugar epimerases	--	--	--	--	--	GO:0009736//cytokinin mediated signaling pathway	-	GO:0005739//mitochondrion
CL10038.Contig1_All	1314	gi|460413973|ref|XP_004252349.1|	750	0	PREDICTED: probable peptide transporter At1g52190-like [Solanum lycopersicum]	sp|Q9M817|PTR6_ARATH	553	8e-158	Probable peptide transporter At1g52190 OS=Arabidopsis thaliana GN=At1g52190 PE=1 SV=1	ECU11g1050	95.1	2e-19	COG3104	Dipeptide/tripeptide permease	K14638	1e-73	275	gmx:100816253	solute carrier family 15 (peptide/histidine transporter), member 3/4	GO:0006857//oligopeptide transport	GO:0005215//transporter activity	GO:0016021//integral to membrane;GO:0005886//plasma membrane
CL10038.Contig2_All	2032	gi|460379868|ref|XP_004235682.1|	1001.1	0	PREDICTED: probable peptide transporter At1g52190-like [Solanum lycopersicum]	sp|Q9M817|PTR6_ARATH	694	0	Probable peptide transporter At1g52190 OS=Arabidopsis thaliana GN=At1g52190 PE=1 SV=1	ECU11g1050	116	2e-25	COG3104	Dipeptide/tripeptide permease	K14638	1e-94	345	smo:SELMODRAFT_97812	solute carrier family 15 (peptide/histidine transporter), member 3/4	GO:0006857//oligopeptide transport	GO:0005215//transporter activity	GO:0005886//plasma membrane
CL10038.Contig3_All	221	gi|460413973|ref|XP_004252349.1|	137.1	8e-32	PREDICTED: probable peptide transporter At1g52190-like [Solanum lycopersicum]	sp|Q9M817|PTR6_ARATH	111	8e-26	Probable peptide transporter At1g52190 OS=Arabidopsis thaliana GN=At1g52190 PE=1 SV=1	--	--	--	--	--	K14638	2e-09	58.9	ppp:PHYPADRAFT_134814	solute carrier family 15 (peptide/histidine transporter), member 3/4	GO:0006857//oligopeptide transport	GO:0005215//transporter activity	GO:0016021//integral to membrane;GO:0005886//plasma membrane
CL10039.Contig1_All	3507	gi|49533765|gb|AAT66764.1|	1597.8	0	Putative anaphase promoting complex protein, identical [Solanum demissum]	sp|Q8H1U5|APC2_ARATH	1189	0	Anaphase-promoting complex subunit 2 OS=Arabidopsis thaliana GN=APC2 PE=1 SV=1	SPAC24H6.03	76.3	4e-13	COG5647	Cullin, a subunit of E3 ubiquitin ligase	K03349	0	1300	vvi:100263601	anaphase-promoting complex subunit 2	GO:0051645//Golgi localization;GO:0007267//cell-cell signaling;GO:0060151//peroxisome localization;GO:0030048//actin filament-based movement;GO:0051646//mitochondrion localization;GO:0051510//regulation of unidimensional cell growth;GO:0006511//ubiquitin-dependent protein catabolic process;GO:0015867//ATP transport;GO:0051302//regulation of cell division;GO:0032875//regulation of DNA endoreduplic…	GO:0005509//calcium ion binding;GO:0004842//ubiquitin-protein ligase activity;GO:0031625//ubiquitin protein ligase binding	GO:0005743//mitochondrial inner membrane;GO:0005819//spindle;GO:0031461//cullin-RING ubiquitin ligase complex;GO:0005634//nucleus
CL10039.Contig2_All	3604	gi|49533765|gb|AAT66764.1|	1597.8	0	Putative anaphase promoting complex protein, identical [Solanum demissum]	sp|Q8H1U5|APC2_ARATH	1189	0	Anaphase-promoting complex subunit 2 OS=Arabidopsis thaliana GN=APC2 PE=1 SV=1	SPAC24H6.03	76.3	4e-13	COG5647	Cullin, a subunit of E3 ubiquitin ligase	K03349	0	1300	vvi:100263601	anaphase-promoting complex subunit 2	GO:0051645//Golgi localization;GO:0007267//cell-cell signaling;GO:0060151//peroxisome localization;GO:0030048//actin filament-based movement;GO:0051646//mitochondrion localization;GO:0051510//regulation of unidimensional cell growth;GO:0006511//ubiquitin-dependent protein catabolic process;GO:0015867//ATP transport;GO:0051302//regulation of cell division;GO:0032875//regulation of DNA endoreduplic…	GO:0005509//calcium ion binding;GO:0004842//ubiquitin-protein ligase activity;GO:0031625//ubiquitin protein ligase binding	GO:0005743//mitochondrial inner membrane;GO:0005819//spindle;GO:0031461//cullin-RING ubiquitin ligase complex;GO:0005634//nucleus
CL10039.Contig3_All	1485	gi|49533765|gb|AAT66764.1|	666.8	0	Putative anaphase promoting complex protein, identical [Solanum demissum]	sp|Q8H1U5|APC2_ARATH	426	2e-119	Anaphase-promoting complex subunit 2 OS=Arabidopsis thaliana GN=APC2 PE=1 SV=1	--	--	--	--	--	K03349	2e-137	487	vvi:100263601	anaphase-promoting complex subunit 2	GO:0051645//Golgi localization;GO:0007267//cell-cell signaling;GO:0060151//peroxisome localization;GO:0030048//actin filament-based movement;GO:0051646//mitochondrion localization;GO:0051510//regulation of unidimensional cell growth;GO:0006511//ubiquitin-dependent protein catabolic process;GO:0015867//ATP transport;GO:0051302//regulation of cell division;GO:0032875//regulation of DNA endoreduplic…	GO:0005509//calcium ion binding;GO:0004842//ubiquitin-protein ligase activity;GO:0031625//ubiquitin protein ligase binding	GO:0005743//mitochondrial inner membrane;GO:0005819//spindle;GO:0031461//cullin-RING ubiquitin ligase complex;GO:0005634//nucleus
CL1004.Contig1_All	1109	gi|460401069|ref|XP_004246052.1|	256.9	4e-67	PREDICTED: uncharacterized protein LOC101264544 isoform 2 [Solanum lycopersicum]	--	--	--	--	--	--	--	--	--	--	--	--	--	--	GO:0009062//fatty acid catabolic process;GO:0030036//actin cytoskeleton organization	GO:0004091//carboxylesterase activity;GO:0003779//actin binding	GO:0009505//plant-type cell wall;GO:0009506//plasmodesma;GO:0005576//extracellular region;GO:0016020//membrane;GO:0005634//nucleus;GO:0015629//actin cytoskeleton
CL1004.Contig2_All	1213	gi|460401069|ref|XP_004246052.1|	264.6	2e-69	PREDICTED: uncharacterized protein LOC101264544 isoform 2 [Solanum lycopersicum]	--	--	--	--	--	--	--	--	--	--	--	--	--	--	GO:0009062//fatty acid catabolic process;GO:0030036//actin cytoskeleton organization	GO:0004091//carboxylesterase activity;GO:0003779//actin binding	GO:0009505//plant-type cell wall;GO:0009506//plasmodesma;GO:0005576//extracellular region;GO:0016020//membrane;GO:0005634//nucleus;GO:0015629//actin cytoskeleton
CL1004.Contig3_All	1277	gi|460401069|ref|XP_004246052.1|	260	6e-68	PREDICTED: uncharacterized protein LOC101264544 isoform 2 [Solanum lycopersicum]	--	--	--	--	--	--	--	--	--	--	--	--	--	--	GO:0009062//fatty acid catabolic process;GO:0030036//actin cytoskeleton organization	GO:0004091//carboxylesterase activity;GO:0003779//actin binding	GO:0009505//plant-type cell wall;GO:0009506//plasmodesma;GO:0005576//extracellular region;GO:0016020//membrane;GO:0005634//nucleus;GO:0015629//actin cytoskeleton
CL1004.Contig4_All	1287	gi|460401069|ref|XP_004246052.1|	264.6	2e-69	PREDICTED: uncharacterized protein LOC101264544 isoform 2 [Solanum lycopersicum]	--	--	--	--	--	--	--	--	--	--	--	--	--	--	GO:0009062//fatty acid catabolic process;GO:0030036//actin cytoskeleton organization	GO:0004091//carboxylesterase activity;GO:0003779//actin binding	GO:0009505//plant-type cell wall;GO:0009506//plasmodesma;GO:0005576//extracellular region;GO:0016020//membrane;GO:0005634//nucleus;GO:0015629//actin cytoskeleton
CL1004.Contig5_All	1250	gi|460401069|ref|XP_004246052.1|	260	6e-68	PREDICTED: uncharacterized protein LOC101264544 isoform 2 [Solanum lycopersicum]	--	--	--	--	--	--	--	--	--	--	--	--	--	--	GO:0009062//fatty acid catabolic process;GO:0030036//actin cytoskeleton organization	GO:0004091//carboxylesterase activity;GO:0003779//actin binding	GO:0009505//plant-type cell wall;GO:0009506//plasmodesma;GO:0005576//extracellular region;GO:0016020//membrane;GO:0005634//nucleus;GO:0015629//actin cytoskeleton
CL1004.Contig6_All	1183	gi|460401069|ref|XP_004246052.1|	262.3	1e-68	PREDICTED: uncharacterized protein LOC101264544 isoform 2 [Solanum lycopersicum]	--	--	--	--	--	--	--	--	--	--	--	--	--	--	GO:0009062//fatty acid catabolic process;GO:0030036//actin cytoskeleton organization	GO:0004091//carboxylesterase activity;GO:0003779//actin binding	GO:0009505//plant-type cell wall;GO:0009506//plasmodesma;GO:0005576//extracellular region;GO:0016020//membrane;GO:0005634//nucleus;GO:0015629//actin cytoskeleton
CL10040.Contig1_All	771	gi|460369722|ref|XP_004230706.1|	262.7	4e-69	PREDICTED: LOB domain-containing protein 37-like [Solanum lycopersicum]	sp|Q9SN23|LBD38_ARATH	201	5e-52	LOB domain-containing protein 38 OS=Arabidopsis thaliana GN=LBD38 PE=2 SV=1	--	--	--	--	--	K01955	5e-06	49.7	vvi:100262205	carbamoyl-phosphate synthase large subunit [EC:6.3.5.5]	GO:0010167//response to nitrate;GO:0015706//nitrate transport	-	GO:0005634//nucleus
CL10040.Contig2_All	727	gi|460369722|ref|XP_004230706.1|	261.5	9e-69	PREDICTED: LOB domain-containing protein 37-like [Solanum lycopersicum]	sp|Q9SN23|LBD38_ARATH	201	3e-52	LOB domain-containing protein 38 OS=Arabidopsis thaliana GN=LBD38 PE=2 SV=1	--	--	--	--	--	K01955	5e-06	49.7	vvi:100262205	carbamoyl-phosphate synthase large subunit [EC:6.3.5.5]	GO:0010167//response to nitrate;GO:0015706//nitrate transport	-	GO:0005634//nucleus
CL10041.Contig1_All	1778	gi|71726950|gb|AAZ39646.1|	898.7	0	cytochrome P450 monooxygenase [Petunia x hybrida]	sp|Q50EK3|C04C1_PINTA	494	6e-140	Cytochrome P450 704C1 OS=Pinus taeda GN=CYP704C1 PE=2 SV=1	SMc02579	134	7e-31	COG2124	Cytochrome P450	K00517	6e-92	336	ath:AT3G56630	[EC:1.14.-.-]	GO:0055114//oxidation-reduction process	GO:0020037//heme binding;GO:0016705//oxidoreductase activity, acting on paired donors, with incorporation or reduction of molecular oxygen;GO:0004497//monooxygenase activity;GO:0005506//iron ion binding;GO:0009055//electron carrier activity	-
CL10041.Contig2_All	1704	gi|71726950|gb|AAZ39646.1|	900.6	0	cytochrome P450 monooxygenase [Petunia x hybrida]	sp|Q50EK3|C04C1_PINTA	495	3e-140	Cytochrome P450 704C1 OS=Pinus taeda GN=CYP704C1 PE=2 SV=1	SMc02579	137	7e-32	COG2124	Cytochrome P450	K15402	1e-91	335	ppp:PHYPADRAFT_180507	cytochrome P450, family 86, subfamily B, polypeptide 1 (fatty acid omega-hydroxylase) [EC:1.14.-.-]	GO:0055114//oxidation-reduction process	GO:0020037//heme binding;GO:0016705//oxidoreductase activity, acting on paired donors, with incorporation or reduction of molecular oxygen;GO:0004497//monooxygenase activity;GO:0005506//iron ion binding;GO:0009055//electron carrier activity	-
CL10042.Contig10_All	1782	gi|460380742|ref|XP_004236113.1|	725.7	0	PREDICTED: serine/threonine-protein kinase HT1-like [Solanum lycopersicum]	sp|Q2MHE4|HT1_ARATH	204	1e-52	Serine/threonine-protein kinase HT1 OS=Arabidopsis thaliana GN=HT1 PE=1 SV=1	YAR019c	102	2e-21	COG0515	Serine/threonine protein kinase	K14510	5e-43	174	aly:ARALYDRAFT_487152	serine/threonine-protein kinase CTR1 [EC:2.7.11.1]	GO:0016132//brassinosteroid biosynthetic process;GO:0009086//methionine biosynthetic process;GO:0006468//protein phosphorylation;GO:0006084//acetyl-CoA metabolic process;GO:0000394//RNA splicing, via endonucleolytic cleavage and ligation;GO:0019344//cysteine biosynthetic process;GO:0016126//sterol biosynthetic process	GO:0004674//protein serine/threonine kinase activity;GO:0004712//protein serine/threonine/tyrosine kinase activity;GO:0005524//ATP binding;GO:0004715//non-membrane spanning protein tyrosine kinase activity	GO:0009506//plasmodesma;GO:0005737//cytoplasm;GO:0005886//plasma membrane
CL10042.Contig11_All	1779	gi|460380742|ref|XP_004236113.1|	719.5	0	PREDICTED: serine/threonine-protein kinase HT1-like [Solanum lycopersicum]	sp|Q2MHE4|HT1_ARATH	207	2e-53	Serine/threonine-protein kinase HT1 OS=Arabidopsis thaliana GN=HT1 PE=1 SV=1	YAR019c	102	2e-21	COG0515	Serine/threonine protein kinase	K14510	5e-43	174	aly:ARALYDRAFT_487152	serine/threonine-protein kinase CTR1 [EC:2.7.11.1]	GO:0016132//brassinosteroid biosynthetic process;GO:0009086//methionine biosynthetic process;GO:0006468//protein phosphorylation;GO:0006084//acetyl-CoA metabolic process;GO:0000394//RNA splicing, via endonucleolytic cleavage and ligation;GO:0019344//cysteine biosynthetic process;GO:0016126//sterol biosynthetic process	GO:0004674//protein serine/threonine kinase activity;GO:0004712//protein serine/threonine/tyrosine kinase activity;GO:0005524//ATP binding;GO:0004715//non-membrane spanning protein tyrosine kinase activity	GO:0009506//plasmodesma;GO:0005737//cytoplasm;GO:0005886//plasma membrane
CL10042.Contig12_All	1492	gi|460380742|ref|XP_004236113.1|	551.6	1e-155	PREDICTED: serine/threonine-protein kinase HT1-like [Solanum lycopersicum]	sp|Q2MHE4|HT1_ARATH	174	2e-43	Serine/threonine-protein kinase HT1 OS=Arabidopsis thaliana GN=HT1 PE=1 SV=1	MYPU_6850	100	7e-21	COG0515	Serine/threonine protein kinase	K14510	3e-34	144	aly:ARALYDRAFT_487152	serine/threonine-protein kinase CTR1 [EC:2.7.11.1]	GO:0006468//protein phosphorylation	GO:0004715//non-membrane spanning protein tyrosine kinase activity;GO:0005524//ATP binding;GO:0004674//protein serine/threonine kinase activity	-
CL10042.Contig13_All	1705	gi|460380742|ref|XP_004236113.1|	716.1	0	PREDICTED: serine/threonine-protein kinase HT1-like [Solanum lycopersicum]	sp|Q2MHE4|HT1_ARATH	202	5e-52	Serine/threonine-protein kinase HT1 OS=Arabidopsis thaliana GN=HT1 PE=1 SV=1	YAR019c	105	3e-22	COG0515	Serine/threonine protein kinase	K14510	4e-44	177	rcu:RCOM_0382890	serine/threonine-protein kinase CTR1 [EC:2.7.11.1]	GO:0016132//brassinosteroid biosynthetic process;GO:0009086//methionine biosynthetic process;GO:0006468//protein phosphorylation;GO:0006084//acetyl-CoA metabolic process;GO:0000394//RNA splicing, via endonucleolytic cleavage and ligation;GO:0019344//cysteine biosynthetic process;GO:0016126//sterol biosynthetic process	GO:0004674//protein serine/threonine kinase activity;GO:0004712//protein serine/threonine/tyrosine kinase activity;GO:0005524//ATP binding;GO:0004715//non-membrane spanning protein tyrosine kinase activity	GO:0009506//plasmodesma;GO:0005737//cytoplasm;GO:0005886//plasma membrane
CL10042.Contig14_All	1675	gi|460414621|ref|XP_004252665.1|	661	0	PREDICTED: serine/threonine-protein kinase HT1-like [Solanum lycopersicum]	sp|Q2MHE4|HT1_ARATH	197	2e-50	Serine/threonine-protein kinase HT1 OS=Arabidopsis thaliana GN=HT1 PE=1 SV=1	YAR019c	103	1e-21	COG0515	Serine/threonine protein kinase	K14510	7e-42	170	aly:ARALYDRAFT_487152	serine/threonine-protein kinase CTR1 [EC:2.7.11.1]	GO:0006468//protein phosphorylation	GO:0004715//non-membrane spanning protein tyrosine kinase activity;GO:0004712//protein serine/threonine/tyrosine kinase activity;GO:0005524//ATP binding;GO:0004674//protein serine/threonine kinase activity	GO:0005886//plasma membrane
CL10042.Contig15_All	1698	gi|460380742|ref|XP_004236113.1|	719.5	0	PREDICTED: serine/threonine-protein kinase HT1-like [Solanum lycopersicum]	sp|Q2MHE4|HT1_ARATH	207	1e-53	Serine/threonine-protein kinase HT1 OS=Arabidopsis thaliana GN=HT1 PE=1 SV=1	YAR019c	102	2e-21	COG0515	Serine/threonine protein kinase	K14510	5e-43	174	aly:ARALYDRAFT_487152	serine/threonine-protein kinase CTR1 [EC:2.7.11.1]	GO:0016132//brassinosteroid biosynthetic process;GO:0009086//methionine biosynthetic process;GO:0006468//protein phosphorylation;GO:0006084//acetyl-CoA metabolic process;GO:0000394//RNA splicing, via endonucleolytic cleavage and ligation;GO:0019344//cysteine biosynthetic process;GO:0016126//sterol biosynthetic process	GO:0004674//protein serine/threonine kinase activity;GO:0004712//protein serine/threonine/tyrosine kinase activity;GO:0005524//ATP binding;GO:0004715//non-membrane spanning protein tyrosine kinase activity	GO:0009506//plasmodesma;GO:0005737//cytoplasm;GO:0005886//plasma membrane
CL10042.Contig1_All	504	gi|460380742|ref|XP_004236113.1|	149.8	1e-35	PREDICTED: serine/threonine-protein kinase HT1-like [Solanum lycopersicum]	--	--	--	--	--	--	--	--	--	--	--	--	--	--	GO:0016132//brassinosteroid biosynthetic process;GO:0009086//methionine biosynthetic process;GO:0006084//acetyl-CoA metabolic process;GO:0016310//phosphorylation;GO:0000394//RNA splicing, via endonucleolytic cleavage and ligation;GO:0019344//cysteine biosynthetic process;GO:0016126//sterol biosynthetic process	GO:0004712//protein serine/threonine/tyrosine kinase activity	GO:0009506//plasmodesma;GO:0005737//cytoplasm;GO:0005886//plasma membrane
CL10042.Contig2_All	488	gi|460380742|ref|XP_004236113.1|	149.8	1e-35	PREDICTED: serine/threonine-protein kinase HT1-like [Solanum lycopersicum]	--	--	--	--	--	--	--	--	--	--	--	--	--	--	GO:0016132//brassinosteroid biosynthetic process;GO:0009086//methionine biosynthetic process;GO:0006084//acetyl-CoA metabolic process;GO:0016310//phosphorylation;GO:0000394//RNA splicing, via endonucleolytic cleavage and ligation;GO:0019344//cysteine biosynthetic process;GO:0016126//sterol biosynthetic process	GO:0004712//protein serine/threonine/tyrosine kinase activity	GO:0009506//plasmodesma;GO:0005737//cytoplasm;GO:0005886//plasma membrane
CL10042.Contig3_All	1747	gi|460380742|ref|XP_004236113.1|	720.3	0	PREDICTED: serine/threonine-protein kinase HT1-like [Solanum lycopersicum]	sp|Q2MHE4|HT1_ARATH	203	2e-52	Serine/threonine-protein kinase HT1 OS=Arabidopsis thaliana GN=HT1 PE=1 SV=1	YAR019c	102	2e-21	COG0515	Serine/threonine protein kinase	K14510	4e-43	174	rcu:RCOM_0382890	serine/threonine-protein kinase CTR1 [EC:2.7.11.1]	GO:0016132//brassinosteroid biosynthetic process;GO:0009086//methionine biosynthetic process;GO:0006468//protein phosphorylation;GO:0006084//acetyl-CoA metabolic process;GO:0000394//RNA splicing, via endonucleolytic cleavage and ligation;GO:0019344//cysteine biosynthetic process;GO:0016126//sterol biosynthetic process	GO:0004674//protein serine/threonine kinase activity;GO:0004712//protein serine/threonine/tyrosine kinase activity;GO:0005524//ATP binding;GO:0004715//non-membrane spanning protein tyrosine kinase activity	GO:0009506//plasmodesma;GO:0005737//cytoplasm;GO:0005886//plasma membrane
CL10042.Contig4_All	474	gi|460380742|ref|XP_004236113.1|	149.1	2e-35	PREDICTED: serine/threonine-protein kinase HT1-like [Solanum lycopersicum]	--	--	--	--	--	--	--	--	--	--	--	--	--	--	GO:0016132//brassinosteroid biosynthetic process;GO:0009086//methionine biosynthetic process;GO:0006084//acetyl-CoA metabolic process;GO:0016310//phosphorylation;GO:0000394//RNA splicing, via endonucleolytic cleavage and ligation;GO:0019344//cysteine biosynthetic process;GO:0016126//sterol biosynthetic process	GO:0004712//protein serine/threonine/tyrosine kinase activity	GO:0009506//plasmodesma;GO:0005737//cytoplasm;GO:0005886//plasma membrane
CL10042.Contig5_All	1788	gi|460380742|ref|XP_004236113.1|	713.4	0	PREDICTED: serine/threonine-protein kinase HT1-like [Solanum lycopersicum]	sp|Q2MHE4|HT1_ARATH	201	1e-51	Serine/threonine-protein kinase HT1 OS=Arabidopsis thaliana GN=HT1 PE=1 SV=1	YAR019c	102	2e-21	COG0515	Serine/threonine protein kinase	K14510	1e-43	176	rcu:RCOM_0382890	serine/threonine-protein kinase CTR1 [EC:2.7.11.1]	GO:0016132//brassinosteroid biosynthetic process;GO:0009086//methionine biosynthetic process;GO:0006468//protein phosphorylation;GO:0006084//acetyl-CoA metabolic process;GO:0000394//RNA splicing, via endonucleolytic cleavage and ligation;GO:0019344//cysteine biosynthetic process;GO:0016126//sterol biosynthetic process	GO:0004674//protein serine/threonine kinase activity;GO:0004712//protein serine/threonine/tyrosine kinase activity;GO:0005524//ATP binding;GO:0004715//non-membrane spanning protein tyrosine kinase activity	GO:0009506//plasmodesma;GO:0005737//cytoplasm;GO:0005886//plasma membrane
CL10042.Contig6_All	1715	gi|460380742|ref|XP_004236113.1|	726.1	0	PREDICTED: serine/threonine-protein kinase HT1-like [Solanum lycopersicum]	sp|Q2MHE4|HT1_ARATH	202	5e-52	Serine/threonine-protein kinase HT1 OS=Arabidopsis thaliana GN=HT1 PE=1 SV=1	YAR019c	110	6e-24	COG0515	Serine/threonine protein kinase	K14510	5e-43	174	rcu:RCOM_0382890	serine/threonine-protein kinase CTR1 [EC:2.7.11.1]	GO:0006468//protein phosphorylation	GO:0004715//non-membrane spanning protein tyrosine kinase activity;GO:0005524//ATP binding;GO:0004674//protein serine/threonine kinase activity	GO:0005886//plasma membrane
CL10042.Contig7_All	1730	gi|460380742|ref|XP_004236113.1|	712.2	0	PREDICTED: serine/threonine-protein kinase HT1-like [Solanum lycopersicum]	sp|Q2MHE4|HT1_ARATH	197	2e-50	Serine/threonine-protein kinase HT1 OS=Arabidopsis thaliana GN=HT1 PE=1 SV=1	YAR019c	109	2e-23	COG0515	Serine/threonine protein kinase	K14510	1e-41	169	rcu:RCOM_0382890	serine/threonine-protein kinase CTR1 [EC:2.7.11.1]	GO:0006468//protein phosphorylation	GO:0004715//non-membrane spanning protein tyrosine kinase activity;GO:0005524//ATP binding;GO:0004674//protein serine/threonine kinase activity	GO:0005886//plasma membrane
CL10042.Contig8_All	1794	gi|460380742|ref|XP_004236113.1|	725.7	0	PREDICTED: serine/threonine-protein kinase HT1-like [Solanum lycopersicum]	sp|Q2MHE4|HT1_ARATH	204	1e-52	Serine/threonine-protein kinase HT1 OS=Arabidopsis thaliana GN=HT1 PE=1 SV=1	YAR019c	102	2e-21	COG0515	Serine/threonine protein kinase	K14510	6e-43	174	aly:ARALYDRAFT_487152	serine/threonine-protein kinase CTR1 [EC:2.7.11.1]	GO:0016132//brassinosteroid biosynthetic process;GO:0009086//methionine biosynthetic process;GO:0006468//protein phosphorylation;GO:0006084//acetyl-CoA metabolic process;GO:0000394//RNA splicing, via endonucleolytic cleavage and ligation;GO:0019344//cysteine biosynthetic process;GO:0016126//sterol biosynthetic process	GO:0004674//protein serine/threonine kinase activity;GO:0004712//protein serine/threonine/tyrosine kinase activity;GO:0005524//ATP binding;GO:0004715//non-membrane spanning protein tyrosine kinase activity	GO:0009506//plasmodesma;GO:0005737//cytoplasm;GO:0005886//plasma membrane
CL10042.Contig9_All	1802	gi|460414621|ref|XP_004252665.1|	661	0	PREDICTED: serine/threonine-protein kinase HT1-like [Solanum lycopersicum]	sp|Q2MHE4|HT1_ARATH	199	3e-51	Serine/threonine-protein kinase HT1 OS=Arabidopsis thaliana GN=HT1 PE=1 SV=1	YAR019c	103	1e-21	COG0515	Serine/threonine protein kinase	K14510	6e-42	170	aly:ARALYDRAFT_487152	serine/threonine-protein kinase CTR1 [EC:2.7.11.1]	GO:0006468//protein phosphorylation	GO:0004715//non-membrane spanning protein tyrosine kinase activity;GO:0004712//protein serine/threonine/tyrosine kinase activity;GO:0005524//ATP binding;GO:0004674//protein serine/threonine kinase activity	GO:0005886//plasma membrane
CL10043.Contig1_All	2846	gi|460415364|ref|XP_004253029.1|	1277.7	0	PREDICTED: LETM1 and EF-hand domain-containing protein 1, mitochondrial-like [Solanum lycopersicum]	sp|P41210|CATR_ATRNU	50.8	4e-06	Caltractin OS=Atriplex nummularia PE=2 SV=1	--	--	--	--	--	--	--	--	--	--	-	GO:0005509//calcium ion binding	GO:0016021//integral to membrane;GO:0005739//mitochondrion
CL10043.Contig2_All	1848	gi|460415364|ref|XP_004253029.1|	677.9	0	PREDICTED: LETM1 and EF-hand domain-containing protein 1, mitochondrial-like [Solanum lycopersicum]	--	--	--	--	--	--	--	--	--	--	--	--	--	--	-	GO:0005509//calcium ion binding	GO:0016021//integral to membrane;GO:0005739//mitochondrion
CL10043.Contig3_All	289	gi|460415364|ref|XP_004253029.1|	123.2	1e-27	PREDICTED: LETM1 and EF-hand domain-containing protein 1, mitochondrial-like [Solanum lycopersicum]	--	--	--	--	--	--	--	--	--	--	--	--	--	--	-	-	-
CL10044.Contig1_All	921	gi|224128624|ref|XP_002320378.1|	80.5	4e-14	predicted protein [Populus trichocarpa] >gi|222861151|gb|EEE98693.1| predicted protein [Populus trichocarpa]	--	--	--	--	--	--	--	--	--	--	--	--	--	--	-	-	-
CL10044.Contig2_All	417	--	--	--	--	--	--	--	--	--	--	--	--	--	--	--	--	--	--	-	-	-
CL10045.Contig1_All	3416	gi|460411023|ref|XP_004250914.1|	1637.1	0	PREDICTED: uncharacterized protein LOC101267085 [Solanum lycopersicum]	sp|Q84JR9|TTL4_ARATH	106	8e-23	TPR repeat-containing thioredoxin TTL4 OS=Arabidopsis thaliana GN=TTL4 PE=2 SV=1	FN0118	64.7	1e-09	COG0484	DnaJ-class molecular chaperone with C-terminal Zn finger domain	K09527	2e-20	100	ota:Ot09g00550	DnaJ homolog subfamily C member 7	GO:0044267//cellular protein metabolic process;GO:0009913//epidermal cell differentiation;GO:0048468//cell development;GO:0009653//anatomical structure morphogenesis;GO:0016043//cellular component organization	-	-
CL10045.Contig2_All	4273	gi|460411023|ref|XP_004250914.1|	1769.2	0	PREDICTED: uncharacterized protein LOC101267085 [Solanum lycopersicum]	sp|Q84JR9|TTL4_ARATH	104	4e-22	TPR repeat-containing thioredoxin TTL4 OS=Arabidopsis thaliana GN=TTL4 PE=2 SV=1	FN0118	70.9	2e-11	COG0484	DnaJ-class molecular chaperone with C-terminal Zn finger domain	K09527	5e-22	105	ota:Ot09g00550	DnaJ homolog subfamily C member 7	GO:0044267//cellular protein metabolic process;GO:0009913//epidermal cell differentiation;GO:0048468//cell development;GO:0009653//anatomical structure morphogenesis;GO:0016043//cellular component organization	-	-
CL10045.Contig3_All	1427	gi|460411023|ref|XP_004250914.1|	394	3e-108	PREDICTED: uncharacterized protein LOC101267085 [Solanum lycopersicum]	sp|Q0WTI8|DNJ72_ARATH	60.1	3e-09	Chaperone protein dnaJ 72 OS=Arabidopsis thaliana GN=ATJ72 PE=2 SV=1	FN0118	70.9	5e-12	COG0484	DnaJ-class molecular chaperone with C-terminal Zn finger domain	K09503	6e-10	63.9	gmx:100812236	DnaJ homolog subfamily A member 2	GO:0016926//protein desumoylation;GO:0006457//protein folding;GO:0010090//trichome morphogenesis;GO:0071555//cell wall organization;GO:0010228//vegetative to reproductive phase transition of meristem;GO:0007155//cell adhesion;GO:0048765//root hair cell differentiation;GO:0045010//actin nucleation;GO:0050665//hydrogen peroxide biosynthetic process	-	-
CL10046.Contig1_All	1819	gi|460373750|ref|XP_004232677.1|	199.5	1e-49	PREDICTED: expansin-A13-like [Solanum lycopersicum]	sp|Q9M9P0|EXP13_ARATH	181	1e-45	Expansin-A13 OS=Arabidopsis thaliana GN=EXPA13 PE=2 SV=2	--	--	--	--	--	--	--	--	--	--	GO:0009831//plant-type cell wall modification involved in multidimensional cell growth;GO:0009828//plant-type cell wall loosening;GO:0009826//unidimensional cell growth	-	GO:0005576//extracellular region;GO:0016020//membrane
CL10046.Contig2_All	1558	gi|460373750|ref|XP_004232677.1|	203.8	7e-51	PREDICTED: expansin-A13-like [Solanum lycopersicum]	sp|Q9M9P0|EXP13_ARATH	181	8e-46	Expansin-A13 OS=Arabidopsis thaliana GN=EXPA13 PE=2 SV=2	--	--	--	--	--	--	--	--	--	--	GO:0009831//plant-type cell wall modification involved in multidimensional cell growth;GO:0009828//plant-type cell wall loosening;GO:0009826//unidimensional cell growth	-	GO:0005576//extracellular region;GO:0016020//membrane
CL10047.Contig1_All	1053	gi|29468504|gb|AAO85557.1|	425.6	6e-118	photosystem I subunit XI [Nicotiana attenuata]	sp|Q9SUI4|PSAL_ARATH	355	2e-98	Photosystem I reaction center subunit XI, chloroplastic OS=Arabidopsis thaliana GN=PSAL PE=1 SV=2	--	--	--	--	--	K02699	3e-100	363	rcu:RCOM_1628230	photosystem I subunit XI	GO:0006364//rRNA processing;GO:0009657//plastid organization;GO:0030003//cellular cation homeostasis;GO:0010207//photosystem II assembly;GO:0070838//divalent metal ion transport	-	GO:0016021//integral to membrane;GO:0009538//photosystem I reaction center;GO:0009941//chloroplast envelope;GO:0009535//chloroplast thylakoid membrane;GO:0010287//plastoglobule
CL10047.Contig2_All	1051	gi|29468504|gb|AAO85557.1|	433.3	3e-120	photosystem I subunit XI [Nicotiana attenuata]	sp|Q9SUI4|PSAL_ARATH	362	2e-100	Photosystem I reaction center subunit XI, chloroplastic OS=Arabidopsis thaliana GN=PSAL PE=1 SV=2	--	--	--	--	--	K02699	2e-102	370	rcu:RCOM_1628230	photosystem I subunit XI	GO:0006364//rRNA processing;GO:0009657//plastid organization;GO:0030003//cellular cation homeostasis;GO:0010207//photosystem II assembly;GO:0070838//divalent metal ion transport	-	GO:0016021//integral to membrane;GO:0009538//photosystem I reaction center;GO:0009941//chloroplast envelope;GO:0009535//chloroplast thylakoid membrane;GO:0010287//plastoglobule
CL10047.Contig3_All	897	gi|29468504|gb|AAO85557.1|	425.6	5e-118	photosystem I subunit XI [Nicotiana attenuata]	sp|Q9SUI4|PSAL_ARATH	357	7e-99	Photosystem I reaction center subunit XI, chloroplastic OS=Arabidopsis thaliana GN=PSAL PE=1 SV=2	--	--	--	--	--	K02699	3e-100	363	rcu:RCOM_1628230	photosystem I subunit XI	GO:0006364//rRNA processing;GO:0009657//plastid organization;GO:0030003//cellular cation homeostasis;GO:0010207//photosystem II assembly;GO:0070838//divalent metal ion transport	-	GO:0016021//integral to membrane;GO:0009538//photosystem I reaction center;GO:0009941//chloroplast envelope;GO:0009535//chloroplast thylakoid membrane;GO:0010287//plastoglobule
CL10048.Contig1_All	1466	gi|295798058|emb|CBL87025.1|	103.6	0	CSN5 protein [Solanum lycopersicum]	sp|Q8LAZ7|CSN5B_ARATH	489	9e-156	COP9 signalosome complex subunit 5b OS=Arabidopsis thaliana GN=CSN5B PE=1 SV=2	SPAC1687.13c	250	5e-66	COG1310	Predicted metal-dependent protease of the PAD1/JAB1 superfamily	K09613	6e-171	523	vvi:100265887	COP9 signalosome complex subunit 5 [EC:3.4.-.-]	GO:0010100//negative regulation of photomorphogenesis;GO:0010387//signalosome assembly;GO:0010388//cullin deneddylation;GO:0009733//response to auxin stimulus;GO:0010093//specification of floral organ identity;GO:0000085//G2 phase of mitotic cell cycle	-	-
CL10048.Contig2_All	1683	gi|295798058|emb|CBL87025.1|	714.9	0	CSN5 protein [Solanum lycopersicum]	sp|Q8LAZ7|CSN5B_ARATH	602	3e-172	COP9 signalosome complex subunit 5b OS=Arabidopsis thaliana GN=CSN5B PE=1 SV=2	SPAC1687.13c	251	2e-66	COG1310	Predicted metal-dependent protease of the PAD1/JAB1 superfamily	K09613	0	672	vvi:100265887	COP9 signalosome complex subunit 5 [EC:3.4.-.-]	GO:0010100//negative regulation of photomorphogenesis;GO:0010387//signalosome assembly;GO:0010388//cullin deneddylation;GO:0009733//response to auxin stimulus;GO:0010093//specification of floral organ identity;GO:0000085//G2 phase of mitotic cell cycle	-	-
CL10048.Contig3_All	1439	gi|295798058|emb|CBL87025.1|	714.9	0	CSN5 protein [Solanum lycopersicum]	sp|Q8LAZ7|CSN5B_ARATH	602	2e-172	COP9 signalosome complex subunit 5b OS=Arabidopsis thaliana GN=CSN5B PE=1 SV=2	SPAC1687.13c	251	2e-66	COG1310	Predicted metal-dependent protease of the PAD1/JAB1 superfamily	K09613	0	672	vvi:100265887	COP9 signalosome complex subunit 5 [EC:3.4.-.-]	GO:0010100//negative regulation of photomorphogenesis;GO:0010387//signalosome assembly;GO:0010388//cullin deneddylation;GO:0009733//response to auxin stimulus;GO:0010093//specification of floral organ identity;GO:0000085//G2 phase of mitotic cell cycle	-	-
CL10049.Contig1_All	2361	gi|460396961|ref|XP_004244038.1|	261.5	4e-68	PREDICTED: cellulose synthase-like protein E1-like [Solanum lycopersicum]	sp|Q8VZK9|CSLE1_ARATH	650	0	Cellulose synthase-like protein E1 OS=Arabidopsis thaliana GN=CSLE1 PE=1 SV=1	alr3757	84	1e-15	COG1215	Glycosyltransferases, probably involved in cell wall biogenesis	K10999	7e-102	340	vvi:100248512	cellulose synthase A [EC:2.4.1.12]	GO:0030244//cellulose biosynthetic process	GO:0016760//cellulose synthase (UDP-forming) activity	GO:0044464//cell part;GO:0016021//integral to membrane
CL10049.Contig2_All	2441	gi|460396961|ref|XP_004244038.1|	1224.9	0	PREDICTED: cellulose synthase-like protein E1-like [Solanum lycopersicum]	sp|Q8VZK9|CSLE1_ARATH	855	0	Cellulose synthase-like protein E1 OS=Arabidopsis thaliana GN=CSLE1 PE=1 SV=1	alr3757	89.7	2e-17	COG1215	Glycosyltransferases, probably involved in cell wall biogenesis	K10999	6e-104	377	vvi:100248512	cellulose synthase A [EC:2.4.1.12]	GO:0030244//cellulose biosynthetic process	GO:0016760//cellulose synthase (UDP-forming) activity	GO:0044464//cell part;GO:0016021//integral to membrane
CL10049.Contig3_All	2564	gi|460396961|ref|XP_004244038.1|	1239.9	0	PREDICTED: cellulose synthase-like protein E1-like [Solanum lycopersicum]	sp|Q8VZK9|CSLE1_ARATH	840	0	Cellulose synthase-like protein E1 OS=Arabidopsis thaliana GN=CSLE1 PE=1 SV=1	alr3757	85.1	5e-16	COG1215	Glycosyltransferases, probably involved in cell wall biogenesis	K10999	2e-107	388	vvi:100248512	cellulose synthase A [EC:2.4.1.12]	GO:0030244//cellulose biosynthetic process	GO:0016760//cellulose synthase (UDP-forming) activity	GO:0044464//cell part;GO:0016021//integral to membrane
CL10049.Contig4_All	2187	gi|460396961|ref|XP_004244038.1|	900.2	0	PREDICTED: cellulose synthase-like protein E1-like [Solanum lycopersicum]	sp|Q8VZK9|CSLE1_ARATH	628	4e-180	Cellulose synthase-like protein E1 OS=Arabidopsis thaliana GN=CSLE1 PE=1 SV=1	--	--	--	--	--	K10999	3e-69	261	vvi:100248512	cellulose synthase A [EC:2.4.1.12]	GO:0006810//transport;GO:0030244//cellulose biosynthetic process	GO:0016760//cellulose synthase (UDP-forming) activity	GO:0044464//cell part;GO:0016021//integral to membrane
CL10049.Contig5_All	3115	gi|460396961|ref|XP_004244038.1|	291.2	7e-77	PREDICTED: cellulose synthase-like protein E1-like [Solanum lycopersicum]	sp|Q8VZK9|CSLE1_ARATH	435	7e-122	Cellulose synthase-like protein E1 OS=Arabidopsis thaliana GN=CSLE1 PE=1 SV=1	--	--	--	--	--	K10999	2e-55	216	vvi:100248512	cellulose synthase A [EC:2.4.1.12]	GO:0006810//transport;GO:0030244//cellulose biosynthetic process	GO:0016760//cellulose synthase (UDP-forming) activity	GO:0044464//cell part;GO:0016021//integral to membrane
CL10049.Contig6_All	2642	gi|460396961|ref|XP_004244038.1|	1230.3	0	PREDICTED: cellulose synthase-like protein E1-like [Solanum lycopersicum]	sp|Q8VZK9|CSLE1_ARATH	827	0	Cellulose synthase-like protein E1 OS=Arabidopsis thaliana GN=CSLE1 PE=1 SV=1	alr3757	71.2	8e-12	COG1215	Glycosyltransferases, probably involved in cell wall biogenesis	K10999	4e-103	374	vvi:100248512	cellulose synthase A [EC:2.4.1.12]	-	GO:0016757//transferase activity, transferring glycosyl groups	GO:0044464//cell part;GO:0016020//membrane
CL1005.Contig1_All	2574	gi|460411147|ref|XP_004250976.1|	309.3	0	PREDICTED: LOW QUALITY PROTEIN: probable glucuronoxylan glucuronosyltransferase IRX7-like [Solanum lycopersicum]	sp|Q9ZUV3|IRX7_ARATH	352	2e-155	Probable glucuronoxylan glucuronosyltransferase IRX7 OS=Arabidopsis thaliana GN=IRX7 PE=2 SV=1	--	--	--	--	--	--	--	--	--	--	GO:0009834//secondary cell wall biogenesis;GO:0010417//glucuronoxylan biosynthetic process	GO:0015020//glucuronosyltransferase activity	GO:0005794//Golgi apparatus;GO:0005886//plasma membrane
CL1005.Contig2_All	858	gi|460411147|ref|XP_004250976.1|	220.7	2e-56	PREDICTED: LOW QUALITY PROTEIN: probable glucuronoxylan glucuronosyltransferase IRX7-like [Solanum lycopersicum]	sp|Q9ZUV3|IRX7_ARATH	170	1e-42	Probable glucuronoxylan glucuronosyltransferase IRX7 OS=Arabidopsis thaliana GN=IRX7 PE=2 SV=1	--	--	--	--	--	--	--	--	--	--	GO:0009834//secondary cell wall biogenesis;GO:0010417//glucuronoxylan biosynthetic process	GO:0015020//glucuronosyltransferase activity	GO:0005794//Golgi apparatus;GO:0005886//plasma membrane
CL1005.Contig3_All	2520	gi|460411147|ref|XP_004250976.1|	775	0	PREDICTED: LOW QUALITY PROTEIN: probable glucuronoxylan glucuronosyltransferase IRX7-like [Solanum lycopersicum]	sp|Q9ZUV3|IRX7_ARATH	583	1e-166	Probable glucuronoxylan glucuronosyltransferase IRX7 OS=Arabidopsis thaliana GN=IRX7 PE=2 SV=1	--	--	--	--	--	--	--	--	--	--	GO:0009834//secondary cell wall biogenesis;GO:0010417//glucuronoxylan biosynthetic process	GO:0015020//glucuronosyltransferase activity	GO:0005794//Golgi apparatus;GO:0005886//plasma membrane
CL10050.Contig1_All	603	--	--	--	--	--	--	--	--	--	--	--	--	--	--	--	--	--	--	-	-	-
CL10050.Contig2_All	245	--	--	--	--	--	--	--	--	--	--	--	--	--	--	--	--	--	--	-	-	-
CL10051.Contig1_All	1577	gi|460395464|ref|XP_004243303.1|	567.8	1e-160	PREDICTED: uncharacterized GPI-anchored protein At4g28100-like [Solanum lycopersicum]	sp|Q9SUC9|UGPI7_ARATH	409	3e-114	Uncharacterized GPI-anchored protein At4g28100 OS=Arabidopsis thaliana GN=At4g28100 PE=1 SV=1	--	--	--	--	--	--	--	--	--	--	-	-	GO:0016023//cytoplasmic membrane-bounded vesicle;GO:0046658//anchored to plasma membrane
CL10051.Contig2_All	1503	gi|460395464|ref|XP_004243303.1|	567.8	1e-160	PREDICTED: uncharacterized GPI-anchored protein At4g28100-like [Solanum lycopersicum]	sp|Q9SUC9|UGPI7_ARATH	409	3e-114	Uncharacterized GPI-anchored protein At4g28100 OS=Arabidopsis thaliana GN=At4g28100 PE=1 SV=1	--	--	--	--	--	--	--	--	--	--	-	-	GO:0016023//cytoplasmic membrane-bounded vesicle;GO:0046658//anchored to plasma membrane
CL10051.Contig3_All	1570	gi|460395464|ref|XP_004243303.1|	574.3	2e-162	PREDICTED: uncharacterized GPI-anchored protein At4g28100-like [Solanum lycopersicum]	sp|Q9SUC9|UGPI7_ARATH	410	1e-114	Uncharacterized GPI-anchored protein At4g28100 OS=Arabidopsis thaliana GN=At4g28100 PE=1 SV=1	--	--	--	--	--	--	--	--	--	--	-	-	GO:0046658//anchored to plasma membrane
CL10051.Contig4_All	1599	gi|460395464|ref|XP_004243303.1|	566.6	4e-160	PREDICTED: uncharacterized GPI-anchored protein At4g28100-like [Solanum lycopersicum]	sp|Q9SUC9|UGPI7_ARATH	410	1e-114	Uncharacterized GPI-anchored protein At4g28100 OS=Arabidopsis thaliana GN=At4g28100 PE=1 SV=1	--	--	--	--	--	--	--	--	--	--	-	-	GO:0016023//cytoplasmic membrane-bounded vesicle;GO:0046658//anchored to plasma membrane
CL10052.Contig1_All	1112	gi|460373750|ref|XP_004232677.1|	501.1	1e-140	PREDICTED: expansin-A13-like [Solanum lycopersicum]	sp|Q9M9P0|EXP13_ARATH	431	5e-121	Expansin-A13 OS=Arabidopsis thaliana GN=EXPA13 PE=2 SV=2	--	--	--	--	--	--	--	--	--	--	GO:0009831//plant-type cell wall modification involved in multidimensional cell growth;GO:0009828//plant-type cell wall loosening;GO:0009826//unidimensional cell growth	-	GO:0005576//extracellular region;GO:0016020//membrane
CL10052.Contig2_All	1086	gi|460373750|ref|XP_004232677.1|	493.8	2e-138	PREDICTED: expansin-A13-like [Solanum lycopersicum]	sp|Q9M9P0|EXP13_ARATH	427	7e-120	Expansin-A13 OS=Arabidopsis thaliana GN=EXPA13 PE=2 SV=2	--	--	--	--	--	--	--	--	--	--	GO:0009831//plant-type cell wall modification involved in multidimensional cell growth;GO:0009828//plant-type cell wall loosening;GO:0009826//unidimensional cell growth	-	GO:0005576//extracellular region;GO:0016020//membrane
CL10052.Contig3_All	1594	gi|460373750|ref|XP_004232677.1|	515	1e-144	PREDICTED: expansin-A13-like [Solanum lycopersicum]	sp|Q9M9P0|EXP13_ARATH	429	2e-120	Expansin-A13 OS=Arabidopsis thaliana GN=EXPA13 PE=2 SV=2	--	--	--	--	--	--	--	--	--	--	GO:0009831//plant-type cell wall modification involved in multidimensional cell growth;GO:0009828//plant-type cell wall loosening;GO:0009826//unidimensional cell growth	-	GO:0005576//extracellular region;GO:0016020//membrane
CL10053.Contig1_All	1423	gi|460384004|ref|XP_004237705.1|	539.6	4e-152	PREDICTED: 40S ribosomal protein S2-1-like [Solanum lycopersicum]	sp|P49688|RS23_ARATH	463	9e-131	40S ribosomal protein S2-3 OS=Arabidopsis thaliana GN=RPS2C PE=1 SV=2	SPCC576.08c	350	3e-96	COG0098	Ribosomal protein S5	K02981	4e-137	486	mtr:MTR_8g105340	small subunit ribosomal protein S2e	GO:0006412//translation	GO:0003735//structural constituent of ribosome;GO:0003723//RNA binding	GO:0005730//nucleolus;GO:0005886//plasma membrane;GO:0005618//cell wall;GO:0022627//cytosolic small ribosomal subunit;GO:0009507//chloroplast
CL10053.Contig2_All	1324	gi|460384004|ref|XP_004237705.1|	526.6	3e-148	PREDICTED: 40S ribosomal protein S2-1-like [Solanum lycopersicum]	sp|P49688|RS23_ARATH	462	2e-130	40S ribosomal protein S2-3 OS=Arabidopsis thaliana GN=RPS2C PE=1 SV=2	SPCC576.08c	351	2e-96	COG0098	Ribosomal protein S5	K02981	1e-136	484	pop:POPTR_735012	small subunit ribosomal protein S2e	GO:0001510//RNA methylation;GO:0006412//translation	GO:0003723//RNA binding;GO:0003735//structural constituent of ribosome	GO:0005618//cell wall;GO:0005730//nucleolus;GO:0009506//plasmodesma;GO:0022627//cytosolic small ribosomal subunit;GO:0009507//chloroplast;GO:0005794//Golgi apparatus;GO:0005886//plasma membrane
CL10053.Contig3_All	1365	gi|460384004|ref|XP_004237705.1|	531.6	1e-149	PREDICTED: 40S ribosomal protein S2-1-like [Solanum lycopersicum]	sp|P49688|RS23_ARATH	462	3e-130	40S ribosomal protein S2-3 OS=Arabidopsis thaliana GN=RPS2C PE=1 SV=2	SPCC576.08c	351	2e-96	COG0098	Ribosomal protein S5	K02981	3e-135	480	pop:POPTR_735012	small subunit ribosomal protein S2e	GO:0001510//RNA methylation;GO:0006412//translation	GO:0003723//RNA binding;GO:0003735//structural constituent of ribosome	GO:0005618//cell wall;GO:0005730//nucleolus;GO:0009506//plasmodesma;GO:0022627//cytosolic small ribosomal subunit;GO:0009507//chloroplast;GO:0005794//Golgi apparatus;GO:0005886//plasma membrane
CL10053.Contig4_All	1296	gi|460384004|ref|XP_004237705.1|	539.6	4e-152	PREDICTED: 40S ribosomal protein S2-1-like [Solanum lycopersicum]	sp|P49688|RS23_ARATH	463	8e-131	40S ribosomal protein S2-3 OS=Arabidopsis thaliana GN=RPS2C PE=1 SV=2	SPCC576.08c	350	3e-96	COG0098	Ribosomal protein S5	K02981	3e-137	486	mtr:MTR_8g105340	small subunit ribosomal protein S2e	GO:0006412//translation	GO:0003735//structural constituent of ribosome;GO:0003723//RNA binding	GO:0005730//nucleolus;GO:0005886//plasma membrane;GO:0005618//cell wall;GO:0022627//cytosolic small ribosomal subunit;GO:0009507//chloroplast
CL10054.Contig1_All	816	gi|115471095|ref|NP_001059146.1|	65.9	9e-10	Os07g0205000 [Oryza sativa Japonica Group] >gi|113610682|dbj|BAF21060.1| Os07g0205000 [Oryza sativa Japonica Group]	sp|Q9SUU5|QCR71_ARATH	52	4e-07	Cytochrome b-c1 complex subunit 7-1 OS=Arabidopsis thaliana GN=QCR7-1 PE=1 SV=1	--	--	--	--	--	K00417	7e-11	65.9	osa:4342681	ubiquinol-cytochrome c reductase subunit 7	-	-	GO:0005743//mitochondrial inner membrane;GO:0070469//respiratory chain
CL10054.Contig2_All	203	--	--	--	--	--	--	--	--	--	--	--	--	--	K00417	1e-06	49.3	cre:CHLREDRAFT_77031	ubiquinol-cytochrome c reductase subunit 7	-	-	-
CL10055.Contig1_All	249	--	--	--	--	--	--	--	--	--	--	--	--	--	--	--	--	--	--	-	-	-
CL10055.Contig2_All	259	--	--	--	--	--	--	--	--	--	--	--	--	--	--	--	--	--	--	-	-	-
CL10056.Contig1_All	2925	gi|460386452|ref|XP_004238912.1|	412.5	2e-113	PREDICTED: uncharacterized protein LOC101249639 [Solanum lycopersicum]	--	--	--	--	ML2303	73.6	2e-12	COG0491	Zn-dependent hydrolases, including glyoxylases	--	--	--	--	--	-	GO:0016787//hydrolase activity	-
CL10056.Contig2_All	2026	gi|460386452|ref|XP_004238912.1|	917.9	0	PREDICTED: uncharacterized protein LOC101249639 [Solanum lycopersicum]	--	--	--	--	ML2303	80.5	1e-14	COG0491	Zn-dependent hydrolases, including glyoxylases	--	--	--	--	--	GO:0008152//metabolic process	GO:0003824//catalytic activity	GO:0009536//plastid
CL10056.Contig3_All	2242	gi|460386452|ref|XP_004238912.1|	896.3	0	PREDICTED: uncharacterized protein LOC101249639 [Solanum lycopersicum]	--	--	--	--	ML2303	80.5	1e-14	COG0491	Zn-dependent hydrolases, including glyoxylases	--	--	--	--	--	GO:0008152//metabolic process	GO:0003824//catalytic activity	GO:0009536//plastid
CL10056.Contig4_All	2043	gi|460386452|ref|XP_004238912.1|	917.9	0	PREDICTED: uncharacterized protein LOC101249639 [Solanum lycopersicum]	--	--	--	--	ML2303	80.5	1e-14	COG0491	Zn-dependent hydrolases, including glyoxylases	--	--	--	--	--	GO:0008152//metabolic process	GO:0003824//catalytic activity	GO:0009536//plastid
CL10056.Contig5_All	2305	gi|460386452|ref|XP_004238912.1|	897.5	0	PREDICTED: uncharacterized protein LOC101249639 [Solanum lycopersicum]	--	--	--	--	ML2303	80.5	1e-14	COG0491	Zn-dependent hydrolases, including glyoxylases	--	--	--	--	--	GO:0008152//metabolic process	GO:0003824//catalytic activity	GO:0009536//plastid
CL10057.Contig1_All	1907	gi|460416213|ref|XP_004253442.1|	358.6	2e-97	PREDICTED: putative ribonuclease H protein At1g65750-like [Solanum lycopersicum]	sp|P0C2F6|RNHX1_ARATH	120	4e-27	Putative ribonuclease H protein At1g65750 OS=Arabidopsis thaliana GN=At1g65750 PE=3 SV=1	--	--	--	--	--	K14327	6e-25	114	vvi:100258101	regulator of nonsense transcripts 2	-	-	-
CL10057.Contig2_All	3762	gi|460416213|ref|XP_004253442.1|	419.5	2e-115	PREDICTED: putative ribonuclease H protein At1g65750-like [Solanum lycopersicum]	sp|P0C2F6|RNHX1_ARATH	120	6e-27	Putative ribonuclease H protein At1g65750 OS=Arabidopsis thaliana GN=At1g65750 PE=3 SV=1	VNG0255C	64.3	1e-09	COG0328	Ribonuclease HI	K14327	1e-24	114	vvi:100258101	regulator of nonsense transcripts 2	-	-	-
CL10057.Contig3_All	948	gi|460416200|ref|XP_004253436.1|	70.1	6e-11	PREDICTED: uncharacterized protein LOC101262707 [Solanum lycopersicum]	--	--	--	--	--	--	--	--	--	--	--	--	--	--	-	-	-
CL10058.Contig1_All	509	gi|460388921|ref|XP_004240112.1|	227.6	6e-59	PREDICTED: uncharacterized protein LOC101259937 [Solanum lycopersicum]	--	--	--	--	--	--	--	--	--	--	--	--	--	--	-	-	-
CL10058.Contig2_All	229	gi|460388921|ref|XP_004240112.1|	112.8	1e-24	PREDICTED: uncharacterized protein LOC101259937 [Solanum lycopersicum]	--	--	--	--	--	--	--	--	--	--	--	--	--	--	-	-	-
CL10058.Contig3_All	1208	gi|460388921|ref|XP_004240112.1|	359.8	5e-98	PREDICTED: uncharacterized protein LOC101259937 [Solanum lycopersicum]	--	--	--	--	--	--	--	--	--	K13171	3e-06	51.6	aly:ARALYDRAFT_901882	serine/arginine repetitive matrix protein 1	-	-	-
CL10059.Contig1_All	1316	gi|460377193|ref|XP_004234379.1|	365.5	1e-99	PREDICTED: membrane steroid-binding protein 2-like [Solanum lycopersicum]	sp|Q9M2Z4|MSBP2_ARATH	286	1e-77	Membrane steroid-binding protein 2 OS=Arabidopsis thaliana GN=MSBP2 PE=1 SV=1	--	--	--	--	--	--	--	--	--	--	GO:0009684//indoleacetic acid biosynthetic process;GO:0055114//oxidation-reduction process;GO:0030308//negative regulation of cell growth;GO:0042742//defense response to bacterium;GO:0009723//response to ethylene stimulus	GO:0005496//steroid binding;GO:0032440//2-alkenal reductase [NAD(P)] activity;GO:0020037//heme binding	GO:0009535//chloroplast thylakoid membrane;GO:0005783//endoplasmic reticulum;GO:0005634//nucleus;GO:0005886//plasma membrane
CL10059.Contig2_All	1372	gi|460377193|ref|XP_004234379.1|	381.3	2e-104	PREDICTED: membrane steroid-binding protein 2-like [Solanum lycopersicum]	sp|Q9M2Z4|MSBP2_ARATH	276	2e-74	Membrane steroid-binding protein 2 OS=Arabidopsis thaliana GN=MSBP2 PE=1 SV=1	--	--	--	--	--	--	--	--	--	--	GO:0009684//indoleacetic acid biosynthetic process;GO:0055114//oxidation-reduction process;GO:0030308//negative regulation of cell growth;GO:0042742//defense response to bacterium;GO:0009723//response to ethylene stimulus	GO:0005496//steroid binding;GO:0032440//2-alkenal reductase [NAD(P)] activity;GO:0020037//heme binding	GO:0009535//chloroplast thylakoid membrane;GO:0005783//endoplasmic reticulum;GO:0005634//nucleus;GO:0005886//plasma membrane
CL10059.Contig3_All	1318	gi|460377193|ref|XP_004234379.1|	369.8	6e-101	PREDICTED: membrane steroid-binding protein 2-like [Solanum lycopersicum]	sp|Q9M2Z4|MSBP2_ARATH	285	4e-77	Membrane steroid-binding protein 2 OS=Arabidopsis thaliana GN=MSBP2 PE=1 SV=1	--	--	--	--	--	--	--	--	--	--	GO:0009684//indoleacetic acid biosynthetic process;GO:0055114//oxidation-reduction process;GO:0030308//negative regulation of cell growth;GO:0042742//defense response to bacterium;GO:0009723//response to ethylene stimulus	GO:0005496//steroid binding;GO:0032440//2-alkenal reductase [NAD(P)] activity;GO:0020037//heme binding	GO:0009535//chloroplast thylakoid membrane;GO:0005783//endoplasmic reticulum;GO:0005634//nucleus;GO:0005886//plasma membrane
CL1006.Contig1_All	1306	gi|460390500|ref|XP_004240869.1|	660.6	0	PREDICTED: tRNA (guanine(26)-N(2))-dimethyltransferase-like [Solanum lycopersicum]	sp|Q9SRU7|TRM2_ARATH	85.9	5e-17	Probable tRNA (guanine(26)-N(2))-dimethyltransferase 2 OS=Arabidopsis thaliana GN=At3g02320 PE=2 SV=3	SSO0943	116	1e-25	COG1867	N2,N2-dimethylguanosine tRNA methyltransferase	K00555	6e-139	492	vvi:100243386	tRNA (guanine26-N2/guanine27-N2)-dimethyltransferase [EC:2.1.1.215 2.1.1.216]	GO:0016556//mRNA modification;GO:0008033//tRNA processing	GO:0004809//tRNA (guanine-N2-)-methyltransferase activity;GO:0003723//RNA binding	GO:0009507//chloroplast
CL1006.Contig2_All	1689	gi|460390500|ref|XP_004240869.1|	729.2	0	PREDICTED: tRNA (guanine(26)-N(2))-dimethyltransferase-like [Solanum lycopersicum]	sp|Q9LFU5|TRM1_ARATH	98.2	1e-20	Probable tRNA (guanine(26)-N(2))-dimethyltransferase 1 OS=Arabidopsis thaliana GN=At5g15810 PE=2 SV=3	PAB2092	130	5e-30	COG1867	N2,N2-dimethylguanosine tRNA methyltransferase	K00555	3e-155	546	vvi:100243386	tRNA (guanine26-N2/guanine27-N2)-dimethyltransferase [EC:2.1.1.215 2.1.1.216]	GO:0032259//methylation;GO:0016556//mRNA modification;GO:0008033//tRNA processing	GO:0004809//tRNA (guanine-N2-)-methyltransferase activity;GO:0003723//RNA binding	GO:0009507//chloroplast
CL1006.Contig3_All	205	gi|460390500|ref|XP_004240869.1|	100.1	1e-20	PREDICTED: tRNA (guanine(26)-N(2))-dimethyltransferase-like [Solanum lycopersicum]	--	--	--	--	--	--	--	--	--	K00555	4e-09	57.8	aly:ARALYDRAFT_666507	tRNA (guanine26-N2/guanine27-N2)-dimethyltransferase [EC:2.1.1.215 2.1.1.216]	GO:0008033//tRNA processing	GO:0004809//tRNA (guanine-N2-)-methyltransferase activity;GO:0003723//RNA binding	GO:0009536//plastid
CL1006.Contig4_All	1677	gi|460390500|ref|XP_004240869.1|	726.1	0	PREDICTED: tRNA (guanine(26)-N(2))-dimethyltransferase-like [Solanum lycopersicum]	sp|Q9LFU5|TRM1_ARATH	98.2	1e-20	Probable tRNA (guanine(26)-N(2))-dimethyltransferase 1 OS=Arabidopsis thaliana GN=At5g15810 PE=2 SV=3	PAB2092	130	5e-30	COG1867	N2,N2-dimethylguanosine tRNA methyltransferase	K00555	3e-155	546	vvi:100243386	tRNA (guanine26-N2/guanine27-N2)-dimethyltransferase [EC:2.1.1.215 2.1.1.216]	GO:0032259//methylation;GO:0016556//mRNA modification;GO:0008033//tRNA processing	GO:0004809//tRNA (guanine-N2-)-methyltransferase activity;GO:0003723//RNA binding	GO:0009507//chloroplast
CL1006.Contig5_All	1643	gi|460390500|ref|XP_004240869.1|	224.9	0	PREDICTED: tRNA (guanine(26)-N(2))-dimethyltransferase-like [Solanum lycopersicum]	sp|Q9LFU5|TRM1_ARATH	77	4e-19	Probable tRNA (guanine(26)-N(2))-dimethyltransferase 1 OS=Arabidopsis thaliana GN=At5g15810 PE=2 SV=3	PAB2092	93.2	1e-28	COG1867	N2,N2-dimethylguanosine tRNA methyltransferase	K00555	8e-147	366	vvi:100243386	tRNA (guanine26-N2/guanine27-N2)-dimethyltransferase [EC:2.1.1.215 2.1.1.216]	GO:0032259//methylation;GO:0016556//mRNA modification;GO:0008033//tRNA processing	GO:0004809//tRNA (guanine-N2-)-methyltransferase activity;GO:0003723//RNA binding	GO:0009507//chloroplast
CL10060.Contig1_All	1608	gi|460415839|ref|XP_004253261.1|	433.7	4e-120	PREDICTED: probable ATP synthase 24 kDa subunit, mitochondrial-like [Solanum lycopersicum]	sp|Q9SJ12|ATP7_ARATH	315	6e-86	Probable ATP synthase 24 kDa subunit, mitochondrial OS=Arabidopsis thaliana GN=At2g21870 PE=1 SV=1	--	--	--	--	--	--	--	--	--	--	GO:0009555//pollen development	GO:0050897//cobalt ion binding;GO:0005507//copper ion binding;GO:0008270//zinc ion binding	GO:0005730//nucleolus;GO:0009507//chloroplast;GO:0005753//mitochondrial proton-transporting ATP synthase complex
CL10060.Contig2_All	1559	gi|460415839|ref|XP_004253261.1|	439.1	1e-121	PREDICTED: probable ATP synthase 24 kDa subunit, mitochondrial-like [Solanum lycopersicum]	sp|Q9SJ12|ATP7_ARATH	320	1e-87	Probable ATP synthase 24 kDa subunit, mitochondrial OS=Arabidopsis thaliana GN=At2g21870 PE=1 SV=1	--	--	--	--	--	--	--	--	--	--	GO:0009555//pollen development	GO:0050897//cobalt ion binding;GO:0005507//copper ion binding;GO:0008270//zinc ion binding	GO:0005730//nucleolus;GO:0009507//chloroplast;GO:0005753//mitochondrial proton-transporting ATP synthase complex
CL10061.Contig1_All	610	gi|460376073|ref|XP_004233825.1|	307	1e-82	PREDICTED: serine carboxypeptidase-like 31-like [Solanum lycopersicum]	sp|O04084|SCP31_ARATH	226	1e-59	Serine carboxypeptidase-like 31 OS=Arabidopsis thaliana GN=SCPL31 PE=2 SV=2	--	--	--	--	--	K13289	9e-68	254	gmx:100805845	cathepsin A (carboxypeptidase C) [EC:3.4.16.5]	GO:0006508//proteolysis	GO:0004185//serine-type carboxypeptidase activity	GO:0005576//extracellular region
CL10061.Contig2_All	1399	gi|460376073|ref|XP_004233825.1|	540.8	2e-152	PREDICTED: serine carboxypeptidase-like 31-like [Solanum lycopersicum]	sp|O04084|SCP31_ARATH	410	1e-114	Serine carboxypeptidase-like 31 OS=Arabidopsis thaliana GN=SCPL31 PE=2 SV=2	--	--	--	--	--	K13289	1e-125	447	vvi:100265560	cathepsin A (carboxypeptidase C) [EC:3.4.16.5]	GO:0006508//proteolysis	GO:0004185//serine-type carboxypeptidase activity	GO:0005576//extracellular region
CL10062.Contig1_All	547	--	--	--	--	--	--	--	--	--	--	--	--	--	--	--	--	--	--	-	-	-
CL10062.Contig2_All	501	--	--	--	--	--	--	--	--	--	--	--	--	--	--	--	--	--	--	-	-	-
CL10062.Contig3_All	885	--	--	--	--	--	--	--	--	--	--	--	--	--	--	--	--	--	--	-	-	-
CL10062.Contig4_All	840	--	--	--	--	--	--	--	--	--	--	--	--	--	--	--	--	--	--	-	-	-
CL10062.Contig5_All	230	--	--	--	--	--	--	--	--	--	--	--	--	--	--	--	--	--	--	-	-	-
CL10063.Contig1_All	294	--	--	--	--	--	--	--	--	--	--	--	--	--	--	--	--	--	--	-	-	-
CL10063.Contig2_All	1032	--	--	--	--	--	--	--	--	--	--	--	--	--	--	--	--	--	--	-	-	-
CL10064.Contig1_All	316	gi|460384715|ref|XP_004238055.1|	52.4	2e-06	PREDICTED: homeobox-leucine zipper protein HAT22-like [Solanum lycopersicum]	--	--	--	--	--	--	--	--	--	--	--	--	--	--	-	-	-
CL10064.Contig2_All	297	--	--	--	--	--	--	--	--	--	--	--	--	--	--	--	--	--	--	-	-	-
CL10065.Contig1_All	223	--	--	--	--	--	--	--	--	--	--	--	--	--	--	--	--	--	--	-	-	-
CL10065.Contig2_All	473	--	--	--	--	--	--	--	--	--	--	--	--	--	--	--	--	--	--	-	-	-
CL10066.Contig1_All	419	--	--	--	--	--	--	--	--	--	--	--	--	--	--	--	--	--	--	-	-	-
CL10066.Contig2_All	468	--	--	--	--	--	--	--	--	--	--	--	--	--	--	--	--	--	--	-	-	-
CL10067.Contig1_All	1415	gi|460400873|ref|XP_004245956.1|	110.9	3e-123	PREDICTED: protein vip1-like isoform 1 [Solanum lycopersicum]	--	--	--	--	--	--	--	--	--	--	--	--	--	--	GO:0009627//systemic acquired resistance;GO:0034976//response to endoplasmic reticulum stress	GO:0003676//nucleic acid binding;GO:0000166//nucleotide binding	GO:0005634//nucleus;GO:0005829//cytosol
CL10067.Contig2_All	2184	gi|460400873|ref|XP_004245956.1|	462.2	1e-128	PREDICTED: protein vip1-like isoform 1 [Solanum lycopersicum]	--	--	--	--	--	--	--	--	--	--	--	--	--	--	GO:0009627//systemic acquired resistance;GO:0034976//response to endoplasmic reticulum stress	GO:0003676//nucleic acid binding;GO:0000166//nucleotide binding	GO:0005634//nucleus;GO:0005829//cytosol
CL10068.Contig1_All	1069	--	--	--	--	--	--	--	--	--	--	--	--	--	--	--	--	--	--	-	-	-
CL10068.Contig2_All	458	--	--	--	--	--	--	--	--	--	--	--	--	--	--	--	--	--	--	-	-	-
CL10068.Contig3_All	249	--	--	--	--	--	--	--	--	--	--	--	--	--	--	--	--	--	--	-	-	-
CL10069.Contig1_All	3150	gi|460413171|ref|XP_004251968.1|	1071.2	0	PREDICTED: uncharacterized protein LOC101258337 isoform 1 [Solanum lycopersicum] >gi|460413173|ref|XP_004251969.1| PREDICTED: uncharacterized protein LOC101258337 isoform 2 [Solanum lycopersicum]	--	--	--	--	--	--	--	--	--	--	--	--	--	--	-	-	GO:0005634//nucleus
CL10069.Contig2_All	2856	gi|460413171|ref|XP_004251968.1|	1073.5	0	PREDICTED: uncharacterized protein LOC101258337 isoform 1 [Solanum lycopersicum] >gi|460413173|ref|XP_004251969.1| PREDICTED: uncharacterized protein LOC101258337 isoform 2 [Solanum lycopersicum]	--	--	--	--	--	--	--	--	--	--	--	--	--	--	-	-	GO:0005634//nucleus
CL10069.Contig3_All	2673	gi|460413171|ref|XP_004251968.1|	1077.4	0	PREDICTED: uncharacterized protein LOC101258337 isoform 1 [Solanum lycopersicum] >gi|460413173|ref|XP_004251969.1| PREDICTED: uncharacterized protein LOC101258337 isoform 2 [Solanum lycopersicum]	--	--	--	--	--	--	--	--	--	--	--	--	--	--	-	-	GO:0005634//nucleus
CL10069.Contig4_All	2822	gi|460413171|ref|XP_004251968.1|	1074.3	0	PREDICTED: uncharacterized protein LOC101258337 isoform 1 [Solanum lycopersicum] >gi|460413173|ref|XP_004251969.1| PREDICTED: uncharacterized protein LOC101258337 isoform 2 [Solanum lycopersicum]	--	--	--	--	--	--	--	--	--	--	--	--	--	--	-	-	GO:0005634//nucleus
CL10069.Contig5_All	2810	gi|460413171|ref|XP_004251968.1|	1069.7	0	PREDICTED: uncharacterized protein LOC101258337 isoform 1 [Solanum lycopersicum] >gi|460413173|ref|XP_004251969.1| PREDICTED: uncharacterized protein LOC101258337 isoform 2 [Solanum lycopersicum]	--	--	--	--	--	--	--	--	--	--	--	--	--	--	-	-	GO:0005634//nucleus
CL10069.Contig6_All	2701	gi|460413171|ref|XP_004251968.1|	1075.1	0	PREDICTED: uncharacterized protein LOC101258337 isoform 1 [Solanum lycopersicum] >gi|460413173|ref|XP_004251969.1| PREDICTED: uncharacterized protein LOC101258337 isoform 2 [Solanum lycopersicum]	--	--	--	--	--	--	--	--	--	--	--	--	--	--	-	-	GO:0005634//nucleus
CL1007.Contig10_All	2682	gi|350539637|ref|NP_001234742.1|	1100.1	0	embryonic flower 2 [Solanum lycopersicum] >gi|115511193|gb|ABI99480.1| embryonic flower 2 [Solanum lycopersicum]	sp|Q8L6Y4|EMF2_ARATH	718	0	Polycomb group protein EMBRYONIC FLOWER 2 OS=Arabidopsis thaliana GN=EMF2 PE=1 SV=2	--	--	--	--	--	--	--	--	--	--	GO:0010048//vernalization response;GO:0009910//negative regulation of flower development;GO:0006349//regulation of gene expression by genetic imprinting;GO:0016571//histone methylation	GO:0008270//zinc ion binding;GO:0003677//DNA binding;GO:0005515//protein binding;GO:0003700//sequence-specific DNA binding transcription factor activity	GO:0005634//nucleus
CL1007.Contig11_All	864	gi|350539637|ref|NP_001234742.1|	356.7	2e-97	embryonic flower 2 [Solanum lycopersicum] >gi|115511193|gb|ABI99480.1| embryonic flower 2 [Solanum lycopersicum]	sp|Q8L6Y4|EMF2_ARATH	287	6e-78	Polycomb group protein EMBRYONIC FLOWER 2 OS=Arabidopsis thaliana GN=EMF2 PE=1 SV=2	--	--	--	--	--	--	--	--	--	--	GO:0010048//vernalization response;GO:0009910//negative regulation of flower development;GO:0006349//regulation of gene expression by genetic imprinting;GO:0016571//histone methylation	GO:0008270//zinc ion binding;GO:0003677//DNA binding;GO:0005102//receptor binding;GO:0003700//sequence-specific DNA binding transcription factor activity	GO:0005634//nucleus
CL1007.Contig12_All	2382	gi|350539637|ref|NP_001234742.1|	1103.2	0	embryonic flower 2 [Solanum lycopersicum] >gi|115511193|gb|ABI99480.1| embryonic flower 2 [Solanum lycopersicum]	sp|Q8L6Y4|EMF2_ARATH	730	0	Polycomb group protein EMBRYONIC FLOWER 2 OS=Arabidopsis thaliana GN=EMF2 PE=1 SV=2	--	--	--	--	--	--	--	--	--	--	GO:0010048//vernalization response;GO:0009910//negative regulation of flower development;GO:0006349//regulation of gene expression by genetic imprinting;GO:0016571//histone methylation	GO:0008270//zinc ion binding;GO:0003677//DNA binding;GO:0005515//protein binding;GO:0003700//sequence-specific DNA binding transcription factor activity	GO:0005634//nucleus
CL1007.Contig13_All	2476	gi|350539637|ref|NP_001234742.1|	1122.8	0	embryonic flower 2 [Solanum lycopersicum] >gi|115511193|gb|ABI99480.1| embryonic flower 2 [Solanum lycopersicum]	sp|Q8L6Y4|EMF2_ARATH	735	0	Polycomb group protein EMBRYONIC FLOWER 2 OS=Arabidopsis thaliana GN=EMF2 PE=1 SV=2	--	--	--	--	--	--	--	--	--	--	GO:0010048//vernalization response;GO:0009910//negative regulation of flower development;GO:0006349//regulation of gene expression by genetic imprinting;GO:0016571//histone methylation	GO:0008270//zinc ion binding;GO:0003677//DNA binding;GO:0005515//protein binding;GO:0003700//sequence-specific DNA binding transcription factor activity	GO:0005634//nucleus
CL1007.Contig14_All	2577	gi|350539637|ref|NP_001234742.1|	1131.7	0	embryonic flower 2 [Solanum lycopersicum] >gi|115511193|gb|ABI99480.1| embryonic flower 2 [Solanum lycopersicum]	sp|Q8L6Y4|EMF2_ARATH	739	0	Polycomb group protein EMBRYONIC FLOWER 2 OS=Arabidopsis thaliana GN=EMF2 PE=1 SV=2	--	--	--	--	--	--	--	--	--	--	GO:0010048//vernalization response;GO:0009910//negative regulation of flower development;GO:0006349//regulation of gene expression by genetic imprinting;GO:0016571//histone methylation	GO:0008270//zinc ion binding;GO:0003677//DNA binding;GO:0005515//protein binding;GO:0003700//sequence-specific DNA binding transcription factor activity	GO:0005634//nucleus
CL1007.Contig15_All	2753	gi|350539637|ref|NP_001234742.1|	532.3	0	embryonic flower 2 [Solanum lycopersicum] >gi|115511193|gb|ABI99480.1| embryonic flower 2 [Solanum lycopersicum]	sp|Q8L6Y4|EMF2_ARATH	373	0	Polycomb group protein EMBRYONIC FLOWER 2 OS=Arabidopsis thaliana GN=EMF2 PE=1 SV=2	--	--	--	--	--	--	--	--	--	--	GO:0010048//vernalization response;GO:0009910//negative regulation of flower development;GO:0006349//regulation of gene expression by genetic imprinting;GO:0016571//histone methylation	GO:0008270//zinc ion binding;GO:0003677//DNA binding;GO:0005515//protein binding;GO:0003700//sequence-specific DNA binding transcription factor activity	GO:0005634//nucleus
CL1007.Contig16_All	2833	gi|350539637|ref|NP_001234742.1|	1122.8	0	embryonic flower 2 [Solanum lycopersicum] >gi|115511193|gb|ABI99480.1| embryonic flower 2 [Solanum lycopersicum]	sp|Q8L6Y4|EMF2_ARATH	735	0	Polycomb group protein EMBRYONIC FLOWER 2 OS=Arabidopsis thaliana GN=EMF2 PE=1 SV=2	--	--	--	--	--	--	--	--	--	--	GO:0010048//vernalization response;GO:0009910//negative regulation of flower development;GO:0006349//regulation of gene expression by genetic imprinting;GO:0016571//histone methylation	GO:0008270//zinc ion binding;GO:0003677//DNA binding;GO:0005515//protein binding;GO:0003700//sequence-specific DNA binding transcription factor activity	GO:0005634//nucleus
CL1007.Contig17_All	1741	gi|350539637|ref|NP_001234742.1|	692.2	0	embryonic flower 2 [Solanum lycopersicum] >gi|115511193|gb|ABI99480.1| embryonic flower 2 [Solanum lycopersicum]	sp|Q8L6Y4|EMF2_ARATH	494	6e-140	Polycomb group protein EMBRYONIC FLOWER 2 OS=Arabidopsis thaliana GN=EMF2 PE=1 SV=2	--	--	--	--	--	--	--	--	--	--	GO:0010048//vernalization response;GO:0009910//negative regulation of flower development;GO:0006349//regulation of gene expression by genetic imprinting;GO:0016571//histone methylation	GO:0008270//zinc ion binding;GO:0003677//DNA binding;GO:0005515//protein binding;GO:0003700//sequence-specific DNA binding transcription factor activity	GO:0005634//nucleus
CL1007.Contig18_All	2350	gi|350539637|ref|NP_001234742.1|	1086.6	0	embryonic flower 2 [Solanum lycopersicum] >gi|115511193|gb|ABI99480.1| embryonic flower 2 [Solanum lycopersicum]	sp|Q8L6Y4|EMF2_ARATH	725	0	Polycomb group protein EMBRYONIC FLOWER 2 OS=Arabidopsis thaliana GN=EMF2 PE=1 SV=2	--	--	--	--	--	--	--	--	--	--	GO:0010048//vernalization response;GO:0009910//negative regulation of flower development;GO:0006349//regulation of gene expression by genetic imprinting;GO:0016571//histone methylation	GO:0008270//zinc ion binding;GO:0003677//DNA binding;GO:0005515//protein binding;GO:0003700//sequence-specific DNA binding transcription factor activity	GO:0005634//nucleus
CL1007.Contig19_All	1675	gi|350539637|ref|NP_001234742.1|	816.6	0	embryonic flower 2 [Solanum lycopersicum] >gi|115511193|gb|ABI99480.1| embryonic flower 2 [Solanum lycopersicum]	sp|Q8L6Y4|EMF2_ARATH	466	2e-138	Polycomb group protein EMBRYONIC FLOWER 2 OS=Arabidopsis thaliana GN=EMF2 PE=1 SV=2	--	--	--	--	--	--	--	--	--	--	GO:0010048//vernalization response;GO:0009910//negative regulation of flower development;GO:0006349//regulation of gene expression by genetic imprinting;GO:0016571//histone methylation	GO:0008270//zinc ion binding;GO:0005515//protein binding	GO:0005634//nucleus
CL1007.Contig1_All	886	gi|350539637|ref|NP_001234742.1|	357.1	2e-97	embryonic flower 2 [Solanum lycopersicum] >gi|115511193|gb|ABI99480.1| embryonic flower 2 [Solanum lycopersicum]	sp|Q8L6Y4|EMF2_ARATH	288	2e-78	Polycomb group protein EMBRYONIC FLOWER 2 OS=Arabidopsis thaliana GN=EMF2 PE=1 SV=2	--	--	--	--	--	--	--	--	--	--	GO:0010048//vernalization response;GO:0009910//negative regulation of flower development;GO:0006349//regulation of gene expression by genetic imprinting;GO:0016571//histone methylation	GO:0008270//zinc ion binding;GO:0003677//DNA binding;GO:0005102//receptor binding;GO:0003700//sequence-specific DNA binding transcription factor activity	GO:0005634//nucleus
CL1007.Contig20_All	2379	gi|350539637|ref|NP_001234742.1|	1129.8	0	embryonic flower 2 [Solanum lycopersicum] >gi|115511193|gb|ABI99480.1| embryonic flower 2 [Solanum lycopersicum]	sp|Q8L6Y4|EMF2_ARATH	743	0	Polycomb group protein EMBRYONIC FLOWER 2 OS=Arabidopsis thaliana GN=EMF2 PE=1 SV=2	--	--	--	--	--	--	--	--	--	--	GO:0010048//vernalization response;GO:0009910//negative regulation of flower development;GO:0006349//regulation of gene expression by genetic imprinting;GO:0016571//histone methylation	GO:0008270//zinc ion binding;GO:0003677//DNA binding;GO:0005515//protein binding;GO:0003700//sequence-specific DNA binding transcription factor activity	GO:0005634//nucleus
CL1007.Contig21_All	2331	gi|350539637|ref|NP_001234742.1|	230.3	0	embryonic flower 2 [Solanum lycopersicum] >gi|115511193|gb|ABI99480.1| embryonic flower 2 [Solanum lycopersicum]	sp|Q8L6Y4|EMF2_ARATH	589	0	Polycomb group protein EMBRYONIC FLOWER 2 OS=Arabidopsis thaliana GN=EMF2 PE=1 SV=2	--	--	--	--	--	--	--	--	--	--	GO:0010048//vernalization response;GO:0009910//negative regulation of flower development;GO:0006349//regulation of gene expression by genetic imprinting;GO:0016571//histone methylation	GO:0008270//zinc ion binding;GO:0003677//DNA binding;GO:0005515//protein binding;GO:0003700//sequence-specific DNA binding transcription factor activity	GO:0005634//nucleus
CL1007.Contig22_All	2569	gi|350539637|ref|NP_001234742.1|	1135.2	0	embryonic flower 2 [Solanum lycopersicum] >gi|115511193|gb|ABI99480.1| embryonic flower 2 [Solanum lycopersicum]	sp|Q8L6Y4|EMF2_ARATH	740	0	Polycomb group protein EMBRYONIC FLOWER 2 OS=Arabidopsis thaliana GN=EMF2 PE=1 SV=2	--	--	--	--	--	--	--	--	--	--	GO:0010048//vernalization response;GO:0009910//negative regulation of flower development;GO:0006349//regulation of gene expression by genetic imprinting;GO:0016571//histone methylation	GO:0008270//zinc ion binding;GO:0003677//DNA binding;GO:0005515//protein binding;GO:0003700//sequence-specific DNA binding transcription factor activity	GO:0005634//nucleus
CL1007.Contig23_All	2334	gi|350539637|ref|NP_001234742.1|	1102.4	0	embryonic flower 2 [Solanum lycopersicum] >gi|115511193|gb|ABI99480.1| embryonic flower 2 [Solanum lycopersicum]	sp|Q8L6Y4|EMF2_ARATH	725	0	Polycomb group protein EMBRYONIC FLOWER 2 OS=Arabidopsis thaliana GN=EMF2 PE=1 SV=2	--	--	--	--	--	--	--	--	--	--	GO:0010048//vernalization response;GO:0009910//negative regulation of flower development;GO:0006349//regulation of gene expression by genetic imprinting;GO:0016571//histone methylation	GO:0008270//zinc ion binding;GO:0003677//DNA binding;GO:0005515//protein binding;GO:0003700//sequence-specific DNA binding transcription factor activity	GO:0005634//nucleus
CL1007.Contig24_All	2418	gi|350539637|ref|NP_001234742.1|	1116.7	0	embryonic flower 2 [Solanum lycopersicum] >gi|115511193|gb|ABI99480.1| embryonic flower 2 [Solanum lycopersicum]	sp|Q8L6Y4|EMF2_ARATH	736	0	Polycomb group protein EMBRYONIC FLOWER 2 OS=Arabidopsis thaliana GN=EMF2 PE=1 SV=2	--	--	--	--	--	--	--	--	--	--	GO:0010048//vernalization response;GO:0009910//negative regulation of flower development;GO:0006349//regulation of gene expression by genetic imprinting;GO:0016571//histone methylation	GO:0008270//zinc ion binding;GO:0003677//DNA binding;GO:0005515//protein binding;GO:0003700//sequence-specific DNA binding transcription factor activity	GO:0005634//nucleus
CL1007.Contig25_All	1665	gi|350539637|ref|NP_001234742.1|	696	0	embryonic flower 2 [Solanum lycopersicum] >gi|115511193|gb|ABI99480.1| embryonic flower 2 [Solanum lycopersicum]	sp|Q8L6Y4|EMF2_ARATH	496	1e-140	Polycomb group protein EMBRYONIC FLOWER 2 OS=Arabidopsis thaliana GN=EMF2 PE=1 SV=2	--	--	--	--	--	--	--	--	--	--	GO:0010048//vernalization response;GO:0009910//negative regulation of flower development;GO:0006349//regulation of gene expression by genetic imprinting;GO:0016571//histone methylation	GO:0008270//zinc ion binding;GO:0003677//DNA binding;GO:0005515//protein binding;GO:0003700//sequence-specific DNA binding transcription factor activity	GO:0005634//nucleus
CL1007.Contig26_All	2703	gi|350539637|ref|NP_001234742.1|	1101.7	0	embryonic flower 2 [Solanum lycopersicum] >gi|115511193|gb|ABI99480.1| embryonic flower 2 [Solanum lycopersicum]	sp|Q8L6Y4|EMF2_ARATH	725	0	Polycomb group protein EMBRYONIC FLOWER 2 OS=Arabidopsis thaliana GN=EMF2 PE=1 SV=2	--	--	--	--	--	--	--	--	--	--	GO:0010048//vernalization response;GO:0009910//negative regulation of flower development;GO:0006349//regulation of gene expression by genetic imprinting;GO:0016571//histone methylation	GO:0008270//zinc ion binding;GO:0003677//DNA binding;GO:0005515//protein binding;GO:0003700//sequence-specific DNA binding transcription factor activity	GO:0005634//nucleus
CL1007.Contig27_All	2669	gi|258678024|gb|ACV87734.1|	259.6	0	embryonic flower 2 [Camellia sinensis]	sp|Q8L6Y4|EMF2_ARATH	476	0	Polycomb group protein EMBRYONIC FLOWER 2 OS=Arabidopsis thaliana GN=EMF2 PE=1 SV=2	--	--	--	--	--	--	--	--	--	--	GO:0010048//vernalization response;GO:0009910//negative regulation of flower development;GO:0006349//regulation of gene expression by genetic imprinting;GO:0016571//histone methylation	GO:0008270//zinc ion binding;GO:0005515//protein binding	GO:0005634//nucleus
CL1007.Contig28_All	2651	gi|258678024|gb|ACV87734.1|	259.6	0	embryonic flower 2 [Camellia sinensis]	sp|Q8L6Y4|EMF2_ARATH	478	0	Polycomb group protein EMBRYONIC FLOWER 2 OS=Arabidopsis thaliana GN=EMF2 PE=1 SV=2	--	--	--	--	--	--	--	--	--	--	GO:0010048//vernalization response;GO:0009910//negative regulation of flower development;GO:0006349//regulation of gene expression by genetic imprinting;GO:0016571//histone methylation	GO:0008270//zinc ion binding;GO:0005515//protein binding	GO:0005634//nucleus
CL1007.Contig29_All	2532	gi|258678024|gb|ACV87734.1|	259.6	0	embryonic flower 2 [Camellia sinensis]	sp|Q8L6Y4|EMF2_ARATH	478	0	Polycomb group protein EMBRYONIC FLOWER 2 OS=Arabidopsis thaliana GN=EMF2 PE=1 SV=2	--	--	--	--	--	--	--	--	--	--	GO:0010048//vernalization response;GO:0009910//negative regulation of flower development;GO:0006349//regulation of gene expression by genetic imprinting;GO:0016571//histone methylation	GO:0008270//zinc ion binding;GO:0005515//protein binding	GO:0005634//nucleus
CL1007.Contig2_All	2767	gi|350539637|ref|NP_001234742.1|	1129.4	0	embryonic flower 2 [Solanum lycopersicum] >gi|115511193|gb|ABI99480.1| embryonic flower 2 [Solanum lycopersicum]	sp|Q8L6Y4|EMF2_ARATH	742	0	Polycomb group protein EMBRYONIC FLOWER 2 OS=Arabidopsis thaliana GN=EMF2 PE=1 SV=2	--	--	--	--	--	--	--	--	--	--	GO:0010048//vernalization response;GO:0009910//negative regulation of flower development;GO:0006349//regulation of gene expression by genetic imprinting;GO:0016571//histone methylation	GO:0008270//zinc ion binding;GO:0003677//DNA binding;GO:0005515//protein binding;GO:0003700//sequence-specific DNA binding transcription factor activity	GO:0005634//nucleus
CL1007.Contig30_All	2626	gi|350539637|ref|NP_001234742.1|	1111.7	0	embryonic flower 2 [Solanum lycopersicum] >gi|115511193|gb|ABI99480.1| embryonic flower 2 [Solanum lycopersicum]	sp|Q8L6Y4|EMF2_ARATH	737	0	Polycomb group protein EMBRYONIC FLOWER 2 OS=Arabidopsis thaliana GN=EMF2 PE=1 SV=2	--	--	--	--	--	--	--	--	--	--	GO:0010048//vernalization response;GO:0009910//negative regulation of flower development;GO:0006349//regulation of gene expression by genetic imprinting;GO:0016571//histone methylation	GO:0008270//zinc ion binding;GO:0003677//DNA binding;GO:0005515//protein binding;GO:0003700//sequence-specific DNA binding transcription factor activity	GO:0005634//nucleus
CL1007.Contig31_All	2647	gi|350539637|ref|NP_001234742.1|	1131.7	0	embryonic flower 2 [Solanum lycopersicum] >gi|115511193|gb|ABI99480.1| embryonic flower 2 [Solanum lycopersicum]	sp|Q8L6Y4|EMF2_ARATH	743	0	Polycomb group protein EMBRYONIC FLOWER 2 OS=Arabidopsis thaliana GN=EMF2 PE=1 SV=2	--	--	--	--	--	--	--	--	--	--	GO:0010048//vernalization response;GO:0009910//negative regulation of flower development;GO:0006349//regulation of gene expression by genetic imprinting;GO:0016571//histone methylation	GO:0008270//zinc ion binding;GO:0003677//DNA binding;GO:0005515//protein binding;GO:0003700//sequence-specific DNA binding transcription factor activity	GO:0005634//nucleus
CL1007.Contig32_All	2429	gi|350539637|ref|NP_001234742.1|	1103.2	0	embryonic flower 2 [Solanum lycopersicum] >gi|115511193|gb|ABI99480.1| embryonic flower 2 [Solanum lycopersicum]	sp|Q8L6Y4|EMF2_ARATH	727	0	Polycomb group protein EMBRYONIC FLOWER 2 OS=Arabidopsis thaliana GN=EMF2 PE=1 SV=2	--	--	--	--	--	--	--	--	--	--	GO:0010048//vernalization response;GO:0009910//negative regulation of flower development;GO:0006349//regulation of gene expression by genetic imprinting;GO:0016571//histone methylation	GO:0008270//zinc ion binding;GO:0003677//DNA binding;GO:0005515//protein binding;GO:0003700//sequence-specific DNA binding transcription factor activity	GO:0005634//nucleus
CL1007.Contig33_All	2605	gi|350539637|ref|NP_001234742.1|	1090.1	0	embryonic flower 2 [Solanum lycopersicum] >gi|115511193|gb|ABI99480.1| embryonic flower 2 [Solanum lycopersicum]	sp|Q8L6Y4|EMF2_ARATH	720	0	Polycomb group protein EMBRYONIC FLOWER 2 OS=Arabidopsis thaliana GN=EMF2 PE=1 SV=2	--	--	--	--	--	--	--	--	--	--	GO:0010048//vernalization response;GO:0009910//negative regulation of flower development;GO:0006349//regulation of gene expression by genetic imprinting;GO:0016571//histone methylation	GO:0008270//zinc ion binding;GO:0003677//DNA binding;GO:0005515//protein binding;GO:0003700//sequence-specific DNA binding transcription factor activity	GO:0005634//nucleus
CL1007.Contig34_All	2371	gi|350539637|ref|NP_001234742.1|	1110.1	0	embryonic flower 2 [Solanum lycopersicum] >gi|115511193|gb|ABI99480.1| embryonic flower 2 [Solanum lycopersicum]	sp|Q8L6Y4|EMF2_ARATH	731	0	Polycomb group protein EMBRYONIC FLOWER 2 OS=Arabidopsis thaliana GN=EMF2 PE=1 SV=2	--	--	--	--	--	--	--	--	--	--	GO:0010048//vernalization response;GO:0009910//negative regulation of flower development;GO:0006349//regulation of gene expression by genetic imprinting;GO:0016571//histone methylation	GO:0008270//zinc ion binding;GO:0003677//DNA binding;GO:0005515//protein binding;GO:0003700//sequence-specific DNA binding transcription factor activity	GO:0005634//nucleus
CL1007.Contig35_All	2686	gi|350539637|ref|NP_001234742.1|	1114.4	0	embryonic flower 2 [Solanum lycopersicum] >gi|115511193|gb|ABI99480.1| embryonic flower 2 [Solanum lycopersicum]	sp|Q8L6Y4|EMF2_ARATH	733	0	Polycomb group protein EMBRYONIC FLOWER 2 OS=Arabidopsis thaliana GN=EMF2 PE=1 SV=2	--	--	--	--	--	--	--	--	--	--	GO:0010048//vernalization response;GO:0009910//negative regulation of flower development;GO:0006349//regulation of gene expression by genetic imprinting;GO:0016571//histone methylation	GO:0008270//zinc ion binding;GO:0003677//DNA binding;GO:0005515//protein binding;GO:0003700//sequence-specific DNA binding transcription factor activity	GO:0005634//nucleus
CL1007.Contig36_All	2484	gi|350539637|ref|NP_001234742.1|	1099.7	0	embryonic flower 2 [Solanum lycopersicum] >gi|115511193|gb|ABI99480.1| embryonic flower 2 [Solanum lycopersicum]	sp|Q8L6Y4|EMF2_ARATH	717	0	Polycomb group protein EMBRYONIC FLOWER 2 OS=Arabidopsis thaliana GN=EMF2 PE=1 SV=2	--	--	--	--	--	--	--	--	--	--	GO:0010048//vernalization response;GO:0009910//negative regulation of flower development;GO:0006349//regulation of gene expression by genetic imprinting;GO:0016571//histone methylation	GO:0008270//zinc ion binding;GO:0003677//DNA binding;GO:0005515//protein binding;GO:0003700//sequence-specific DNA binding transcription factor activity	GO:0005634//nucleus
CL1007.Contig3_All	2461	gi|350539637|ref|NP_001234742.1|	1091.3	0	embryonic flower 2 [Solanum lycopersicum] >gi|115511193|gb|ABI99480.1| embryonic flower 2 [Solanum lycopersicum]	sp|Q8L6Y4|EMF2_ARATH	725	0	Polycomb group protein EMBRYONIC FLOWER 2 OS=Arabidopsis thaliana GN=EMF2 PE=1 SV=2	--	--	--	--	--	--	--	--	--	--	GO:0010048//vernalization response;GO:0009910//negative regulation of flower development;GO:0006349//regulation of gene expression by genetic imprinting;GO:0016571//histone methylation	GO:0008270//zinc ion binding;GO:0003677//DNA binding;GO:0005515//protein binding;GO:0003700//sequence-specific DNA binding transcription factor activity	GO:0005634//nucleus
CL1007.Contig4_All	858	gi|350539637|ref|NP_001234742.1|	335.9	5e-91	embryonic flower 2 [Solanum lycopersicum] >gi|115511193|gb|ABI99480.1| embryonic flower 2 [Solanum lycopersicum]	sp|Q8L6Y4|EMF2_ARATH	280	6e-76	Polycomb group protein EMBRYONIC FLOWER 2 OS=Arabidopsis thaliana GN=EMF2 PE=1 SV=2	--	--	--	--	--	--	--	--	--	--	GO:0010048//vernalization response;GO:0009910//negative regulation of flower development;GO:0006349//regulation of gene expression by genetic imprinting;GO:0016571//histone methylation	GO:0008270//zinc ion binding;GO:0003677//DNA binding;GO:0005102//receptor binding;GO:0003700//sequence-specific DNA binding transcription factor activity	GO:0005634//nucleus
CL1007.Contig5_All	2628	gi|350539637|ref|NP_001234742.1|	532.3	0	embryonic flower 2 [Solanum lycopersicum] >gi|115511193|gb|ABI99480.1| embryonic flower 2 [Solanum lycopersicum]	sp|Q8L6Y4|EMF2_ARATH	373	0	Polycomb group protein EMBRYONIC FLOWER 2 OS=Arabidopsis thaliana GN=EMF2 PE=1 SV=2	--	--	--	--	--	--	--	--	--	--	GO:0010048//vernalization response;GO:0009910//negative regulation of flower development;GO:0006349//regulation of gene expression by genetic imprinting;GO:0016571//histone methylation	GO:0008270//zinc ion binding;GO:0003677//DNA binding;GO:0005515//protein binding;GO:0003700//sequence-specific DNA binding transcription factor activity	GO:0005634//nucleus
CL1007.Contig6_All	2509	gi|350539637|ref|NP_001234742.1|	532.3	0	embryonic flower 2 [Solanum lycopersicum] >gi|115511193|gb|ABI99480.1| embryonic flower 2 [Solanum lycopersicum]	sp|Q8L6Y4|EMF2_ARATH	373	0	Polycomb group protein EMBRYONIC FLOWER 2 OS=Arabidopsis thaliana GN=EMF2 PE=1 SV=2	--	--	--	--	--	--	--	--	--	--	GO:0010048//vernalization response;GO:0009910//negative regulation of flower development;GO:0006349//regulation of gene expression by genetic imprinting;GO:0016571//histone methylation	GO:0008270//zinc ion binding;GO:0003677//DNA binding;GO:0005515//protein binding;GO:0003700//sequence-specific DNA binding transcription factor activity	GO:0005634//nucleus
CL1007.Contig7_All	2341	gi|350539637|ref|NP_001234742.1|	532.3	0	embryonic flower 2 [Solanum lycopersicum] >gi|115511193|gb|ABI99480.1| embryonic flower 2 [Solanum lycopersicum]	sp|Q8L6Y4|EMF2_ARATH	373	0	Polycomb group protein EMBRYONIC FLOWER 2 OS=Arabidopsis thaliana GN=EMF2 PE=1 SV=2	--	--	--	--	--	--	--	--	--	--	GO:0010048//vernalization response;GO:0009910//negative regulation of flower development;GO:0006349//regulation of gene expression by genetic imprinting;GO:0016571//histone methylation	GO:0008270//zinc ion binding;GO:0003677//DNA binding;GO:0005515//protein binding;GO:0003700//sequence-specific DNA binding transcription factor activity	GO:0005634//nucleus
CL1007.Contig8_All	2529	gi|350539637|ref|NP_001234742.1|	535	0	embryonic flower 2 [Solanum lycopersicum] >gi|115511193|gb|ABI99480.1| embryonic flower 2 [Solanum lycopersicum]	sp|Q8L6Y4|EMF2_ARATH	371	0	Polycomb group protein EMBRYONIC FLOWER 2 OS=Arabidopsis thaliana GN=EMF2 PE=1 SV=2	--	--	--	--	--	--	--	--	--	--	GO:0010048//vernalization response;GO:0009910//negative regulation of flower development;GO:0006349//regulation of gene expression by genetic imprinting;GO:0016571//histone methylation	GO:0008270//zinc ion binding;GO:0003677//DNA binding;GO:0005515//protein binding;GO:0003700//sequence-specific DNA binding transcription factor activity	GO:0005634//nucleus
CL1007.Contig9_All	2410	gi|350539637|ref|NP_001234742.1|	535	0	embryonic flower 2 [Solanum lycopersicum] >gi|115511193|gb|ABI99480.1| embryonic flower 2 [Solanum lycopersicum]	sp|Q8L6Y4|EMF2_ARATH	371	0	Polycomb group protein EMBRYONIC FLOWER 2 OS=Arabidopsis thaliana GN=EMF2 PE=1 SV=2	--	--	--	--	--	--	--	--	--	--	GO:0010048//vernalization response;GO:0009910//negative regulation of flower development;GO:0006349//regulation of gene expression by genetic imprinting;GO:0016571//histone methylation	GO:0008270//zinc ion binding;GO:0003677//DNA binding;GO:0005515//protein binding;GO:0003700//sequence-specific DNA binding transcription factor activity	GO:0005634//nucleus
CL10070.Contig1_All	2720	gi|460394443|ref|XP_004242812.1|	1354.3	0	PREDICTED: protein LONGIFOLIA 1-like [Solanum lycopersicum]	sp|Q9LF24|LNG1_ARATH	122	1e-27	Protein LONGIFOLIA 1 OS=Arabidopsis thaliana GN=LNG1 PE=1 SV=1	--	--	--	--	--	K15193	4e-06	52.4	osa:4350317	protein SPT2	-	-	-
CL10070.Contig2_All	2961	gi|460394443|ref|XP_004242812.1|	1354.3	0	PREDICTED: protein LONGIFOLIA 1-like [Solanum lycopersicum]	sp|Q9LF24|LNG1_ARATH	122	2e-27	Protein LONGIFOLIA 1 OS=Arabidopsis thaliana GN=LNG1 PE=1 SV=1	--	--	--	--	--	K15193	4e-06	52.4	osa:4350317	protein SPT2	-	-	-
CL10071.Contig1_All	307	gi|307109325|gb|EFN57563.1|	52.4	2e-06	hypothetical protein CHLNCDRAFT_57319 [Chlorella variabilis]	--	--	--	--	--	--	--	--	--	--	--	--	--	--	-	-	-
CL10071.Contig2_All	227	--	--	--	--	--	--	--	--	--	--	--	--	--	--	--	--	--	--	-	-	-
CL10072.Contig1_All	291	gi|449440514|ref|XP_004138029.1|	32.3	9e-12	PREDICTED: ubiquitin-conjugating enzyme E2 27-like [Cucumis sativus] >gi|449501428|ref|XP_004161363.1| PREDICTED: ubiquitin-conjugating enzyme E2 27-like [Cucumis sativus]	sp|Q9FI61|UBC27_ARATH	48.5	9e-07	Ubiquitin-conjugating enzyme E2 27 OS=Arabidopsis thaliana GN=UBC27 PE=2 SV=1	--	--	--	--	--	K04649	9e-10	47.4	pop:POPTR_662201	ubiquitin-conjugating enzyme (huntingtin interacting protein 2) [EC:6.3.2.19]	GO:0016579//protein deubiquitination	GO:0004842//ubiquitin-protein ligase activity	-
CL10072.Contig2_All	1117	gi|449440514|ref|XP_004138029.1|	61.2	3e-08	PREDICTED: ubiquitin-conjugating enzyme E2 27-like [Cucumis sativus] >gi|449501428|ref|XP_004161363.1| PREDICTED: ubiquitin-conjugating enzyme E2 27-like [Cucumis sativus]	sp|Q9FI61|UBC27_ARATH	50.1	2e-06	Ubiquitin-conjugating enzyme E2 27 OS=Arabidopsis thaliana GN=UBC27 PE=2 SV=1	--	--	--	--	--	K04649	9e-08	56.2	rcu:RCOM_1504700	ubiquitin-conjugating enzyme (huntingtin interacting protein 2) [EC:6.3.2.19]	-	-	-
CL10072.Contig3_All	1335	gi|449440514|ref|XP_004138029.1|	61.2	4e-08	PREDICTED: ubiquitin-conjugating enzyme E2 27-like [Cucumis sativus] >gi|449501428|ref|XP_004161363.1| PREDICTED: ubiquitin-conjugating enzyme E2 27-like [Cucumis sativus]	sp|Q9FI61|UBC27_ARATH	50.1	3e-06	Ubiquitin-conjugating enzyme E2 27 OS=Arabidopsis thaliana GN=UBC27 PE=2 SV=1	--	--	--	--	--	K04649	1e-07	56.2	rcu:RCOM_1504700	ubiquitin-conjugating enzyme (huntingtin interacting protein 2) [EC:6.3.2.19]	-	-	-
CL10073.Contig1_All	1119	--	--	--	--	--	--	--	--	--	--	--	--	--	--	--	--	--	--	-	-	-
CL10073.Contig2_All	1096	--	--	--	--	--	--	--	--	--	--	--	--	--	--	--	--	--	--	-	-	-
CL10073.Contig3_All	528	--	--	--	--	--	--	--	--	--	--	--	--	--	--	--	--	--	--	-	-	-
CL10074.Contig1_All	761	gi|356502509|ref|XP_003520061.1|	117.9	1e-25	PREDICTED: uncharacterized protein LOC100820322 [Glycine max]	sp|Q9LT17|BBR_ARATH	66.6	1e-11	E3 ubiquitin ligase BIG BROTHER-related OS=Arabidopsis thaliana GN=BBR PE=2 SV=1	SPAC57A7.09	50.1	4e-06	COG5540	RING-finger-containing ubiquitin ligase	K14297	3e-15	80.1	mtr:MTR_1g066430	nuclear pore complex protein Nup98-Nup96	-	GO:0046872//metal ion binding	-
CL10074.Contig2_All	699	gi|356502509|ref|XP_003520061.1|	112.5	6e-24	PREDICTED: uncharacterized protein LOC100820322 [Glycine max]	sp|Q9LT17|BBR_ARATH	63.5	1e-10	E3 ubiquitin ligase BIG BROTHER-related OS=Arabidopsis thaliana GN=BBR PE=2 SV=1	--	--	--	--	--	K14297	2e-14	77.4	mtr:MTR_1g066430	nuclear pore complex protein Nup98-Nup96	-	GO:0046872//metal ion binding	-
CL10074.Contig3_All	854	gi|15226553|ref|NP_179155.1|	128.6	1e-28	RING/U-box domain-containing protein [Arabidopsis thaliana] >gi|42570793|ref|NP_973470.1| RING/U-box domain-containing protein [Arabidopsis thaliana] >gi|186500578|ref|NP_001118324.1| RING/U-box domain-containing protein [Arabidopsis thaliana] >gi|330251317|gb|AEC06411.1| RING/U-box domain-containing protein [Arabidopsis thaliana] >gi|330251318|gb|AEC06412.1| RING/U-box domain-containing protein …	sp|Q9LT17|BBR_ARATH	85.5	4e-17	E3 ubiquitin ligase BIG BROTHER-related OS=Arabidopsis thaliana GN=BBR PE=2 SV=1	SPAC57A7.09	50.8	3e-06	COG5540	RING-finger-containing ubiquitin ligase	K14297	2e-18	90.9	mtr:MTR_1g066430	nuclear pore complex protein Nup98-Nup96	-	-	-
CL10074.Contig4_All	1934	gi|15235211|ref|NP_195130.1|	119.4	2e-25	RING/U-box domain-containing protein [Arabidopsis thaliana] >gi|51536502|gb|AAU05489.1| At4g34040 [Arabidopsis thaliana] >gi|56381955|gb|AAV85696.1| At4g34040 [Arabidopsis thaliana] >gi|332660913|gb|AEE86313.1| RING/U-box domain-containing protein [Arabidopsis thaliana]	sp|Q9LT17|BBR_ARATH	70.9	3e-12	E3 ubiquitin ligase BIG BROTHER-related OS=Arabidopsis thaliana GN=BBR PE=2 SV=1	--	--	--	--	--	K14297	1e-14	80.1	mtr:MTR_1g066430	nuclear pore complex protein Nup98-Nup96	-	-	-
CL10075.Contig1_All	601	gi|255574605|ref|XP_002528213.1|	162.2	5e-39	cytochrome C oxidase polypeptide vib, putative [Ricinus communis] >gi|223532374|gb|EEF34170.1| cytochrome C oxidase polypeptide vib, putative [Ricinus communis]	sp|Q9SUD3|CX6B3_ARATH	155	2e-38	Cytochrome c oxidase subunit 6b-3 OS=Arabidopsis thaliana GN=COX6B-3 PE=2 SV=2	--	--	--	--	--	K02267	5e-40	162	rcu:RCOM_0781580	cytochrome c oxidase subunit 6b	GO:0009651//response to salt stress;GO:0009060//aerobic respiration;GO:0009853//photorespiration;GO:0006123//mitochondrial electron transport, cytochrome c to oxygen	GO:0005507//copper ion binding;GO:0004129//cytochrome-c oxidase activity	GO:0005751//mitochondrial respiratory chain complex IV;GO:0009535//chloroplast thylakoid membrane
CL10075.Contig2_All	620	gi|255574605|ref|XP_002528213.1|	162.2	5e-39	cytochrome C oxidase polypeptide vib, putative [Ricinus communis] >gi|223532374|gb|EEF34170.1| cytochrome C oxidase polypeptide vib, putative [Ricinus communis]	sp|Q9S7L9|CX6B1_ARATH	156	1e-38	Cytochrome c oxidase subunit 6b-1 OS=Arabidopsis thaliana GN=COX6B-1 PE=2 SV=1	--	--	--	--	--	K02267	5e-40	162	rcu:RCOM_0781580	cytochrome c oxidase subunit 6b	GO:0009651//response to salt stress;GO:0009060//aerobic respiration;GO:0009853//photorespiration;GO:0006123//mitochondrial electron transport, cytochrome c to oxygen	GO:0005507//copper ion binding;GO:0004129//cytochrome-c oxidase activity	GO:0005751//mitochondrial respiratory chain complex IV;GO:0009535//chloroplast thylakoid membrane
CL10075.Contig3_All	657	gi|255574605|ref|XP_002528213.1|	162.2	6e-39	cytochrome C oxidase polypeptide vib, putative [Ricinus communis] >gi|223532374|gb|EEF34170.1| cytochrome C oxidase polypeptide vib, putative [Ricinus communis]	sp|Q9S7L9|CX6B1_ARATH	156	1e-38	Cytochrome c oxidase subunit 6b-1 OS=Arabidopsis thaliana GN=COX6B-1 PE=2 SV=1	--	--	--	--	--	K02267	5e-40	162	rcu:RCOM_0781580	cytochrome c oxidase subunit 6b	GO:0009651//response to salt stress;GO:0009060//aerobic respiration;GO:0009853//photorespiration;GO:0006123//mitochondrial electron transport, cytochrome c to oxygen	GO:0005507//copper ion binding;GO:0004129//cytochrome-c oxidase activity	GO:0005751//mitochondrial respiratory chain complex IV;GO:0009535//chloroplast thylakoid membrane
CL10076.Contig1_All	315	--	--	--	--	--	--	--	--	--	--	--	--	--	--	--	--	--	--	-	-	-
CL10076.Contig2_All	286	--	--	--	--	--	--	--	--	--	--	--	--	--	--	--	--	--	--	-	-	-
CL10077.Contig1_All	804	gi|460409029|ref|XP_004249943.1|	60.8	2e-08	PREDICTED: apoptosis-inducing factor homolog A-like [Solanum lycopersicum]	--	--	--	--	--	--	--	--	--	--	--	--	--	--	-	-	-
CL10077.Contig2_All	791	gi|460409029|ref|XP_004249943.1|	60.8	2e-08	PREDICTED: apoptosis-inducing factor homolog A-like [Solanum lycopersicum]	--	--	--	--	--	--	--	--	--	--	--	--	--	--	-	-	-
CL10077.Contig3_All	1748	gi|460409029|ref|XP_004249943.1|	611.7	1e-173	PREDICTED: apoptosis-inducing factor homolog A-like [Solanum lycopersicum]	sp|Q94BV7|NDB2_ARATH	73.9	3e-13	NAD(P)H dehydrogenase B2, mitochondrial OS=Arabidopsis thaliana GN=NDB2 PE=1 SV=1	all1126	95.1	3e-19	COG1252	NADH dehydrogenase, FAD-containing subunit	K03885	7e-13	73.9	ath:AT4G05020	NADH dehydrogenase [EC:1.6.99.3]	GO:0042744//hydrogen peroxide catabolic process;GO:0055114//oxidation-reduction process;GO:0010200//response to chitin;GO:0046482//para-aminobenzoic acid metabolic process;GO:0010583//response to cyclopentenone;GO:0009407//toxin catabolic process	GO:0009055//electron carrier activity;GO:0016491//oxidoreductase activity;GO:0050660//flavin adenine dinucleotide binding	GO:0009506//plasmodesma;GO:0005794//Golgi apparatus;GO:0005886//plasma membrane
CL10078.Contig1_All	209	--	--	--	--	--	--	--	--	--	--	--	--	--	--	--	--	--	--	-	-	-
CL10078.Contig2_All	753	gi|460390213|ref|XP_004240733.1|	61.2	1e-08	PREDICTED: 4-coumarate--CoA ligase-like 10-like [Solanum lycopersicum]	sp|Q9SMT7|4CLLA_ARATH	54.7	6e-08	4-coumarate--CoA ligase-like 10 OS=Arabidopsis thaliana GN=4CLL10 PE=2 SV=1	SPCC1827.03c	50.1	4e-06	COG0318	Acyl-CoA synthetases (AMP-forming)/AMP-acid ligases II	--	--	--	--	--	-	-	-
CL10079.Contig10_All	1398	gi|356551253|ref|XP_003543991.1|	130.6	6e-29	PREDICTED: uncharacterized protein LOC100811508 [Glycine max]	--	--	--	--	--	--	--	--	--	--	--	--	--	--	-	-	-
CL10079.Contig11_All	1493	gi|357468493|ref|XP_003604531.1|	34.7	3e-29	hypothetical protein MTR_4g014190 [Medicago truncatula] >gi|355505586|gb|AES86728.1| hypothetical protein MTR_4g014190 [Medicago truncatula]	--	--	--	--	--	--	--	--	--	--	--	--	--	--	-	-	-
CL10079.Contig12_All	1174	--	--	--	--	--	--	--	--	--	--	--	--	--	--	--	--	--	--	-	-	-
CL10079.Contig13_All	1145	gi|350538565|ref|NP_001234349.1|	63.2	1e-08	zinc transporter-like precursor [Solanum lycopersicum]	sp|Q94EG9|ZIP11_ARATH	48.1	9e-06	Zinc transporter 11 OS=Arabidopsis thaliana GN=ZIP11 PE=2 SV=1	--	--	--	--	--	K14709	5e-06	50.4	pop:POPTR_829884	solute carrier family 39 (zinc transporter), member 1/2/3	-	-	-
CL10079.Contig1_All	971	--	--	--	--	--	--	--	--	--	--	--	--	--	--	--	--	--	--	-	-	-
CL10079.Contig2_All	1121	gi|460379678|ref|XP_004235588.1|	72.4	1e-11	PREDICTED: nucleosome assembly protein 1-like 1-like isoform 2 [Solanum lycopersicum]	--	--	--	--	--	--	--	--	--	K11279	1e-09	62.8	zma:542113	nucleosome assembly protein 1-like 1	GO:0009987//cellular process	-	-
CL10079.Contig3_All	1237	gi|460366964|ref|XP_004229345.1|	67	7e-10	PREDICTED: uncharacterized protein LOC101249853 [Solanum lycopersicum]	--	--	--	--	--	--	--	--	--	--	--	--	--	--	-	-	-
CL10079.Contig4_All	684	gi|45433319|emb|CAD27463.1|	109	6e-23	nucleosome assembly protein 1-like protein 4 [Nicotiana tabacum]	--	--	--	--	--	--	--	--	--	K11279	2e-22	103	vvi:100261732	nucleosome assembly protein 1-like 1	GO:0006334//nucleosome assembly	-	GO:0005634//nucleus
CL10079.Contig5_All	2357	gi|460400289|ref|XP_004245668.1|	568.2	2e-160	PREDICTED: PGR5-like protein 1A, chloroplastic-like [Solanum lycopersicum]	sp|Q8H112|PGL1A_ARATH	464	1e-130	PGR5-like protein 1A, chloroplastic OS=Arabidopsis thaliana GN=PGRL1A PE=1 SV=1	--	--	--	--	--	--	--	--	--	--	GO:0006098//pentose-phosphate shunt;GO:0010218//response to far red light;GO:0035304//regulation of protein dephosphorylation;GO:0043085//positive regulation of catalytic activity;GO:0019252//starch biosynthetic process;GO:0010114//response to red light;GO:0010207//photosystem II assembly;GO:0009902//chloroplast relocation;GO:0000023//maltose metabolic process;GO:0042742//defense response to bact…	-	GO:0009535//chloroplast thylakoid membrane
CL10079.Contig6_All	1354	gi|460379676|ref|XP_004235587.1|	23.1	7e-07	PREDICTED: nucleosome assembly protein 1-like 1-like isoform 1 [Solanum lycopersicum]	--	--	--	--	--	--	--	--	--	K11279	7e-08	46.2	zma:542113	nucleosome assembly protein 1-like 1	-	-	-
CL10079.Contig7_All	2309	gi|460400289|ref|XP_004245668.1|	581.6	2e-164	PREDICTED: PGR5-like protein 1A, chloroplastic-like [Solanum lycopersicum]	sp|Q8H112|PGL1A_ARATH	467	1e-131	PGR5-like protein 1A, chloroplastic OS=Arabidopsis thaliana GN=PGRL1A PE=1 SV=1	--	--	--	--	--	--	--	--	--	--	GO:0006098//pentose-phosphate shunt;GO:0010218//response to far red light;GO:0035304//regulation of protein dephosphorylation;GO:0043085//positive regulation of catalytic activity;GO:0019252//starch biosynthetic process;GO:0010114//response to red light;GO:0010207//photosystem II assembly;GO:0009902//chloroplast relocation;GO:0000023//maltose metabolic process;GO:0042742//defense response to bact…	-	GO:0009535//chloroplast thylakoid membrane
CL10079.Contig8_All	1631	gi|460379678|ref|XP_004235588.1|	70.5	1e-10	PREDICTED: nucleosome assembly protein 1-like 1-like isoform 2 [Solanum lycopersicum]	--	--	--	--	--	--	--	--	--	K11279	3e-11	68.6	zma:542113	nucleosome assembly protein 1-like 1	GO:0006281//DNA repair	-	GO:0044424//intracellular part
CL10079.Contig9_All	2522	gi|357468493|ref|XP_003604531.1|	34.7	7e-29	hypothetical protein MTR_4g014190 [Medicago truncatula] >gi|355505586|gb|AES86728.1| hypothetical protein MTR_4g014190 [Medicago truncatula]	--	--	--	--	--	--	--	--	--	--	--	--	--	--	-	-	-
CL1008.Contig1_All	420	--	--	--	--	--	--	--	--	--	--	--	--	--	--	--	--	--	--	-	-	-
CL1008.Contig2_All	846	--	--	--	--	--	--	--	--	--	--	--	--	--	--	--	--	--	--	-	-	-
CL10080.Contig1_All	981	gi|460385663|ref|XP_004238522.1|	49.3	3e-21	PREDICTED: uncharacterized protein LOC101264623 [Solanum lycopersicum]	--	--	--	--	--	--	--	--	--	--	--	--	--	--	-	-	-
CL10080.Contig2_All	1269	gi|460413461|ref|XP_004252107.1|	53.5	1e-42	PREDICTED: uncharacterized protein LOC101259219 [Solanum lycopersicum]	--	--	--	--	--	--	--	--	--	--	--	--	--	--	-	-	-
CL10081.Contig1_All	216	gi|460407146|ref|XP_004249017.1|	83.2	1e-15	PREDICTED: uncharacterized protein LOC101256532 [Solanum lycopersicum]	--	--	--	--	--	--	--	--	--	--	--	--	--	--	-	-	-
CL10081.Contig2_All	728	gi|460407146|ref|XP_004249017.1|	322	5e-87	PREDICTED: uncharacterized protein LOC101256532 [Solanum lycopersicum]	--	--	--	--	--	--	--	--	--	--	--	--	--	--	-	-	GO:0046658//anchored to plasma membrane;GO:0009506//plasmodesma
CL10081.Contig3_All	718	gi|460407146|ref|XP_004249017.1|	315.1	6e-85	PREDICTED: uncharacterized protein LOC101256532 [Solanum lycopersicum]	--	--	--	--	--	--	--	--	--	--	--	--	--	--	-	-	GO:0046658//anchored to plasma membrane;GO:0009506//plasmodesma
CL10082.Contig1_All	213	gi|359476700|ref|XP_002266907.2|	55.8	2e-07	PREDICTED: CRAL-TRIO domain-containing protein C23B6.04c [Vitis vinifera]	--	--	--	--	--	--	--	--	--	--	--	--	--	--	-	-	-
CL10082.Contig2_All	1166	gi|460373188|ref|XP_004232403.1|	469.9	3e-131	PREDICTED: random slug protein 5-like isoform 1 [Solanum lycopersicum] >gi|460373190|ref|XP_004232404.1| PREDICTED: random slug protein 5-like isoform 2 [Solanum lycopersicum]	sp|Q9M0R2|PATL5_ARATH	65.1	8e-11	Patellin-5 OS=Arabidopsis thaliana GN=PATL5 PE=1 SV=2	--	--	--	--	--	--	--	--	--	--	GO:0006810//transport	GO:0005215//transporter activity	GO:0005622//intracellular
CL10082.Contig3_All	1113	gi|460373188|ref|XP_004232403.1|	469.9	3e-131	PREDICTED: random slug protein 5-like isoform 1 [Solanum lycopersicum] >gi|460373190|ref|XP_004232404.1| PREDICTED: random slug protein 5-like isoform 2 [Solanum lycopersicum]	sp|Q9M0R2|PATL5_ARATH	65.1	7e-11	Patellin-5 OS=Arabidopsis thaliana GN=PATL5 PE=1 SV=2	--	--	--	--	--	--	--	--	--	--	-	-	-
CL10083.Contig1_All	1072	--	--	--	--	--	--	--	--	--	--	--	--	--	--	--	--	--	--	-	-	-
CL10083.Contig2_All	302	--	--	--	--	--	--	--	--	--	--	--	--	--	--	--	--	--	--	-	-	-
CL10084.Contig1_All	1117	gi|460399175|ref|XP_004245117.1|	400.6	2e-110	PREDICTED: uncharacterized protein LOC101264655 isoform 1 [Solanum lycopersicum] >gi|460399177|ref|XP_004245118.1| PREDICTED: uncharacterized protein LOC101264655 isoform 2 [Solanum lycopersicum]	--	--	--	--	YMR193w_1	68.9	1e-11	COG0227	Ribosomal protein L28	--	--	--	--	--	GO:0006412//translation	GO:0003735//structural constituent of ribosome	GO:0005840//ribosome;GO:0005739//mitochondrion
CL10084.Contig2_All	1107	gi|460399175|ref|XP_004245117.1|	400.6	2e-110	PREDICTED: uncharacterized protein LOC101264655 isoform 1 [Solanum lycopersicum] >gi|460399177|ref|XP_004245118.1| PREDICTED: uncharacterized protein LOC101264655 isoform 2 [Solanum lycopersicum]	--	--	--	--	YMR193w_1	68.9	1e-11	COG0227	Ribosomal protein L28	--	--	--	--	--	GO:0006412//translation	GO:0003735//structural constituent of ribosome	GO:0005840//ribosome;GO:0005739//mitochondrion
CL10084.Contig3_All	1096	gi|460399175|ref|XP_004245117.1|	380.6	2e-104	PREDICTED: uncharacterized protein LOC101264655 isoform 1 [Solanum lycopersicum] >gi|460399177|ref|XP_004245118.1| PREDICTED: uncharacterized protein LOC101264655 isoform 2 [Solanum lycopersicum]	--	--	--	--	YMR193w_1	68.9	1e-11	COG0227	Ribosomal protein L28	--	--	--	--	--	GO:0006412//translation	GO:0003735//structural constituent of ribosome	GO:0005840//ribosome;GO:0005739//mitochondrion
CL10084.Contig4_All	1196	gi|460399175|ref|XP_004245117.1|	399.4	6e-110	PREDICTED: uncharacterized protein LOC101264655 isoform 1 [Solanum lycopersicum] >gi|460399177|ref|XP_004245118.1| PREDICTED: uncharacterized protein LOC101264655 isoform 2 [Solanum lycopersicum]	--	--	--	--	YMR193w_1	68.9	2e-11	COG0227	Ribosomal protein L28	--	--	--	--	--	GO:0006412//translation	GO:0003735//structural constituent of ribosome	GO:0005840//ribosome;GO:0005739//mitochondrion
CL10084.Contig5_All	1073	gi|460399175|ref|XP_004245117.1|	380.6	2e-104	PREDICTED: uncharacterized protein LOC101264655 isoform 1 [Solanum lycopersicum] >gi|460399177|ref|XP_004245118.1| PREDICTED: uncharacterized protein LOC101264655 isoform 2 [Solanum lycopersicum]	--	--	--	--	YMR193w_1	68.9	1e-11	COG0227	Ribosomal protein L28	--	--	--	--	--	GO:0006412//translation	GO:0003735//structural constituent of ribosome	GO:0005840//ribosome;GO:0005739//mitochondrion
CL10085.Contig1_All	1011	gi|460413714|ref|XP_004252226.1|	288.5	1e-76	PREDICTED: peptidyl-prolyl cis-trans isomerase NIMA-interacting 4-like [Solanum lycopersicum]	sp|Q9LEK8|PIN1_DIGLA	58.5	6e-09	Peptidyl-prolyl cis-trans isomerase Pin1 OS=Digitalis lanata GN=PARV12.8 PE=1 SV=1	CAC0279	74.3	3e-13	COG0760	Parvulin-like peptidyl-prolyl isomerase	K09579	8e-74	275	gmx:100801197	peptidyl-prolyl cis-trans isomerase NIMA-interacting 4 [EC:5.2.1.8]	GO:0006457//protein folding;GO:0000413//protein peptidyl-prolyl isomerization	GO:0003755//peptidyl-prolyl cis-trans isomerase activity	-
CL10085.Contig2_All	1095	gi|460413714|ref|XP_004252226.1|	288.5	1e-76	PREDICTED: peptidyl-prolyl cis-trans isomerase NIMA-interacting 4-like [Solanum lycopersicum]	sp|Q9LEK8|PIN1_DIGLA	58.5	7e-09	Peptidyl-prolyl cis-trans isomerase Pin1 OS=Digitalis lanata GN=PARV12.8 PE=1 SV=1	CAC0279	74.3	3e-13	COG0760	Parvulin-like peptidyl-prolyl isomerase	K09579	9e-74	275	gmx:100801197	peptidyl-prolyl cis-trans isomerase NIMA-interacting 4 [EC:5.2.1.8]	GO:0006457//protein folding;GO:0000413//protein peptidyl-prolyl isomerization	GO:0003755//peptidyl-prolyl cis-trans isomerase activity	-
CL10085.Contig3_All	944	gi|460413714|ref|XP_004252226.1|	288.5	1e-76	PREDICTED: peptidyl-prolyl cis-trans isomerase NIMA-interacting 4-like [Solanum lycopersicum]	sp|Q9LEK8|PIN1_DIGLA	58.5	5e-09	Peptidyl-prolyl cis-trans isomerase Pin1 OS=Digitalis lanata GN=PARV12.8 PE=1 SV=1	CAC0279	74.3	3e-13	COG0760	Parvulin-like peptidyl-prolyl isomerase	K09579	8e-74	275	gmx:100801197	peptidyl-prolyl cis-trans isomerase NIMA-interacting 4 [EC:5.2.1.8]	GO:0006457//protein folding;GO:0000413//protein peptidyl-prolyl isomerization	GO:0003755//peptidyl-prolyl cis-trans isomerase activity	-
CL10085.Contig4_All	1013	gi|460413714|ref|XP_004252226.1|	288.5	1e-76	PREDICTED: peptidyl-prolyl cis-trans isomerase NIMA-interacting 4-like [Solanum lycopersicum]	sp|Q9LEK8|PIN1_DIGLA	58.5	6e-09	Peptidyl-prolyl cis-trans isomerase Pin1 OS=Digitalis lanata GN=PARV12.8 PE=1 SV=1	CAC0279	74.3	3e-13	COG0760	Parvulin-like peptidyl-prolyl isomerase	K09579	8e-74	275	gmx:100801197	peptidyl-prolyl cis-trans isomerase NIMA-interacting 4 [EC:5.2.1.8]	GO:0006457//protein folding;GO:0000413//protein peptidyl-prolyl isomerization	GO:0003755//peptidyl-prolyl cis-trans isomerase activity	-
CL10086.Contig1_All	753	gi|460410221|ref|XP_004250529.1|	69.7	5e-11	PREDICTED: uncharacterized protein LOC101265700 [Solanum lycopersicum]	--	--	--	--	--	--	--	--	--	--	--	--	--	--	-	-	-
CL10086.Contig2_All	3184	gi|225448053|ref|XP_002273151.1|	177.2	1e-42	PREDICTED: TMV resistance protein N-like [Vitis vinifera]	sp|Q40392|TMVRN_NICGU	187	4e-47	TMV resistance protein N OS=Nicotiana glutinosa GN=N PE=1 SV=1	RSp0875	103	1e-21	COG4886	Leucine-rich repeat (LRR) protein	K06685	6e-22	105	aly:ARALYDRAFT_492950	maintenance of ploidy protein MOB1 (MPS1 binder 1)	-	-	-
CL10086.Contig3_All	3143	gi|225448053|ref|XP_002273151.1|	177.2	1e-42	PREDICTED: TMV resistance protein N-like [Vitis vinifera]	sp|Q40392|TMVRN_NICGU	187	4e-47	TMV resistance protein N OS=Nicotiana glutinosa GN=N PE=1 SV=1	RSp0875	103	1e-21	COG4886	Leucine-rich repeat (LRR) protein	K06685	6e-22	105	aly:ARALYDRAFT_492950	maintenance of ploidy protein MOB1 (MPS1 binder 1)	-	-	-
CL10087.Contig1_All	388	--	--	--	--	--	--	--	--	--	--	--	--	--	--	--	--	--	--	-	-	-
CL10087.Contig2_All	436	--	--	--	--	--	--	--	--	--	--	--	--	--	--	--	--	--	--	-	-	-
CL10088.Contig1_All	2112	gi|460392073|ref|XP_004241642.1|	866.7	0	PREDICTED: phosphoethanolamine N-methyltransferase-like [Solanum lycopersicum]	sp|Q9FR44|PEAM1_ARATH	786	0	Phosphoethanolamine N-methyltransferase 1 OS=Arabidopsis thaliana GN=NMT1 PE=2 SV=1	mll3672	93.6	1e-18	COG0500	SAM-dependent methyltransferases	K05929	0	822	rcu:RCOM_0161380	phosphoethanolamine N-methyltransferase [EC:2.1.1.103]	GO:0006598//polyamine catabolic process;GO:0006656//phosphatidylcholine biosynthetic process;GO:0009698//phenylpropanoid metabolic process;GO:0032259//methylation;GO:0042398//cellular modified amino acid biosynthetic process;GO:0000023//maltose metabolic process;GO:0019252//starch biosynthetic process;GO:0043085//positive regulation of catalytic activity	GO:0000234//phosphoethanolamine N-methyltransferase activity;GO:0052667//phosphomethylethanolamine N-methyltransferase activity	GO:0005737//cytoplasm
CL10088.Contig2_All	2092	gi|460413814|ref|XP_004252273.1|	965.7	0	PREDICTED: phosphoethanolamine N-methyltransferase-like [Solanum lycopersicum]	sp|Q9M571|PEAMT_SPIOL	827	0	Phosphoethanolamine N-methyltransferase OS=Spinacia oleracea GN=PEAMT PE=1 SV=1	mll3672	99	3e-20	COG0500	SAM-dependent methyltransferases	K05929	0	861	rcu:RCOM_0161380	phosphoethanolamine N-methyltransferase [EC:2.1.1.103]	GO:0006598//polyamine catabolic process;GO:0006656//phosphatidylcholine biosynthetic process;GO:0009698//phenylpropanoid metabolic process;GO:0032259//methylation;GO:0042398//cellular modified amino acid biosynthetic process;GO:0000023//maltose metabolic process;GO:0019252//starch biosynthetic process;GO:0043085//positive regulation of catalytic activity	GO:0000234//phosphoethanolamine N-methyltransferase activity;GO:0052667//phosphomethylethanolamine N-methyltransferase activity	GO:0005737//cytoplasm
CL10088.Contig3_All	1950	gi|460392073|ref|XP_004241642.1|	882.1	0	PREDICTED: phosphoethanolamine N-methyltransferase-like [Solanum lycopersicum]	sp|Q9FR44|PEAM1_ARATH	784	0	Phosphoethanolamine N-methyltransferase 1 OS=Arabidopsis thaliana GN=NMT1 PE=2 SV=1	mll3672	93.6	1e-18	COG0500	SAM-dependent methyltransferases	K05929	0	822	rcu:RCOM_0161380	phosphoethanolamine N-methyltransferase [EC:2.1.1.103]	GO:0006656//phosphatidylcholine biosynthetic process;GO:0042425//choline biosynthetic process;GO:0032259//methylation;GO:0006499//N-terminal protein myristoylation;GO:0009860//pollen tube growth;GO:0009555//pollen development;GO:0010183//pollen tube guidance;GO:0048528//post-embryonic root development	GO:0000234//phosphoethanolamine N-methyltransferase activity;GO:0004379//glycylpeptide N-tetradecanoyltransferase activity	GO:0005829//cytosol
CL10088.Contig4_All	2081	gi|460413814|ref|XP_004252273.1|	970.7	0	PREDICTED: phosphoethanolamine N-methyltransferase-like [Solanum lycopersicum]	sp|Q9M571|PEAMT_SPIOL	826	0	Phosphoethanolamine N-methyltransferase OS=Spinacia oleracea GN=PEAMT PE=1 SV=1	mll3672	99	3e-20	COG0500	SAM-dependent methyltransferases	K05929	0	867	rcu:RCOM_0161380	phosphoethanolamine N-methyltransferase [EC:2.1.1.103]	GO:0006598//polyamine catabolic process;GO:0006656//phosphatidylcholine biosynthetic process;GO:0009698//phenylpropanoid metabolic process;GO:0032259//methylation;GO:0006499//N-terminal protein myristoylation;GO:0042398//cellular modified amino acid biosynthetic process;GO:0000023//maltose metabolic process;GO:0019252//starch biosynthetic process;GO:0043085//positive regulation of catalytic activ…	GO:0000234//phosphoethanolamine N-methyltransferase activity;GO:0004379//glycylpeptide N-tetradecanoyltransferase activity;GO:0052667//phosphomethylethanolamine N-methyltransferase activity	GO:0005737//cytoplasm
CL10088.Contig5_All	2052	gi|460413814|ref|XP_004252273.1|	866.7	0	PREDICTED: phosphoethanolamine N-methyltransferase-like [Solanum lycopersicum]	sp|Q9FR44|PEAM1_ARATH	790	0	Phosphoethanolamine N-methyltransferase 1 OS=Arabidopsis thaliana GN=NMT1 PE=2 SV=1	mll3672	93.6	1e-18	COG0500	SAM-dependent methyltransferases	K05929	0	829	rcu:RCOM_0161380	phosphoethanolamine N-methyltransferase [EC:2.1.1.103]	GO:0006656//phosphatidylcholine biosynthetic process;GO:0042425//choline biosynthetic process;GO:0032259//methylation;GO:0006499//N-terminal protein myristoylation;GO:0009860//pollen tube growth;GO:0009555//pollen development;GO:0010183//pollen tube guidance;GO:0048528//post-embryonic root development	GO:0000234//phosphoethanolamine N-methyltransferase activity;GO:0004379//glycylpeptide N-tetradecanoyltransferase activity	GO:0005829//cytosol
CL10088.Contig6_All	2037	gi|460413814|ref|XP_004252273.1|	921.8	0	PREDICTED: phosphoethanolamine N-methyltransferase-like [Solanum lycopersicum]	sp|Q9FR44|PEAM1_ARATH	820	0	Phosphoethanolamine N-methyltransferase 1 OS=Arabidopsis thaliana GN=NMT1 PE=2 SV=1	mll3672	99	3e-20	COG0500	SAM-dependent methyltransferases	K05929	0	859	rcu:RCOM_0161380	phosphoethanolamine N-methyltransferase [EC:2.1.1.103]	GO:0006656//phosphatidylcholine biosynthetic process;GO:0042425//choline biosynthetic process;GO:0032259//methylation;GO:0006499//N-terminal protein myristoylation;GO:0009860//pollen tube growth;GO:0009555//pollen development;GO:0010183//pollen tube guidance;GO:0048528//post-embryonic root development	GO:0000234//phosphoethanolamine N-methyltransferase activity;GO:0004379//glycylpeptide N-tetradecanoyltransferase activity	GO:0005829//cytosol
CL10088.Contig7_All	1910	gi|460413814|ref|XP_004252273.1|	933.7	0	PREDICTED: phosphoethanolamine N-methyltransferase-like [Solanum lycopersicum]	sp|Q9M571|PEAMT_SPIOL	825	0	Phosphoethanolamine N-methyltransferase OS=Spinacia oleracea GN=PEAMT PE=1 SV=1	mll3672	99	3e-20	COG0500	SAM-dependent methyltransferases	K05929	0	859	rcu:RCOM_0161380	phosphoethanolamine N-methyltransferase [EC:2.1.1.103]	GO:0006598//polyamine catabolic process;GO:0006656//phosphatidylcholine biosynthetic process;GO:0009698//phenylpropanoid metabolic process;GO:0032259//methylation;GO:0042398//cellular modified amino acid biosynthetic process;GO:0000023//maltose metabolic process;GO:0019252//starch biosynthetic process;GO:0043085//positive regulation of catalytic activity	GO:0000234//phosphoethanolamine N-methyltransferase activity;GO:0052667//phosphomethylethanolamine N-methyltransferase activity	GO:0005737//cytoplasm
CL10088.Contig8_All	1903	gi|460392073|ref|XP_004241642.1|	883.6	0	PREDICTED: phosphoethanolamine N-methyltransferase-like [Solanum lycopersicum]	sp|Q9M571|PEAMT_SPIOL	786	0	Phosphoethanolamine N-methyltransferase OS=Spinacia oleracea GN=PEAMT PE=1 SV=1	mll3672	92.8	2e-18	COG0500	SAM-dependent methyltransferases	K05929	0	833	rcu:RCOM_0161380	phosphoethanolamine N-methyltransferase [EC:2.1.1.103]	GO:0006656//phosphatidylcholine biosynthetic process;GO:0032259//methylation;GO:0006499//N-terminal protein myristoylation	GO:0000234//phosphoethanolamine N-methyltransferase activity;GO:0004379//glycylpeptide N-tetradecanoyltransferase activity	-
CL10088.Contig9_All	1964	gi|460413814|ref|XP_004252273.1|	878.2	0	PREDICTED: phosphoethanolamine N-methyltransferase-like [Solanum lycopersicum]	sp|Q9FR44|PEAM1_ARATH	794	0	Phosphoethanolamine N-methyltransferase 1 OS=Arabidopsis thaliana GN=NMT1 PE=2 SV=1	mll3672	93.6	1e-18	COG0500	SAM-dependent methyltransferases	K05929	0	836	rcu:RCOM_0161380	phosphoethanolamine N-methyltransferase [EC:2.1.1.103]	GO:0006656//phosphatidylcholine biosynthetic process;GO:0042425//choline biosynthetic process;GO:0032259//methylation;GO:0006499//N-terminal protein myristoylation;GO:0009860//pollen tube growth;GO:0009555//pollen development;GO:0010183//pollen tube guidance;GO:0048528//post-embryonic root development	GO:0000234//phosphoethanolamine N-methyltransferase activity;GO:0004379//glycylpeptide N-tetradecanoyltransferase activity	GO:0005829//cytosol
CL10089.Contig1_All	683	gi|359480702|ref|XP_003632516.1|	67	2e-10	PREDICTED: uncharacterized protein LOC100854604 [Vitis vinifera] >gi|147845604|emb|CAN78486.1| hypothetical protein VITISV_024015 [Vitis vinifera]	--	--	--	--	--	--	--	--	--	--	--	--	--	--	-	-	-
CL10089.Contig2_All	581	gi|359480702|ref|XP_003632516.1|	65.5	6e-10	PREDICTED: uncharacterized protein LOC100854604 [Vitis vinifera] >gi|147845604|emb|CAN78486.1| hypothetical protein VITISV_024015 [Vitis vinifera]	--	--	--	--	--	--	--	--	--	--	--	--	--	--	-	-	-
CL1009.Contig10_All	3691	gi|460378357|ref|XP_004234939.1|	84.7	1e-127	PREDICTED: mitochondrial intermediate peptidase-like [Solanum lycopersicum]	--	--	--	--	YKL134c	144	1e-33	COG0339	Zn-dependent oligopeptidases	K01410	0	660	vvi:100262804	mitochondrial intermediate peptidase [EC:3.4.24.59]	GO:0019243//methylglyoxal catabolic process to D-lactate;GO:0006508//proteolysis	GO:0046872//metal ion binding;GO:0004222//metalloendopeptidase activity	GO:0009535//chloroplast thylakoid membrane;GO:0005739//mitochondrion
CL1009.Contig11_All	1745	gi|460378357|ref|XP_004234939.1|	51.2	3e-24	PREDICTED: mitochondrial intermediate peptidase-like [Solanum lycopersicum]	--	--	--	--	DR1659	80.5	9e-15	COG0339	Zn-dependent oligopeptidases	K01410	8e-82	303	vvi:100262804	mitochondrial intermediate peptidase [EC:3.4.24.59]	GO:0019243//methylglyoxal catabolic process to D-lactate;GO:0006508//proteolysis	GO:0046872//metal ion binding;GO:0004222//metalloendopeptidase activity	GO:0009535//chloroplast thylakoid membrane;GO:0005739//mitochondrion
CL1009.Contig12_All	2681	gi|460378357|ref|XP_004234939.1|	156	0	PREDICTED: mitochondrial intermediate peptidase-like [Solanum lycopersicum]	--	--	--	--	SPAC1F3.10c	167	3e-45	COG0339	Zn-dependent oligopeptidases	K01410	0	843	vvi:100262804	mitochondrial intermediate peptidase [EC:3.4.24.59]	GO:0019243//methylglyoxal catabolic process to D-lactate;GO:0006508//proteolysis	GO:0004222//metalloendopeptidase activity	GO:0009535//chloroplast thylakoid membrane;GO:0005739//mitochondrion
CL1009.Contig13_All	3181	gi|460378357|ref|XP_004234939.1|	352.4	2e-95	PREDICTED: mitochondrial intermediate peptidase-like [Solanum lycopersicum]	--	--	--	--	YKL134c	183	4e-47	COG0339	Zn-dependent oligopeptidases	K01410	0	719	vvi:100262804	mitochondrial intermediate peptidase [EC:3.4.24.59]	GO:0019243//methylglyoxal catabolic process to D-lactate;GO:0006508//proteolysis	GO:0046872//metal ion binding;GO:0004222//metalloendopeptidase activity	GO:0009535//chloroplast thylakoid membrane;GO:0005739//mitochondrion
CL1009.Contig14_All	2555	gi|460378357|ref|XP_004234939.1|	1214.1	0	PREDICTED: mitochondrial intermediate peptidase-like [Solanum lycopersicum]	--	--	--	--	SPAC1F3.10c	198	4e-50	COG0339	Zn-dependent oligopeptidases	K01410	0	978	vvi:100262804	mitochondrial intermediate peptidase [EC:3.4.24.59]	GO:0019243//methylglyoxal catabolic process to D-lactate;GO:0006508//proteolysis	GO:0004222//metalloendopeptidase activity	GO:0009535//chloroplast thylakoid membrane;GO:0005739//mitochondrion
CL1009.Contig15_All	3080	gi|460378357|ref|XP_004234939.1|	352.4	2e-95	PREDICTED: mitochondrial intermediate peptidase-like [Solanum lycopersicum]	--	--	--	--	YKL134c	181	5e-45	COG0339	Zn-dependent oligopeptidases	K01410	0	679	vvi:100262804	mitochondrial intermediate peptidase [EC:3.4.24.59]	GO:0019243//methylglyoxal catabolic process to D-lactate;GO:0006508//proteolysis	GO:0004222//metalloendopeptidase activity	GO:0009535//chloroplast thylakoid membrane;GO:0005739//mitochondrion
CL1009.Contig16_All	3076	gi|460378357|ref|XP_004234939.1|	352.4	2e-95	PREDICTED: mitochondrial intermediate peptidase-like [Solanum lycopersicum]	--	--	--	--	YKL134c	181	5e-45	COG0339	Zn-dependent oligopeptidases	K01410	0	679	vvi:100262804	mitochondrial intermediate peptidase [EC:3.4.24.59]	GO:0019243//methylglyoxal catabolic process to D-lactate;GO:0006508//proteolysis	GO:0004222//metalloendopeptidase activity	GO:0009535//chloroplast thylakoid membrane;GO:0005739//mitochondrion
CL1009.Contig17_All	2792	gi|460378357|ref|XP_004234939.1|	1214.1	0	PREDICTED: mitochondrial intermediate peptidase-like [Solanum lycopersicum]	--	--	--	--	SPAC1F3.10c	198	5e-50	COG0339	Zn-dependent oligopeptidases	K01410	0	978	vvi:100262804	mitochondrial intermediate peptidase [EC:3.4.24.59]	GO:0019243//methylglyoxal catabolic process to D-lactate;GO:0006508//proteolysis	GO:0004222//metalloendopeptidase activity	GO:0009535//chloroplast thylakoid membrane;GO:0005739//mitochondrion
CL1009.Contig18_All	2806	gi|460378357|ref|XP_004234939.1|	1215.7	0	PREDICTED: mitochondrial intermediate peptidase-like [Solanum lycopersicum]	--	--	--	--	SPAC1F3.10c	198	5e-50	COG0339	Zn-dependent oligopeptidases	K01410	0	977	vvi:100262804	mitochondrial intermediate peptidase [EC:3.4.24.59]	GO:0019243//methylglyoxal catabolic process to D-lactate;GO:0006508//proteolysis	GO:0004222//metalloendopeptidase activity	GO:0009535//chloroplast thylakoid membrane;GO:0005739//mitochondrion
CL1009.Contig19_All	2995	gi|460378357|ref|XP_004234939.1|	85.1	0	PREDICTED: mitochondrial intermediate peptidase-like [Solanum lycopersicum]	--	--	--	--	YKL134c	142	3e-61	COG0339	Zn-dependent oligopeptidases	K01410	0	656	vvi:100262804	mitochondrial intermediate peptidase [EC:3.4.24.59]	GO:0019243//methylglyoxal catabolic process to D-lactate;GO:0006508//proteolysis	GO:0046872//metal ion binding;GO:0004222//metalloendopeptidase activity	GO:0009535//chloroplast thylakoid membrane;GO:0005739//mitochondrion
CL1009.Contig1_All	4029	gi|460378357|ref|XP_004234939.1|	51.2	1e-23	PREDICTED: mitochondrial intermediate peptidase-like [Solanum lycopersicum]	--	--	--	--	YKL134c	144	1e-33	COG0339	Zn-dependent oligopeptidases	K01410	0	660	vvi:100262804	mitochondrial intermediate peptidase [EC:3.4.24.59]	GO:0019243//methylglyoxal catabolic process to D-lactate;GO:0006508//proteolysis	GO:0046872//metal ion binding;GO:0004222//metalloendopeptidase activity	GO:0009535//chloroplast thylakoid membrane;GO:0005739//mitochondrion
CL1009.Contig20_All	3291	gi|460378357|ref|XP_004234939.1|	352.4	2e-95	PREDICTED: mitochondrial intermediate peptidase-like [Solanum lycopersicum]	--	--	--	--	YKL134c	183	5e-47	COG0339	Zn-dependent oligopeptidases	K01410	0	719	vvi:100262804	mitochondrial intermediate peptidase [EC:3.4.24.59]	GO:0019243//methylglyoxal catabolic process to D-lactate;GO:0006508//proteolysis	GO:0046872//metal ion binding;GO:0004222//metalloendopeptidase activity	GO:0009535//chloroplast thylakoid membrane;GO:0005739//mitochondrion
CL1009.Contig21_All	1680	gi|242093970|ref|XP_002437475.1|	274.6	1e-154	hypothetical protein SORBIDRAFT_10g027820 [Sorghum bicolor] >gi|241915698|gb|EER88842.1| hypothetical protein SORBIDRAFT_10g027820 [Sorghum bicolor]	--	--	--	--	YPO3975	108	3e-23	COG0339	Zn-dependent oligopeptidases	K01410	1e-155	296	sbi:SORBI_10g027820	mitochondrial intermediate peptidase [EC:3.4.24.59]	GO:0019243//methylglyoxal catabolic process to D-lactate;GO:0006508//proteolysis	GO:0046872//metal ion binding;GO:0004222//metalloendopeptidase activity	GO:0009535//chloroplast thylakoid membrane;GO:0005739//mitochondrion
CL1009.Contig22_All	2751	gi|460378357|ref|XP_004234939.1|	214.2	0	PREDICTED: mitochondrial intermediate peptidase-like [Solanum lycopersicum]	--	--	--	--	YKL134c	98.6	3e-58	COG0339	Zn-dependent oligopeptidases	K01410	0	498	vvi:100262804	mitochondrial intermediate peptidase [EC:3.4.24.59]	GO:0019243//methylglyoxal catabolic process to D-lactate;GO:0006508//proteolysis	GO:0046872//metal ion binding;GO:0004222//metalloendopeptidase activity	GO:0009535//chloroplast thylakoid membrane;GO:0005739//mitochondrion
CL1009.Contig23_All	2837	gi|460378357|ref|XP_004234939.1|	398.7	0	PREDICTED: mitochondrial intermediate peptidase-like [Solanum lycopersicum]	--	--	--	--	YKL134c	183	4e-65	COG0339	Zn-dependent oligopeptidases	K01410	0	719	vvi:100262804	mitochondrial intermediate peptidase [EC:3.4.24.59]	GO:0019243//methylglyoxal catabolic process to D-lactate;GO:0006508//proteolysis	GO:0046872//metal ion binding;GO:0004222//metalloendopeptidase activity	GO:0009535//chloroplast thylakoid membrane;GO:0005739//mitochondrion
CL1009.Contig24_All	3208	gi|460378357|ref|XP_004234939.1|	354.8	5e-96	PREDICTED: mitochondrial intermediate peptidase-like [Solanum lycopersicum]	--	--	--	--	YKL134c	98.6	2e-40	COG0339	Zn-dependent oligopeptidases	K01410	0	498	vvi:100262804	mitochondrial intermediate peptidase [EC:3.4.24.59]	GO:0019243//methylglyoxal catabolic process to D-lactate;GO:0006508//proteolysis	GO:0046872//metal ion binding;GO:0004222//metalloendopeptidase activity	GO:0009535//chloroplast thylakoid membrane;GO:0005739//mitochondrion
CL1009.Contig25_All	2806	gi|460378357|ref|XP_004234939.1|	1310.8	0	PREDICTED: mitochondrial intermediate peptidase-like [Solanum lycopersicum]	--	--	--	--	YKL134c	264	5e-70	COG0339	Zn-dependent oligopeptidases	K01410	0	1061	vvi:100262804	mitochondrial intermediate peptidase [EC:3.4.24.59]	GO:0019243//methylglyoxal catabolic process to D-lactate;GO:0006508//proteolysis	GO:0046872//metal ion binding;GO:0004222//metalloendopeptidase activity	GO:0009535//chloroplast thylakoid membrane;GO:0005739//mitochondrion
CL1009.Contig26_All	1470	gi|460378357|ref|XP_004234939.1|	84.7	3e-128	PREDICTED: mitochondrial intermediate peptidase-like [Solanum lycopersicum]	--	--	--	--	DR1659	99.4	9e-26	COG0339	Zn-dependent oligopeptidases	K01410	3e-109	347	vvi:100262804	mitochondrial intermediate peptidase [EC:3.4.24.59]	GO:0019243//methylglyoxal catabolic process to D-lactate;GO:0006508//proteolysis	GO:0046872//metal ion binding;GO:0004222//metalloendopeptidase activity	GO:0009535//chloroplast thylakoid membrane;GO:0005739//mitochondrion
CL1009.Contig27_All	2366	gi|460378357|ref|XP_004234939.1|	1214.1	0	PREDICTED: mitochondrial intermediate peptidase-like [Solanum lycopersicum]	--	--	--	--	SPAC1F3.10c	198	4e-50	COG0339	Zn-dependent oligopeptidases	K01410	0	978	vvi:100262804	mitochondrial intermediate peptidase [EC:3.4.24.59]	GO:0019243//methylglyoxal catabolic process to D-lactate;GO:0006508//proteolysis	GO:0004222//metalloendopeptidase activity	GO:0009535//chloroplast thylakoid membrane;GO:0005739//mitochondrion
CL1009.Contig28_All	2770	gi|460378357|ref|XP_004234939.1|	477.2	0	PREDICTED: mitochondrial intermediate peptidase-like [Solanum lycopersicum]	--	--	--	--	YKL134c	142	6e-66	COG0339	Zn-dependent oligopeptidases	K01410	0	656	vvi:100262804	mitochondrial intermediate peptidase [EC:3.4.24.59]	GO:0019243//methylglyoxal catabolic process to D-lactate;GO:0006508//proteolysis	GO:0046872//metal ion binding;GO:0004222//metalloendopeptidase activity	GO:0009535//chloroplast thylakoid membrane;GO:0005739//mitochondrion
CL1009.Contig29_All	2983	gi|460378357|ref|XP_004234939.1|	398.7	0	PREDICTED: mitochondrial intermediate peptidase-like [Solanum lycopersicum]	--	--	--	--	YKL134c	183	4e-65	COG0339	Zn-dependent oligopeptidases	K01410	0	719	vvi:100262804	mitochondrial intermediate peptidase [EC:3.4.24.59]	GO:0019243//methylglyoxal catabolic process to D-lactate;GO:0006508//proteolysis	GO:0046872//metal ion binding;GO:0004222//metalloendopeptidase activity	GO:0009535//chloroplast thylakoid membrane;GO:0005739//mitochondrion
CL1009.Contig2_All	3598	gi|460378357|ref|XP_004234939.1|	476.9	1e-132	PREDICTED: mitochondrial intermediate peptidase-like [Solanum lycopersicum]	--	--	--	--	YKL134c	144	1e-33	COG0339	Zn-dependent oligopeptidases	K01410	0	660	vvi:100262804	mitochondrial intermediate peptidase [EC:3.4.24.59]	GO:0019243//methylglyoxal catabolic process to D-lactate;GO:0006508//proteolysis	GO:0046872//metal ion binding;GO:0004222//metalloendopeptidase activity	GO:0009535//chloroplast thylakoid membrane;GO:0005739//mitochondrion
CL1009.Contig30_All	2708	gi|460378357|ref|XP_004234939.1|	509.6	0	PREDICTED: mitochondrial intermediate peptidase-like [Solanum lycopersicum]	--	--	--	--	YKL134c	99.8	1e-43	COG0339	Zn-dependent oligopeptidases	K01410	0	498	vvi:100262804	mitochondrial intermediate peptidase [EC:3.4.24.59]	GO:0019243//methylglyoxal catabolic process to D-lactate;GO:0006508//proteolysis	GO:0046872//metal ion binding;GO:0004222//metalloendopeptidase activity	GO:0009535//chloroplast thylakoid membrane;GO:0005739//mitochondrion
CL1009.Contig31_All	2636	gi|460378357|ref|XP_004234939.1|	1214.1	0	PREDICTED: mitochondrial intermediate peptidase-like [Solanum lycopersicum]	--	--	--	--	SPAC1F3.10c	198	4e-50	COG0339	Zn-dependent oligopeptidases	K01410	0	978	vvi:100262804	mitochondrial intermediate peptidase [EC:3.4.24.59]	GO:0019243//methylglyoxal catabolic process to D-lactate;GO:0006508//proteolysis	GO:0004222//metalloendopeptidase activity	GO:0009535//chloroplast thylakoid membrane;GO:0005739//mitochondrion
CL1009.Contig32_All	2572	gi|460378357|ref|XP_004234939.1|	511.9	0	PREDICTED: mitochondrial intermediate peptidase-like [Solanum lycopersicum]	--	--	--	--	YKL134c	99.8	1e-43	COG0339	Zn-dependent oligopeptidases	K01410	0	498	vvi:100262804	mitochondrial intermediate peptidase [EC:3.4.24.59]	GO:0019243//methylglyoxal catabolic process to D-lactate;GO:0006508//proteolysis	GO:0046872//metal ion binding;GO:0004222//metalloendopeptidase activity	GO:0009535//chloroplast thylakoid membrane;GO:0005739//mitochondrion
CL1009.Contig33_All	3010	gi|460378357|ref|XP_004234939.1|	352.4	2e-95	PREDICTED: mitochondrial intermediate peptidase-like [Solanum lycopersicum]	--	--	--	--	YKL134c	98.6	1e-26	COG0339	Zn-dependent oligopeptidases	K01410	8e-169	498	vvi:100262804	mitochondrial intermediate peptidase [EC:3.4.24.59]	GO:0019243//methylglyoxal catabolic process to D-lactate;GO:0006508//proteolysis	GO:0046872//metal ion binding;GO:0004222//metalloendopeptidase activity	GO:0009535//chloroplast thylakoid membrane;GO:0005739//mitochondrion
CL1009.Contig34_All	2911	gi|460378357|ref|XP_004234939.1|	214.2	0	PREDICTED: mitochondrial intermediate peptidase-like [Solanum lycopersicum]	--	--	--	--	YKL134c	98.6	3e-58	COG0339	Zn-dependent oligopeptidases	K01410	0	498	vvi:100262804	mitochondrial intermediate peptidase [EC:3.4.24.59]	GO:0019243//methylglyoxal catabolic process to D-lactate;GO:0006508//proteolysis	GO:0046872//metal ion binding;GO:0004222//metalloendopeptidase activity	GO:0009535//chloroplast thylakoid membrane;GO:0005739//mitochondrion
CL1009.Contig35_All	3074	gi|460378357|ref|XP_004234939.1|	354.8	5e-96	PREDICTED: mitochondrial intermediate peptidase-like [Solanum lycopersicum]	--	--	--	--	YKL134c	98.6	2e-40	COG0339	Zn-dependent oligopeptidases	K01410	0	498	vvi:100262804	mitochondrial intermediate peptidase [EC:3.4.24.59]	GO:0019243//methylglyoxal catabolic process to D-lactate;GO:0006508//proteolysis	GO:0046872//metal ion binding;GO:0004222//metalloendopeptidase activity	GO:0009535//chloroplast thylakoid membrane;GO:0005739//mitochondrion
CL1009.Contig36_All	3310	gi|460378357|ref|XP_004234939.1|	354.8	6e-96	PREDICTED: mitochondrial intermediate peptidase-like [Solanum lycopersicum]	--	--	--	--	YKL134c	183	5e-47	COG0339	Zn-dependent oligopeptidases	K01410	0	719	vvi:100262804	mitochondrial intermediate peptidase [EC:3.4.24.59]	GO:0019243//methylglyoxal catabolic process to D-lactate;GO:0006508//proteolysis	GO:0046872//metal ion binding;GO:0004222//metalloendopeptidase activity	GO:0009535//chloroplast thylakoid membrane;GO:0005739//mitochondrion
CL1009.Contig37_All	3161	gi|460378357|ref|XP_004234939.1|	352.4	2e-95	PREDICTED: mitochondrial intermediate peptidase-like [Solanum lycopersicum]	--	--	--	--	YKL134c	98.6	2e-40	COG0339	Zn-dependent oligopeptidases	K01410	0	498	vvi:100262804	mitochondrial intermediate peptidase [EC:3.4.24.59]	GO:0019243//methylglyoxal catabolic process to D-lactate;GO:0006508//proteolysis	GO:0046872//metal ion binding;GO:0004222//metalloendopeptidase activity	GO:0009535//chloroplast thylakoid membrane;GO:0005739//mitochondrion
CL1009.Contig38_All	2856	gi|460378357|ref|XP_004234939.1|	352.4	2e-95	PREDICTED: mitochondrial intermediate peptidase-like [Solanum lycopersicum]	--	--	--	--	YKL134c	98.6	5e-38	COG0339	Zn-dependent oligopeptidases	K01410	3e-175	498	vvi:100262804	mitochondrial intermediate peptidase [EC:3.4.24.59]	GO:0019243//methylglyoxal catabolic process to D-lactate;GO:0006508//proteolysis	GO:0046872//metal ion binding;GO:0004222//metalloendopeptidase activity	GO:0009535//chloroplast thylakoid membrane;GO:0005739//mitochondrion
CL1009.Contig39_All	2795	gi|460378357|ref|XP_004234939.1|	214.2	0	PREDICTED: mitochondrial intermediate peptidase-like [Solanum lycopersicum]	--	--	--	--	YKL134c	98.6	3e-58	COG0339	Zn-dependent oligopeptidases	K01410	0	498	vvi:100262804	mitochondrial intermediate peptidase [EC:3.4.24.59]	GO:0019243//methylglyoxal catabolic process to D-lactate;GO:0006508//proteolysis	GO:0046872//metal ion binding;GO:0004222//metalloendopeptidase activity	GO:0009535//chloroplast thylakoid membrane;GO:0005739//mitochondrion
CL1009.Contig3_All	3594	gi|460378357|ref|XP_004234939.1|	476.9	1e-132	PREDICTED: mitochondrial intermediate peptidase-like [Solanum lycopersicum]	--	--	--	--	YKL134c	144	1e-33	COG0339	Zn-dependent oligopeptidases	K01410	0	660	vvi:100262804	mitochondrial intermediate peptidase [EC:3.4.24.59]	GO:0019243//methylglyoxal catabolic process to D-lactate;GO:0006508//proteolysis	GO:0046872//metal ion binding;GO:0004222//metalloendopeptidase activity	GO:0009535//chloroplast thylakoid membrane;GO:0005739//mitochondrion
CL1009.Contig40_All	2499	gi|460378357|ref|XP_004234939.1|	509.6	0	PREDICTED: mitochondrial intermediate peptidase-like [Solanum lycopersicum]	--	--	--	--	YKL134c	99.8	1e-43	COG0339	Zn-dependent oligopeptidases	K01410	0	498	vvi:100262804	mitochondrial intermediate peptidase [EC:3.4.24.59]	GO:0019243//methylglyoxal catabolic process to D-lactate;GO:0006508//proteolysis	GO:0046872//metal ion binding;GO:0004222//metalloendopeptidase activity	GO:0009535//chloroplast thylakoid membrane;GO:0005739//mitochondrion
CL1009.Contig41_All	2899	gi|460378357|ref|XP_004234939.1|	1310.8	0	PREDICTED: mitochondrial intermediate peptidase-like [Solanum lycopersicum]	--	--	--	--	YKL134c	264	6e-70	COG0339	Zn-dependent oligopeptidases	K01410	0	1061	vvi:100262804	mitochondrial intermediate peptidase [EC:3.4.24.59]	GO:0019243//methylglyoxal catabolic process to D-lactate;GO:0006508//proteolysis	GO:0046872//metal ion binding;GO:0004222//metalloendopeptidase activity	GO:0009535//chloroplast thylakoid membrane;GO:0005739//mitochondrion
CL1009.Contig42_All	1090	gi|460378357|ref|XP_004234939.1|	454.9	1e-126	PREDICTED: mitochondrial intermediate peptidase-like [Solanum lycopersicum]	--	--	--	--	YKL134c	79.7	8e-15	COG0339	Zn-dependent oligopeptidases	K01410	3e-89	327	vvi:100262804	mitochondrial intermediate peptidase [EC:3.4.24.59]	GO:0019243//methylglyoxal catabolic process to D-lactate;GO:0006508//proteolysis	GO:0046872//metal ion binding;GO:0004222//metalloendopeptidase activity	GO:0009535//chloroplast thylakoid membrane;GO:0005739//mitochondrion
CL1009.Contig4_All	2174	gi|460378357|ref|XP_004234939.1|	509.6	0	PREDICTED: mitochondrial intermediate peptidase-like [Solanum lycopersicum]	--	--	--	--	YKL134c	151	4e-59	COG0339	Zn-dependent oligopeptidases	K01410	0	498	vvi:100262804	mitochondrial intermediate peptidase [EC:3.4.24.59]	GO:0019243//methylglyoxal catabolic process to D-lactate;GO:0006508//proteolysis	GO:0046872//metal ion binding;GO:0004222//metalloendopeptidase activity	GO:0009535//chloroplast thylakoid membrane;GO:0005739//mitochondrion
CL1009.Contig5_All	3865	gi|460378357|ref|XP_004234939.1|	51.2	9e-24	PREDICTED: mitochondrial intermediate peptidase-like [Solanum lycopersicum]	--	--	--	--	YKL134c	98.6	9e-27	COG0339	Zn-dependent oligopeptidases	K01410	2e-169	498	vvi:100262804	mitochondrial intermediate peptidase [EC:3.4.24.59]	GO:0019243//methylglyoxal catabolic process to D-lactate;GO:0006508//proteolysis	GO:0046872//metal ion binding;GO:0004222//metalloendopeptidase activity	GO:0009535//chloroplast thylakoid membrane;GO:0005739//mitochondrion
CL1009.Contig6_All	2843	gi|460378357|ref|XP_004234939.1|	1313.1	0	PREDICTED: mitochondrial intermediate peptidase-like [Solanum lycopersicum]	--	--	--	--	YKL134c	264	6e-70	COG0339	Zn-dependent oligopeptidases	K01410	0	1060	vvi:100262804	mitochondrial intermediate peptidase [EC:3.4.24.59]	GO:0019243//methylglyoxal catabolic process to D-lactate;GO:0006508//proteolysis	GO:0046872//metal ion binding;GO:0004222//metalloendopeptidase activity	GO:0009535//chloroplast thylakoid membrane;GO:0005739//mitochondrion
CL1009.Contig7_All	3953	gi|460378357|ref|XP_004234939.1|	51.2	9e-24	PREDICTED: mitochondrial intermediate peptidase-like [Solanum lycopersicum]	--	--	--	--	YKL134c	144	1e-33	COG0339	Zn-dependent oligopeptidases	K01410	0	660	vvi:100262804	mitochondrial intermediate peptidase [EC:3.4.24.59]	GO:0019243//methylglyoxal catabolic process to D-lactate;GO:0006508//proteolysis	GO:0046872//metal ion binding;GO:0004222//metalloendopeptidase activity	GO:0009535//chloroplast thylakoid membrane;GO:0005739//mitochondrion
CL1009.Contig8_All	3423	gi|460378357|ref|XP_004234939.1|	476.9	1e-132	PREDICTED: mitochondrial intermediate peptidase-like [Solanum lycopersicum]	--	--	--	--	DR1659	132	5e-30	COG0339	Zn-dependent oligopeptidases	K01410	2e-169	498	vvi:100262804	mitochondrial intermediate peptidase [EC:3.4.24.59]	GO:0019243//methylglyoxal catabolic process to D-lactate;GO:0006508//proteolysis	GO:0046872//metal ion binding;GO:0004222//metalloendopeptidase activity	GO:0009535//chloroplast thylakoid membrane;GO:0005739//mitochondrion
CL1009.Contig9_All	3797	gi|460378357|ref|XP_004234939.1|	51.2	9e-24	PREDICTED: mitochondrial intermediate peptidase-like [Solanum lycopersicum]	--	--	--	--	YKL134c	98.6	8e-27	COG0339	Zn-dependent oligopeptidases	K01410	2e-169	498	vvi:100262804	mitochondrial intermediate peptidase [EC:3.4.24.59]	GO:0019243//methylglyoxal catabolic process to D-lactate;GO:0006508//proteolysis	GO:0046872//metal ion binding;GO:0004222//metalloendopeptidase activity	GO:0009535//chloroplast thylakoid membrane;GO:0005739//mitochondrion
CL10090.Contig1_All	421	--	--	--	--	--	--	--	--	--	--	--	--	--	--	--	--	--	--	-	-	-
CL10090.Contig2_All	1274	gi|460367224|ref|XP_004229475.1|	386	7e-106	PREDICTED: pyruvate, phosphate dikinase, chloroplastic-like [Solanum lycopersicum]	sp|Q42910|PPDK_MESCR	369	3e-102	Pyruvate, phosphate dikinase, chloroplastic OS=Mesembryanthemum crystallinum GN=PPD PE=2 SV=1	TM0272	267	3e-71	COG0574	Phosphoenolpyruvate synthase/pyruvate phosphate dikinase	K01006	1e-101	368	vvi:100247690	pyruvate,orthophosphate dikinase [EC:2.7.9.1]	GO:0006090//pyruvate metabolic process;GO:0016310//phosphorylation	GO:0016874//ligase activity;GO:0050242//pyruvate, phosphate dikinase activity;GO:0016301//kinase activity;GO:0005524//ATP binding	GO:0009570//chloroplast stroma;GO:0005634//nucleus;GO:0005829//cytosol
CL10091.Contig1_All	3142	gi|460398017|ref|XP_004244561.1|	24.3	3e-41	PREDICTED: probable glycosyltransferase At5g03795-like [Solanum lycopersicum]	sp|Q9FFN2|GLYT3_ARATH	303	1e-88	Probable glycosyltransferase At5g03795 OS=Arabidopsis thaliana GN=At5g03795 PE=3 SV=2	--	--	--	--	--	--	--	--	--	--	-	GO:0016757//transferase activity, transferring glycosyl groups	GO:0016020//membrane;GO:0005794//Golgi apparatus
CL10091.Contig2_All	3151	gi|460398017|ref|XP_004244561.1|	24.3	0	PREDICTED: probable glycosyltransferase At5g03795-like [Solanum lycopersicum]	sp|Q9FFN2|GLYT3_ARATH	341	1e-93	Probable glycosyltransferase At5g03795 OS=Arabidopsis thaliana GN=At5g03795 PE=3 SV=2	--	--	--	--	--	--	--	--	--	--	-	GO:0050508//glucuronosyl-N-acetylglucosaminyl-proteoglycan 4-alpha-N-acetylglucosaminyltransferase activity	GO:0016020//membrane;GO:0005794//Golgi apparatus
CL10091.Contig3_All	1005	gi|460398017|ref|XP_004244561.1|	24.3	2e-56	PREDICTED: probable glycosyltransferase At5g03795-like [Solanum lycopersicum]	--	--	--	--	--	--	--	--	--	--	--	--	--	--	-	GO:0016740//transferase activity	-
CL10091.Contig4_All	449	gi|460398017|ref|XP_004244561.1|	65.9	2e-10	PREDICTED: probable glycosyltransferase At5g03795-like [Solanum lycopersicum]	--	--	--	--	--	--	--	--	--	--	--	--	--	--	-	-	-
CL10091.Contig5_All	997	gi|460398017|ref|XP_004244561.1|	24.3	2e-56	PREDICTED: probable glycosyltransferase At5g03795-like [Solanum lycopersicum]	--	--	--	--	--	--	--	--	--	--	--	--	--	--	-	GO:0016740//transferase activity	-
CL10091.Contig6_All	990	gi|460398017|ref|XP_004244561.1|	24.3	2e-56	PREDICTED: probable glycosyltransferase At5g03795-like [Solanum lycopersicum]	--	--	--	--	--	--	--	--	--	--	--	--	--	--	-	GO:0016740//transferase activity	-
CL10092.Contig1_All	2712	gi|460381053|ref|XP_004236267.1|	1147.5	0	PREDICTED: pentatricopeptide repeat-containing protein At3g48250, chloroplastic-like [Solanum lycopersicum]	sp|Q9STK5|PP269_ARATH	667	0	Pentatricopeptide repeat-containing protein At3g48250, chloroplastic OS=Arabidopsis thaliana GN=At3g48250 PE=2 SV=1	--	--	--	--	--	K15336	1e-18	94	vvi:100259391	tRNA (cytosine38-C5)-methyltransferase [EC:2.1.1.204]	GO:0008380//RNA splicing;GO:0009560//embryo sac egg cell differentiation	-	GO:0005739//mitochondrion
CL10092.Contig2_All	3004	gi|460381053|ref|XP_004236267.1|	1142.5	0	PREDICTED: pentatricopeptide repeat-containing protein At3g48250, chloroplastic-like [Solanum lycopersicum]	sp|Q9STK5|PP269_ARATH	664	0	Pentatricopeptide repeat-containing protein At3g48250, chloroplastic OS=Arabidopsis thaliana GN=At3g48250 PE=2 SV=1	--	--	--	--	--	K15336	1e-18	94	vvi:100259391	tRNA (cytosine38-C5)-methyltransferase [EC:2.1.1.204]	GO:0008380//RNA splicing;GO:0009560//embryo sac egg cell differentiation	-	GO:0005739//mitochondrion
CL10093.Contig1_All	287	--	--	--	--	--	--	--	--	--	--	--	--	--	--	--	--	--	--	-	-	-
CL10093.Contig2_All	204	--	--	--	--	--	--	--	--	--	--	--	--	--	--	--	--	--	--	-	-	-
CL10094.Contig1_All	1038	gi|460411779|ref|XP_004251283.1|	298.9	9e-80	PREDICTED: probable serine/threonine-protein kinase RLCKVII-like [Solanum lycopersicum]	sp|Q9FE20|PBS1_ARATH	178	5e-45	Serine/threonine-protein kinase PBS1 OS=Arabidopsis thaliana GN=PBS1 PE=1 SV=1	--	--	--	--	--	K13430	3e-46	183	pop:POPTR_413452	serine/threonine-protein kinase PBS1 [EC:2.7.11.1]	GO:0006468//protein phosphorylation	GO:0005524//ATP binding;GO:0004674//protein serine/threonine kinase activity	-
CL10094.Contig2_All	307	--	--	--	--	--	--	--	--	--	--	--	--	--	--	--	--	--	--	-	-	-
CL10095.Contig1_All	540	--	--	--	--	--	--	--	--	--	--	--	--	--	--	--	--	--	--	-	-	-
CL10095.Contig2_All	728	--	--	--	--	--	--	--	--	--	--	--	--	--	--	--	--	--	--	-	-	-
CL10095.Contig3_All	485	--	--	--	--	--	--	--	--	--	--	--	--	--	--	--	--	--	--	-	-	-
CL10095.Contig4_All	757	--	--	--	--	--	--	--	--	--	--	--	--	--	--	--	--	--	--	-	-	-
CL10095.Contig5_All	563	--	--	--	--	--	--	--	--	--	--	--	--	--	--	--	--	--	--	-	-	-
CL10096.Contig1_All	600	gi|452822715|gb|EME29732.1|	195.3	5e-49	60S ribosomal protein L1Ae [Galdieria sulphuraria]	sp|Q8VZB9|R10A1_ARATH	192	9e-50	60S ribosomal protein L10a-1 OS=Arabidopsis thaliana GN=RPL10AA PE=2 SV=1	SPCC1183.08c	214	6e-56	COG0081	Ribosomal protein L1	K02865	2e-49	192	aly:ARALYDRAFT_888067	large subunit ribosomal protein L10Ae	GO:0006412//translation;GO:0009955//adaxial/abaxial pattern specification;GO:0048569//post-embryonic organ development	GO:0003723//RNA binding;GO:0003735//structural constituent of ribosome	GO:0005730//nucleolus;GO:0009506//plasmodesma;GO:0009507//chloroplast;GO:0022625//cytosolic large ribosomal subunit;GO:0005886//plasma membrane
CL10096.Contig2_All	353	gi|452822715|gb|EME29732.1|	89.7	1e-17	60S ribosomal protein L1Ae [Galdieria sulphuraria]	sp|Q8VZB9|R10A1_ARATH	84.7	1e-17	60S ribosomal protein L10a-1 OS=Arabidopsis thaliana GN=RPL10AA PE=2 SV=1	SPCC1183.08c	90.9	5e-19	COG0081	Ribosomal protein L1	K02865	3e-17	84.7	aly:ARALYDRAFT_888067	large subunit ribosomal protein L10Ae	GO:0006412//translation;GO:0009955//adaxial/abaxial pattern specification;GO:0048569//post-embryonic organ development	GO:0003723//RNA binding;GO:0003735//structural constituent of ribosome	GO:0005730//nucleolus;GO:0009506//plasmodesma;GO:0009507//chloroplast;GO:0022625//cytosolic large ribosomal subunit;GO:0005886//plasma membrane
CL10097.Contig1_All	650	--	--	--	--	--	--	--	--	--	--	--	--	--	--	--	--	--	--	-	-	-
CL10097.Contig2_All	1014	--	--	--	--	--	--	--	--	--	--	--	--	--	--	--	--	--	--	-	-	-
CL10097.Contig3_All	736	--	--	--	--	--	--	--	--	--	--	--	--	--	--	--	--	--	--	-	-	-
CL10098.Contig1_All	3216	gi|460405693|ref|XP_004248310.1|	1344.3	0	PREDICTED: uncharacterized protein LOC101255738 [Solanum lycopersicum]	sp|Q84W92|ANM13_ARATH	83.6	7e-16	Probable histone-arginine methyltransferase 1.3 OS=Arabidopsis thaliana GN=PRMT13 PE=2 SV=3	--	--	--	--	--	K05931	3e-21	102	rcu:RCOM_0681060	histone-arginine methyltransferase CARM1 [EC:2.1.1.125]	GO:0035304//regulation of protein dephosphorylation;GO:0009793//embryo development ending in seed dormancy;GO:0010207//photosystem II assembly;GO:0009902//chloroplast relocation;GO:0030036//actin cytoskeleton organization;GO:0005975//carbohydrate metabolic process;GO:0010043//response to zinc ion;GO:0009416//response to light stimulus;GO:0046686//response to cadmium ion;GO:0045893//positive regul…	GO:0004476//mannose-6-phosphate isomerase activity	GO:0009507//chloroplast;GO:0005829//cytosol;GO:0005886//plasma membrane
CL10098.Contig2_All	3075	gi|460405693|ref|XP_004248310.1|	1348.2	0	PREDICTED: uncharacterized protein LOC101255738 [Solanum lycopersicum]	--	--	--	--	--	--	--	--	--	K11323	5e-08	58.9	vcn:VOLCADRAFT_121342	histone arginine demethylase JMJD6 [EC:1.14.11.-]	GO:0035304//regulation of protein dephosphorylation;GO:0009793//embryo development ending in seed dormancy;GO:0010207//photosystem II assembly;GO:0009902//chloroplast relocation;GO:0030036//actin cytoskeleton organization;GO:0005975//carbohydrate metabolic process;GO:0010043//response to zinc ion;GO:0009416//response to light stimulus;GO:0046686//response to cadmium ion;GO:0045893//positive regul…	GO:0004476//mannose-6-phosphate isomerase activity	GO:0009507//chloroplast;GO:0005829//cytosol;GO:0005886//plasma membrane
CL10098.Contig3_All	377	--	--	--	--	--	--	--	--	--	--	--	--	--	--	--	--	--	--	-	-	-
CL10098.Contig4_All	3426	gi|460405693|ref|XP_004248310.1|	1353.6	0	PREDICTED: uncharacterized protein LOC101255738 [Solanum lycopersicum]	--	--	--	--	--	--	--	--	--	K11323	2e-08	60.5	vcn:VOLCADRAFT_121342	histone arginine demethylase JMJD6 [EC:1.14.11.-]	GO:0035304//regulation of protein dephosphorylation;GO:0009793//embryo development ending in seed dormancy;GO:0010207//photosystem II assembly;GO:0009902//chloroplast relocation;GO:0030036//actin cytoskeleton organization;GO:0005975//carbohydrate metabolic process;GO:0010043//response to zinc ion;GO:0009416//response to light stimulus;GO:0046686//response to cadmium ion;GO:0045893//positive regul…	GO:0004476//mannose-6-phosphate isomerase activity	GO:0009507//chloroplast;GO:0005829//cytosol;GO:0005886//plasma membrane
CL10098.Contig5_All	3546	gi|460405693|ref|XP_004248310.1|	1346.3	0	PREDICTED: uncharacterized protein LOC101255738 [Solanum lycopersicum]	--	--	--	--	--	--	--	--	--	K11323	6e-08	58.9	vcn:VOLCADRAFT_121342	histone arginine demethylase JMJD6 [EC:1.14.11.-]	GO:0035304//regulation of protein dephosphorylation;GO:0009793//embryo development ending in seed dormancy;GO:0010207//photosystem II assembly;GO:0009902//chloroplast relocation;GO:0030036//actin cytoskeleton organization;GO:0005975//carbohydrate metabolic process;GO:0010043//response to zinc ion;GO:0009416//response to light stimulus;GO:0046686//response to cadmium ion;GO:0045893//positive regul…	GO:0004476//mannose-6-phosphate isomerase activity	GO:0009507//chloroplast;GO:0005829//cytosol;GO:0005886//plasma membrane
CL10099.Contig1_All	1491	gi|462411007|gb|EMJ16056.1|	479.2	8e-134	hypothetical protein PRUPE_ppa008486mg [Prunus persica]	--	--	--	--	--	--	--	--	--	--	--	--	--	--	-	GO:0008270//zinc ion binding	GO:0005622//intracellular
CL10099.Contig2_All	1295	gi|462411007|gb|EMJ16056.1|	143.3	1e-106	hypothetical protein PRUPE_ppa008486mg [Prunus persica]	--	--	--	--	--	--	--	--	--	--	--	--	--	--	-	GO:0046914//transition metal ion binding	-
CL10099.Contig3_All	1097	gi|462411007|gb|EMJ16056.1|	90.1	7e-17	hypothetical protein PRUPE_ppa008486mg [Prunus persica]	--	--	--	--	--	--	--	--	--	--	--	--	--	--	-	GO:0046914//transition metal ion binding	-
CL101.Contig10_All	1801	gi|460398450|ref|XP_004244772.1|	639.8	0	PREDICTED: zinc finger protein VAR3, chloroplastic-like [Solanum lycopersicum]	sp|Q8S9K3|VAR3_ARATH	135	6e-32	Zinc finger protein VAR3, chloroplastic OS=Arabidopsis thaliana GN=VAR3 PE=1 SV=2	--	--	--	--	--	K02350	6e-60	230	rcu:RCOM_1431670	DNA polymerase zeta subunit [EC:2.7.7.7]	-	-	GO:0005622//intracellular
CL101.Contig11_All	1988	gi|460398450|ref|XP_004244772.1|	654.8	0	PREDICTED: zinc finger protein VAR3, chloroplastic-like [Solanum lycopersicum]	sp|Q8S9K3|VAR3_ARATH	135	7e-32	Zinc finger protein VAR3, chloroplastic OS=Arabidopsis thaliana GN=VAR3 PE=1 SV=2	--	--	--	--	--	K02350	7e-60	230	rcu:RCOM_1431670	DNA polymerase zeta subunit [EC:2.7.7.7]	-	-	GO:0005622//intracellular
CL101.Contig12_All	1972	gi|460398450|ref|XP_004244772.1|	661.4	0	PREDICTED: zinc finger protein VAR3, chloroplastic-like [Solanum lycopersicum]	sp|Q8S9K3|VAR3_ARATH	145	6e-35	Zinc finger protein VAR3, chloroplastic OS=Arabidopsis thaliana GN=VAR3 PE=1 SV=2	--	--	--	--	--	K02350	7e-63	240	rcu:RCOM_1431670	DNA polymerase zeta subunit [EC:2.7.7.7]	-	-	GO:0005622//intracellular
CL101.Contig1_All	3151	gi|460398450|ref|XP_004244772.1|	118.2	9e-25	PREDICTED: zinc finger protein VAR3, chloroplastic-like [Solanum lycopersicum]	sp|Q8S9K3|VAR3_ARATH	110	7e-24	Zinc finger protein VAR3, chloroplastic OS=Arabidopsis thaliana GN=VAR3 PE=1 SV=2	--	--	--	--	--	K02350	7e-49	194	rcu:RCOM_1431670	DNA polymerase zeta subunit [EC:2.7.7.7]	-	-	GO:0005739//mitochondrion
CL101.Contig2_All	1955	gi|460398450|ref|XP_004244772.1|	646.7	0	PREDICTED: zinc finger protein VAR3, chloroplastic-like [Solanum lycopersicum]	sp|Q8S9K3|VAR3_ARATH	146	4e-35	Zinc finger protein VAR3, chloroplastic OS=Arabidopsis thaliana GN=VAR3 PE=1 SV=2	--	--	--	--	--	K02350	4e-63	241	rcu:RCOM_1431670	DNA polymerase zeta subunit [EC:2.7.7.7]	-	-	GO:0005739//mitochondrion
CL101.Contig3_All	3244	gi|460398450|ref|XP_004244772.1|	118.2	9e-25	PREDICTED: zinc finger protein VAR3, chloroplastic-like [Solanum lycopersicum]	sp|Q8S9K3|VAR3_ARATH	110	7e-24	Zinc finger protein VAR3, chloroplastic OS=Arabidopsis thaliana GN=VAR3 PE=1 SV=2	--	--	--	--	--	K02350	4e-48	192	rcu:RCOM_1431670	DNA polymerase zeta subunit [EC:2.7.7.7]	-	-	GO:0005622//intracellular
CL101.Contig4_All	3357	gi|460398450|ref|XP_004244772.1|	118.2	9e-25	PREDICTED: zinc finger protein VAR3, chloroplastic-like [Solanum lycopersicum]	sp|Q8S9K3|VAR3_ARATH	103	5e-22	Zinc finger protein VAR3, chloroplastic OS=Arabidopsis thaliana GN=VAR3 PE=1 SV=2	--	--	--	--	--	K02350	2e-42	172	rcu:RCOM_1431670	DNA polymerase zeta subunit [EC:2.7.7.7]	-	-	GO:0005622//intracellular
CL101.Contig5_All	2314	gi|460398450|ref|XP_004244772.1|	548.5	1e-154	PREDICTED: zinc finger protein VAR3, chloroplastic-like [Solanum lycopersicum]	sp|Q56WF8|SCP48_ARATH	136	5e-32	Serine carboxypeptidase-like 48 OS=Arabidopsis thaliana GN=SCPL48 PE=2 SV=2	YMR297w	52.4	3e-06	COG2939	Carboxypeptidase C (cathepsin A)	K02350	7e-49	194	rcu:RCOM_1431670	DNA polymerase zeta subunit [EC:2.7.7.7]	-	-	GO:0005622//intracellular
CL101.Contig6_All	1886	gi|460398450|ref|XP_004244772.1|	631.7	1e-179	PREDICTED: zinc finger protein VAR3, chloroplastic-like [Solanum lycopersicum]	sp|Q8S9K3|VAR3_ARATH	103	3e-22	Zinc finger protein VAR3, chloroplastic OS=Arabidopsis thaliana GN=VAR3 PE=1 SV=2	--	--	--	--	--	K02350	1e-56	219	rcu:RCOM_1431670	DNA polymerase zeta subunit [EC:2.7.7.7]	-	-	GO:0005622//intracellular
CL101.Contig7_All	2519	gi|460398450|ref|XP_004244772.1|	533.1	9e-150	PREDICTED: zinc finger protein VAR3, chloroplastic-like [Solanum lycopersicum]	sp|Q8S9K3|VAR3_ARATH	110	5e-24	Zinc finger protein VAR3, chloroplastic OS=Arabidopsis thaliana GN=VAR3 PE=1 SV=2	--	--	--	--	--	K02350	3e-48	192	rcu:RCOM_1431670	DNA polymerase zeta subunit [EC:2.7.7.7]	-	-	GO:0005739//mitochondrion
CL101.Contig8_All	2014	gi|460398450|ref|XP_004244772.1|	663.3	0	PREDICTED: zinc finger protein VAR3, chloroplastic-like [Solanum lycopersicum]	sp|Q8S9K3|VAR3_ARATH	144	2e-34	Zinc finger protein VAR3, chloroplastic OS=Arabidopsis thaliana GN=VAR3 PE=1 SV=2	--	--	--	--	--	K02350	2e-62	238	rcu:RCOM_1431670	DNA polymerase zeta subunit [EC:2.7.7.7]	-	-	GO:0005622//intracellular
CL101.Contig9_All	2059	gi|460398450|ref|XP_004244772.1|	182.6	1e-172	PREDICTED: zinc finger protein VAR3, chloroplastic-like [Solanum lycopersicum]	sp|Q8S9K3|VAR3_ARATH	81.3	4e-26	Zinc finger protein VAR3, chloroplastic OS=Arabidopsis thaliana GN=VAR3 PE=1 SV=2	--	--	--	--	--	K02350	2e-46	112	rcu:RCOM_1431670	DNA polymerase zeta subunit [EC:2.7.7.7]	-	-	-
CL1010.Contig10_All	2169	gi|193290728|gb|ACF17672.1|	1020.4	0	putative pyruvate dehydrogenase E3 subunit [Capsicum annuum]	sp|Q9M5K3|DLDH1_ARATH	279	4e-75	Dihydrolipoyl dehydrogenase 1, mitochondrial OS=Arabidopsis thaliana GN=LPD1 PE=1 SV=2	alr4745	607	2e-173	COG1249	Pyruvate/2-oxoglutarate dehydrogenase complex, dihydrolipoamide dehydrogenase (E3) component, and related enzymes	K00382	0	922	mtr:MTR_2g034580	dihydrolipoamide dehydrogenase [EC:1.8.1.4]	GO:0042744//hydrogen peroxide catabolic process;GO:0055114//oxidation-reduction process;GO:0045454//cell redox homeostasis;GO:0006086//acetyl-CoA biosynthetic process from pyruvate	GO:0009055//electron carrier activity;GO:0050660//flavin adenine dinucleotide binding;GO:0004148//dihydrolipoyl dehydrogenase activity	GO:0005829//cytosol;GO:0005739//mitochondrion;GO:0005730//nucleolus;GO:0009941//chloroplast envelope;GO:0009570//chloroplast stroma
CL1010.Contig11_All	2273	gi|193290728|gb|ACF17672.1|	984.2	0	putative pyruvate dehydrogenase E3 subunit [Capsicum annuum]	sp|Q9M5K3|DLDH1_ARATH	282	5e-76	Dihydrolipoyl dehydrogenase 1, mitochondrial OS=Arabidopsis thaliana GN=LPD1 PE=1 SV=2	alr4745	611	2e-174	COG1249	Pyruvate/2-oxoglutarate dehydrogenase complex, dihydrolipoamide dehydrogenase (E3) component, and related enzymes	K00382	0	915	ath:AT4G16155	dihydrolipoamide dehydrogenase [EC:1.8.1.4]	GO:0042744//hydrogen peroxide catabolic process;GO:0055114//oxidation-reduction process;GO:0045454//cell redox homeostasis;GO:0006086//acetyl-CoA biosynthetic process from pyruvate	GO:0009055//electron carrier activity;GO:0050660//flavin adenine dinucleotide binding;GO:0004148//dihydrolipoyl dehydrogenase activity	GO:0005829//cytosol;GO:0005739//mitochondrion;GO:0005730//nucleolus;GO:0009941//chloroplast envelope;GO:0009570//chloroplast stroma
CL1010.Contig12_All	2229	gi|460368885|ref|XP_004230295.1|	1026.9	0	PREDICTED: dihydrolipoyl dehydrogenase-like [Solanum lycopersicum]	sp|Q9M5K3|DLDH1_ARATH	284	2e-76	Dihydrolipoyl dehydrogenase 1, mitochondrial OS=Arabidopsis thaliana GN=LPD1 PE=1 SV=2	alr4745	611	1e-174	COG1249	Pyruvate/2-oxoglutarate dehydrogenase complex, dihydrolipoamide dehydrogenase (E3) component, and related enzymes	K00382	0	936	ath:AT4G16155	dihydrolipoamide dehydrogenase [EC:1.8.1.4]	GO:0042744//hydrogen peroxide catabolic process;GO:0055114//oxidation-reduction process;GO:0045454//cell redox homeostasis;GO:0006086//acetyl-CoA biosynthetic process from pyruvate	GO:0009055//electron carrier activity;GO:0050660//flavin adenine dinucleotide binding;GO:0004148//dihydrolipoyl dehydrogenase activity	GO:0005829//cytosol;GO:0005739//mitochondrion;GO:0005730//nucleolus;GO:0009941//chloroplast envelope;GO:0009570//chloroplast stroma
CL1010.Contig13_All	2262	gi|193290728|gb|ACF17672.1|	1022.7	0	putative pyruvate dehydrogenase E3 subunit [Capsicum annuum]	sp|Q9M5K3|DLDH1_ARATH	279	6e-75	Dihydrolipoyl dehydrogenase 1, mitochondrial OS=Arabidopsis thaliana GN=LPD1 PE=1 SV=2	alr4745	607	3e-173	COG1249	Pyruvate/2-oxoglutarate dehydrogenase complex, dihydrolipoamide dehydrogenase (E3) component, and related enzymes	K00382	0	920	mtr:MTR_2g034580	dihydrolipoamide dehydrogenase [EC:1.8.1.4]	GO:0042744//hydrogen peroxide catabolic process;GO:0055114//oxidation-reduction process;GO:0045454//cell redox homeostasis;GO:0006086//acetyl-CoA biosynthetic process from pyruvate	GO:0009055//electron carrier activity;GO:0050660//flavin adenine dinucleotide binding;GO:0004148//dihydrolipoyl dehydrogenase activity	GO:0005829//cytosol;GO:0005739//mitochondrion;GO:0005730//nucleolus;GO:0009941//chloroplast envelope;GO:0009570//chloroplast stroma
CL1010.Contig14_All	2190	gi|193290728|gb|ACF17672.1|	985.3	0	putative pyruvate dehydrogenase E3 subunit [Capsicum annuum]	sp|Q9M5K3|DLDH1_ARATH	279	4e-75	Dihydrolipoyl dehydrogenase 1, mitochondrial OS=Arabidopsis thaliana GN=LPD1 PE=1 SV=2	alr4745	607	3e-173	COG1249	Pyruvate/2-oxoglutarate dehydrogenase complex, dihydrolipoamide dehydrogenase (E3) component, and related enzymes	K00382	0	913	ath:AT4G16155	dihydrolipoamide dehydrogenase [EC:1.8.1.4]	GO:0042744//hydrogen peroxide catabolic process;GO:0055114//oxidation-reduction process;GO:0045454//cell redox homeostasis;GO:0006086//acetyl-CoA biosynthetic process from pyruvate	GO:0009055//electron carrier activity;GO:0050660//flavin adenine dinucleotide binding;GO:0004148//dihydrolipoyl dehydrogenase activity	GO:0005829//cytosol;GO:0005739//mitochondrion;GO:0005730//nucleolus;GO:0009941//chloroplast envelope;GO:0009570//chloroplast stroma
CL1010.Contig15_All	815	gi|460368885|ref|XP_004230295.1|	277.3	1e-73	PREDICTED: dihydrolipoyl dehydrogenase-like [Solanum lycopersicum]	sp|Q9M5K3|DLDH1_ARATH	95.9	2e-20	Dihydrolipoyl dehydrogenase 1, mitochondrial OS=Arabidopsis thaliana GN=LPD1 PE=1 SV=2	alr4745	167	3e-41	COG1249	Pyruvate/2-oxoglutarate dehydrogenase complex, dihydrolipoamide dehydrogenase (E3) component, and related enzymes	K00382	2e-72	270	mtr:MTR_4g121880	dihydrolipoamide dehydrogenase [EC:1.8.1.4]	GO:0045454//cell redox homeostasis;GO:0055114//oxidation-reduction process	GO:0050660//flavin adenine dinucleotide binding;GO:0004148//dihydrolipoyl dehydrogenase activity	GO:0005730//nucleolus;GO:0009941//chloroplast envelope;GO:0009570//chloroplast stroma
CL1010.Contig16_All	2202	gi|193290728|gb|ACF17672.1|	981.5	0	putative pyruvate dehydrogenase E3 subunit [Capsicum annuum]	sp|Q9M5K3|DLDH1_ARATH	281	1e-75	Dihydrolipoyl dehydrogenase 1, mitochondrial OS=Arabidopsis thaliana GN=LPD1 PE=1 SV=2	alr4745	608	2e-173	COG1249	Pyruvate/2-oxoglutarate dehydrogenase complex, dihydrolipoamide dehydrogenase (E3) component, and related enzymes	K00382	0	912	ath:AT4G16155	dihydrolipoamide dehydrogenase [EC:1.8.1.4]	GO:0042744//hydrogen peroxide catabolic process;GO:0055114//oxidation-reduction process;GO:0045454//cell redox homeostasis;GO:0006086//acetyl-CoA biosynthetic process from pyruvate	GO:0009055//electron carrier activity;GO:0050660//flavin adenine dinucleotide binding;GO:0004148//dihydrolipoyl dehydrogenase activity	GO:0005829//cytosol;GO:0005739//mitochondrion;GO:0005730//nucleolus;GO:0009941//chloroplast envelope;GO:0009570//chloroplast stroma
CL1010.Contig17_All	2140	gi|193290728|gb|ACF17672.1|	979.2	0	putative pyruvate dehydrogenase E3 subunit [Capsicum annuum]	sp|Q9M5K3|DLDH1_ARATH	277	2e-74	Dihydrolipoyl dehydrogenase 1, mitochondrial OS=Arabidopsis thaliana GN=LPD1 PE=1 SV=2	alr4745	607	3e-173	COG1249	Pyruvate/2-oxoglutarate dehydrogenase complex, dihydrolipoamide dehydrogenase (E3) component, and related enzymes	K00382	0	914	gmx:100782004	dihydrolipoamide dehydrogenase [EC:1.8.1.4]	GO:0042744//hydrogen peroxide catabolic process;GO:0055114//oxidation-reduction process;GO:0045454//cell redox homeostasis;GO:0006086//acetyl-CoA biosynthetic process from pyruvate	GO:0009055//electron carrier activity;GO:0050660//flavin adenine dinucleotide binding;GO:0004148//dihydrolipoyl dehydrogenase activity	GO:0005829//cytosol;GO:0005739//mitochondrion;GO:0005730//nucleolus;GO:0009941//chloroplast envelope;GO:0009570//chloroplast stroma
CL1010.Contig1_All	2111	gi|193290728|gb|ACF17672.1|	980.3	0	putative pyruvate dehydrogenase E3 subunit [Capsicum annuum]	sp|Q9M5K3|DLDH1_ARATH	280	2e-75	Dihydrolipoyl dehydrogenase 1, mitochondrial OS=Arabidopsis thaliana GN=LPD1 PE=1 SV=2	alr4745	606	6e-173	COG1249	Pyruvate/2-oxoglutarate dehydrogenase complex, dihydrolipoamide dehydrogenase (E3) component, and related enzymes	K00382	0	910	ath:AT4G16155	dihydrolipoamide dehydrogenase [EC:1.8.1.4]	GO:0042744//hydrogen peroxide catabolic process;GO:0055114//oxidation-reduction process;GO:0045454//cell redox homeostasis;GO:0006086//acetyl-CoA biosynthetic process from pyruvate	GO:0009055//electron carrier activity;GO:0050660//flavin adenine dinucleotide binding;GO:0004148//dihydrolipoyl dehydrogenase activity	GO:0005829//cytosol;GO:0005739//mitochondrion;GO:0005730//nucleolus;GO:0009941//chloroplast envelope;GO:0009570//chloroplast stroma
CL1010.Contig2_All	2346	gi|460388496|ref|XP_004239903.1|	979.5	0	PREDICTED: dihydrolipoyl dehydrogenase-like [Solanum lycopersicum]	sp|Q9M5K3|DLDH1_ARATH	277	2e-74	Dihydrolipoyl dehydrogenase 1, mitochondrial OS=Arabidopsis thaliana GN=LPD1 PE=1 SV=2	alr4745	606	5e-173	COG1249	Pyruvate/2-oxoglutarate dehydrogenase complex, dihydrolipoamide dehydrogenase (E3) component, and related enzymes	K00382	0	937	vvi:100246616	dihydrolipoamide dehydrogenase [EC:1.8.1.4]	GO:0042744//hydrogen peroxide catabolic process;GO:0055114//oxidation-reduction process;GO:0045454//cell redox homeostasis;GO:0006086//acetyl-CoA biosynthetic process from pyruvate	GO:0009055//electron carrier activity;GO:0050660//flavin adenine dinucleotide binding;GO:0004148//dihydrolipoyl dehydrogenase activity	GO:0005829//cytosol;GO:0005739//mitochondrion;GO:0005730//nucleolus;GO:0009941//chloroplast envelope;GO:0009570//chloroplast stroma
CL1010.Contig3_All	4306	gi|460388496|ref|XP_004239903.1|	979.5	0	PREDICTED: dihydrolipoyl dehydrogenase-like [Solanum lycopersicum]	sp|Q9M5K3|DLDH1_ARATH	277	4e-74	Dihydrolipoyl dehydrogenase 1, mitochondrial OS=Arabidopsis thaliana GN=LPD1 PE=1 SV=2	alr4745	606	9e-173	COG1249	Pyruvate/2-oxoglutarate dehydrogenase complex, dihydrolipoamide dehydrogenase (E3) component, and related enzymes	K00382	0	937	vvi:100246616	dihydrolipoamide dehydrogenase [EC:1.8.1.4]	GO:0042744//hydrogen peroxide catabolic process;GO:0055114//oxidation-reduction process;GO:0045454//cell redox homeostasis;GO:0006086//acetyl-CoA biosynthetic process from pyruvate	GO:0009055//electron carrier activity;GO:0050660//flavin adenine dinucleotide binding;GO:0004148//dihydrolipoyl dehydrogenase activity	GO:0005829//cytosol;GO:0005739//mitochondrion;GO:0005730//nucleolus;GO:0009941//chloroplast envelope;GO:0009570//chloroplast stroma
CL1010.Contig4_All	638	gi|193290728|gb|ACF17672.1|	141.4	1e-32	putative pyruvate dehydrogenase E3 subunit [Capsicum annuum]	sp|P31023|DLDH_PEA	51.6	4e-07	Dihydrolipoyl dehydrogenase, mitochondrial OS=Pisum sativum GN=LPD PE=1 SV=2	alr4745	82	7e-16	COG1249	Pyruvate/2-oxoglutarate dehydrogenase complex, dihydrolipoamide dehydrogenase (E3) component, and related enzymes	K00382	6e-33	138	gmx:100782004	dihydrolipoamide dehydrogenase [EC:1.8.1.4]	-	GO:0016668//oxidoreductase activity, acting on a sulfur group of donors, NAD(P) as acceptor	GO:0044434
CL1010.Contig5_All	626	gi|193290728|gb|ACF17672.1|	141.4	1e-32	putative pyruvate dehydrogenase E3 subunit [Capsicum annuum]	sp|P31023|DLDH_PEA	51.6	3e-07	Dihydrolipoyl dehydrogenase, mitochondrial OS=Pisum sativum GN=LPD PE=1 SV=2	alr4745	82	7e-16	COG1249	Pyruvate/2-oxoglutarate dehydrogenase complex, dihydrolipoamide dehydrogenase (E3) component, and related enzymes	K00382	6e-33	138	gmx:100782004	dihydrolipoamide dehydrogenase [EC:1.8.1.4]	-	GO:0016668//oxidoreductase activity, acting on a sulfur group of donors, NAD(P) as acceptor	GO:0044434
CL1010.Contig6_All	2163	gi|193290728|gb|ACF17672.1|	981.9	0	putative pyruvate dehydrogenase E3 subunit [Capsicum annuum]	sp|Q9M5K3|DLDH1_ARATH	278	1e-74	Dihydrolipoyl dehydrogenase 1, mitochondrial OS=Arabidopsis thaliana GN=LPD1 PE=1 SV=2	alr4745	608	1e-173	COG1249	Pyruvate/2-oxoglutarate dehydrogenase complex, dihydrolipoamide dehydrogenase (E3) component, and related enzymes	K00382	0	917	gmx:100782004	dihydrolipoamide dehydrogenase [EC:1.8.1.4]	GO:0042744//hydrogen peroxide catabolic process;GO:0055114//oxidation-reduction process;GO:0045454//cell redox homeostasis;GO:0006086//acetyl-CoA biosynthetic process from pyruvate	GO:0009055//electron carrier activity;GO:0050660//flavin adenine dinucleotide binding;GO:0004148//dihydrolipoyl dehydrogenase activity	GO:0005829//cytosol;GO:0005739//mitochondrion;GO:0005730//nucleolus;GO:0009941//chloroplast envelope;GO:0009570//chloroplast stroma
CL1010.Contig7_All	2263	gi|193290728|gb|ACF17672.1|	981.1	0	putative pyruvate dehydrogenase E3 subunit [Capsicum annuum]	sp|Q9M5K3|DLDH1_ARATH	280	3e-75	Dihydrolipoyl dehydrogenase 1, mitochondrial OS=Arabidopsis thaliana GN=LPD1 PE=1 SV=2	alr4745	608	2e-173	COG1249	Pyruvate/2-oxoglutarate dehydrogenase complex, dihydrolipoamide dehydrogenase (E3) component, and related enzymes	K00382	0	912	ath:AT4G16155	dihydrolipoamide dehydrogenase [EC:1.8.1.4]	GO:0042744//hydrogen peroxide catabolic process;GO:0055114//oxidation-reduction process;GO:0045454//cell redox homeostasis;GO:0006086//acetyl-CoA biosynthetic process from pyruvate	GO:0009055//electron carrier activity;GO:0050660//flavin adenine dinucleotide binding;GO:0004148//dihydrolipoyl dehydrogenase activity	GO:0005829//cytosol;GO:0005739//mitochondrion;GO:0005730//nucleolus;GO:0009941//chloroplast envelope;GO:0009570//chloroplast stroma
CL1010.Contig8_All	2207	gi|460368885|ref|XP_004230295.1|	1027.7	0	PREDICTED: dihydrolipoyl dehydrogenase-like [Solanum lycopersicum]	sp|Q9M5K3|DLDH1_ARATH	285	1e-76	Dihydrolipoyl dehydrogenase 1, mitochondrial OS=Arabidopsis thaliana GN=LPD1 PE=1 SV=2	alr4745	606	6e-173	COG1249	Pyruvate/2-oxoglutarate dehydrogenase complex, dihydrolipoamide dehydrogenase (E3) component, and related enzymes	K00382	0	926	rcu:RCOM_0999900	dihydrolipoamide dehydrogenase [EC:1.8.1.4]	GO:0042744//hydrogen peroxide catabolic process;GO:0055114//oxidation-reduction process;GO:0045454//cell redox homeostasis;GO:0006086//acetyl-CoA biosynthetic process from pyruvate	GO:0009055//electron carrier activity;GO:0050660//flavin adenine dinucleotide binding;GO:0004148//dihydrolipoyl dehydrogenase activity	GO:0005829//cytosol;GO:0005739//mitochondrion;GO:0005730//nucleolus;GO:0009941//chloroplast envelope;GO:0009570//chloroplast stroma
CL1010.Contig9_All	2185	gi|460368885|ref|XP_004230295.1|	1026.9	0	PREDICTED: dihydrolipoyl dehydrogenase-like [Solanum lycopersicum]	sp|Q9M5K3|DLDH1_ARATH	281	8e-76	Dihydrolipoyl dehydrogenase 1, mitochondrial OS=Arabidopsis thaliana GN=LPD1 PE=1 SV=2	alr4745	610	2e-174	COG1249	Pyruvate/2-oxoglutarate dehydrogenase complex, dihydrolipoamide dehydrogenase (E3) component, and related enzymes	K00382	0	936	ath:AT4G16155	dihydrolipoamide dehydrogenase [EC:1.8.1.4]	GO:0042744//hydrogen peroxide catabolic process;GO:0055114//oxidation-reduction process;GO:0045454//cell redox homeostasis;GO:0006086//acetyl-CoA biosynthetic process from pyruvate	GO:0009055//electron carrier activity;GO:0050660//flavin adenine dinucleotide binding;GO:0004148//dihydrolipoyl dehydrogenase activity	GO:0005829//cytosol;GO:0005739//mitochondrion;GO:0005730//nucleolus;GO:0009941//chloroplast envelope;GO:0009570//chloroplast stroma
CL10100.Contig1_All	357	gi|460390441|ref|XP_004240842.1|	66.6	1e-10	PREDICTED: ABC transporter I family member 6, chloroplastic-like [Solanum lycopersicum]	sp|Q9CAF5|AB6I_ARATH	59.3	5e-10	ABC transporter I family member 6, chloroplastic OS=Arabidopsis thaliana GN=ABCI6 PE=1 SV=1	--	--	--	--	--	K09013	1e-11	65.9	rcu:RCOM_0890970	Fe-S cluster assembly ATP-binding protein	GO:0009793//embryo development ending in seed dormancy;GO:0048481//ovule development;GO:0019761//glucosinolate biosynthetic process;GO:0009684//indoleacetic acid biosynthetic process;GO:0019344//cysteine biosynthetic process;GO:0006200//ATP catabolic process;GO:0006364//rRNA processing;GO:0006569//tryptophan catabolic process;GO:0010027//thylakoid membrane organization;GO:0042793//transcription f…	GO:0005515//protein binding;GO:0005524//ATP binding;GO:0042626//ATPase activity, coupled to transmembrane movement of substances	GO:0009570//chloroplast stroma
CL10100.Contig2_All	349	gi|460390441|ref|XP_004240842.1|	66.2	1e-10	PREDICTED: ABC transporter I family member 6, chloroplastic-like [Solanum lycopersicum]	sp|Q9CAF5|AB6I_ARATH	59.7	4e-10	ABC transporter I family member 6, chloroplastic OS=Arabidopsis thaliana GN=ABCI6 PE=1 SV=1	--	--	--	--	--	K09013	2e-11	65.5	rcu:RCOM_0890970	Fe-S cluster assembly ATP-binding protein	GO:0009793//embryo development ending in seed dormancy;GO:0048481//ovule development;GO:0019761//glucosinolate biosynthetic process;GO:0009684//indoleacetic acid biosynthetic process;GO:0019344//cysteine biosynthetic process;GO:0006200//ATP catabolic process;GO:0006364//rRNA processing;GO:0006569//tryptophan catabolic process;GO:0010027//thylakoid membrane organization;GO:0042793//transcription f…	GO:0005515//protein binding;GO:0005524//ATP binding;GO:0042626//ATPase activity, coupled to transmembrane movement of substances	GO:0009570//chloroplast stroma
CL10101.Contig1_All	557	--	--	--	--	--	--	--	--	--	--	--	--	--	--	--	--	--	--	-	-	-
CL10101.Contig2_All	212	--	--	--	--	--	--	--	--	--	--	--	--	--	--	--	--	--	--	-	-	-
CL10102.Contig1_All	3611	gi|313184298|emb|CBL94163.1|	23.1	7e-14	putative RNA-directed DNA polymerase (Reverse transcriptase) [Malus x domestica]	--	--	--	--	--	--	--	--	--	--	--	--	--	--	-	-	-
CL10102.Contig2_All	337	--	--	--	--	--	--	--	--	--	--	--	--	--	--	--	--	--	--	-	-	-
CL10103.Contig1_All	295	--	--	--	--	--	--	--	--	--	--	--	--	--	--	--	--	--	--	-	-	-
CL10103.Contig2_All	674	--	--	--	--	--	--	--	--	--	--	--	--	--	--	--	--	--	--	-	-	-
CL10104.Contig1_All	213	--	--	--	--	--	--	--	--	--	--	--	--	--	--	--	--	--	--	-	-	-
CL10104.Contig2_All	242	--	--	--	--	--	--	--	--	--	--	--	--	--	--	--	--	--	--	-	-	-
CL10105.Contig1_All	1419	gi|460368110|ref|XP_004229912.1|	77.8	5e-13	PREDICTED: diacylglycerol kinase-like [Solanum lycopersicum]	--	--	--	--	alr2881	89.7	1e-17	COG1597	Sphingosine kinase and enzymes related to eukaryotic diacylglycerol kinase	K07029	1e-83	308	rcu:RCOM_1616380		GO:0007205//protein kinase C-activating G-protein coupled receptor signaling pathway;GO:0009409//response to cold;GO:0006671//phytosphingosine metabolic process;GO:0016310//phosphorylation	GO:0017050//D-erythro-sphingosine kinase activity;GO:0004143//diacylglycerol kinase activity	GO:0009536//plastid;GO:0005739//mitochondrion
CL10105.Contig2_All	868	gi|460368110|ref|XP_004229912.1|	374.4	1e-102	PREDICTED: diacylglycerol kinase-like [Solanum lycopersicum]	--	--	--	--	mll2607	90.5	3e-18	COG1597	Sphingosine kinase and enzymes related to eukaryotic diacylglycerol kinase	K07029	8e-86	315	rcu:RCOM_1616380		GO:0007205//protein kinase C-activating G-protein coupled receptor signaling pathway;GO:0009409//response to cold;GO:0006671//phytosphingosine metabolic process	GO:0017050//D-erythro-sphingosine kinase activity;GO:0004143//diacylglycerol kinase activity	GO:0009536//plastid;GO:0005739//mitochondrion
CL10105.Contig3_All	943	gi|460368110|ref|XP_004229912.1|	435.6	5e-121	PREDICTED: diacylglycerol kinase-like [Solanum lycopersicum]	--	--	--	--	mll2607	111	2e-24	COG1597	Sphingosine kinase and enzymes related to eukaryotic diacylglycerol kinase	K07029	2e-102	370	rcu:RCOM_1616380		GO:0007205//protein kinase C-activating G-protein coupled receptor signaling pathway;GO:0009409//response to cold;GO:0006671//phytosphingosine metabolic process;GO:0016310//phosphorylation	GO:0017050//D-erythro-sphingosine kinase activity;GO:0004143//diacylglycerol kinase activity	GO:0009536//plastid;GO:0005739//mitochondrion
CL10105.Contig4_All	956	gi|460368110|ref|XP_004229912.1|	438.7	6e-122	PREDICTED: diacylglycerol kinase-like [Solanum lycopersicum]	--	--	--	--	mll2607	114	2e-25	COG1597	Sphingosine kinase and enzymes related to eukaryotic diacylglycerol kinase	K07029	2e-103	373	rcu:RCOM_1616380		GO:0007205//protein kinase C-activating G-protein coupled receptor signaling pathway;GO:0009409//response to cold;GO:0006671//phytosphingosine metabolic process;GO:0016310//phosphorylation	GO:0017050//D-erythro-sphingosine kinase activity;GO:0004143//diacylglycerol kinase activity	GO:0009536//plastid;GO:0005739//mitochondrion
CL10105.Contig5_All	726	gi|460368110|ref|XP_004229912.1|	365.5	4e-100	PREDICTED: diacylglycerol kinase-like [Solanum lycopersicum]	--	--	--	--	mll2607	87.8	2e-17	COG1597	Sphingosine kinase and enzymes related to eukaryotic diacylglycerol kinase	K07029	4e-84	308	rcu:RCOM_1616380		GO:0007205//protein kinase C-activating G-protein coupled receptor signaling pathway;GO:0009409//response to cold;GO:0006671//phytosphingosine metabolic process	GO:0017050//D-erythro-sphingosine kinase activity;GO:0004143//diacylglycerol kinase activity	GO:0009536//plastid;GO:0005739//mitochondrion
CL10106.Contig1_All	574	gi|460376037|ref|XP_004233808.1|	82.4	4e-15	PREDICTED: uncharacterized protein LOC101263787 [Solanum lycopersicum]	sp|P0DH86|SRK_ARATH	89	2e-18	G-type lectin S-receptor-like serine/threonine-protein kinase SRK OS=Arabidopsis thaliana GN=SRK PE=2 SV=1	--	--	--	--	--	--	--	--	--	--	GO:0009987//cellular process	GO:0016301//kinase activity	-
CL10106.Contig2_All	499	gi|460376037|ref|XP_004233808.1|	82	4e-15	PREDICTED: uncharacterized protein LOC101263787 [Solanum lycopersicum]	sp|P0DH86|SRK_ARATH	98.6	2e-21	G-type lectin S-receptor-like serine/threonine-protein kinase SRK OS=Arabidopsis thaliana GN=SRK PE=2 SV=1	--	--	--	--	--	--	--	--	--	--	GO:0009987//cellular process	GO:0016301//kinase activity	-
CL10107.Contig1_All	1929	gi|460369446|ref|XP_004230573.1|	862.4	0	PREDICTED: uncharacterized protein LOC101252825 [Solanum lycopersicum]	--	--	--	--	--	--	--	--	--	--	--	--	--	--	-	-	GO:0009941//chloroplast envelope
CL10107.Contig2_All	1857	gi|460369446|ref|XP_004230573.1|	862.4	0	PREDICTED: uncharacterized protein LOC101252825 [Solanum lycopersicum]	--	--	--	--	--	--	--	--	--	--	--	--	--	--	-	-	GO:0009941//chloroplast envelope
CL10107.Contig3_All	1849	gi|460369446|ref|XP_004230573.1|	862.4	0	PREDICTED: uncharacterized protein LOC101252825 [Solanum lycopersicum]	--	--	--	--	--	--	--	--	--	--	--	--	--	--	-	-	GO:0009941//chloroplast envelope
CL10108.Contig1_All	265	gi|302781038|ref|XP_002972293.1|	98.6	3e-20	hypothetical protein SELMODRAFT_148446 [Selaginella moellendorffii] >gi|302804907|ref|XP_002984205.1| hypothetical protein SELMODRAFT_271699 [Selaginella moellendorffii] >gi|300148054|gb|EFJ14715.1| hypothetical protein SELMODRAFT_271699 [Selaginella moellendorffii] >gi|300159760|gb|EFJ26379.1| hypothetical protein SELMODRAFT_148446 [Selaginella moellendorffii]	sp|Q949H0|RS7_HORVU	90.1	3e-19	40S ribosomal protein S7 OS=Hordeum vulgare GN=RPS7 PE=2 SV=1	--	--	--	--	--	K02993	2e-21	98.6	smo:SELMODRAFT_148446	small subunit ribosomal protein S7e	GO:0006412//translation;GO:0006364//rRNA processing;GO:0032940//secretion by cell;GO:0042274//ribosomal small subunit biogenesis	GO:0019843//rRNA binding;GO:0003735//structural constituent of ribosome	GO:0005618//cell wall;GO:0005730//nucleolus;GO:0022627//cytosolic small ribosomal subunit;GO:0030686//90S preribosome;GO:0016023//cytoplasmic membrane-bounded vesicle;GO:0009579//thylakoid;GO:0032040//small-subunit processome;GO:0009507//chloroplast;GO:0005886//plasma membrane
CL10108.Contig2_All	1814	gi|159488703|ref|XP_001702342.1|	204.9	3e-51	ribosomal protein S7, component of cytosolic 80S ribosome and 40S small subunit [Chlamydomonas reinhardtii] >gi|158271136|gb|EDO96962.1| ribosomal protein S7 [Chlamydomonas reinhardtii]	sp|Q9C514|RS71_ARATH	172	8e-43	40S ribosomal protein S7-1 OS=Arabidopsis thaliana GN=RPS7A PE=2 SV=1	--	--	--	--	--	K02993	3e-52	204	cre:CHLREDRAFT_179706	small subunit ribosomal protein S7e	GO:0006364//rRNA processing;GO:0042274//ribosomal small subunit biogenesis	-	GO:0009536//plastid;GO:0022627//cytosolic small ribosomal subunit;GO:0030686//90S preribosome;GO:0032040//small-subunit processome
CL10109.Contig1_All	909	gi|147771935|emb|CAN75696.1|	100.1	5e-20	hypothetical protein VITISV_035983 [Vitis vinifera]	--	--	--	--	--	--	--	--	--	--	--	--	--	--	-	-	-
CL10109.Contig2_All	1258	gi|147819101|emb|CAN75599.1|	47	4e-20	hypothetical protein VITISV_025756 [Vitis vinifera]	--	--	--	--	--	--	--	--	--	--	--	--	--	--	-	-	-
CL10109.Contig3_All	1253	gi|359486298|ref|XP_002267702.2|	115.9	1e-24	PREDICTED: zinc finger CCCH domain-containing protein 43-like [Vitis vinifera] >gi|297739472|emb|CBI29654.3| unnamed protein product [Vitis vinifera]	--	--	--	--	--	--	--	--	--	--	--	--	--	--	-	-	-
CL10109.Contig4_All	967	gi|359486298|ref|XP_002267702.2|	89.7	7e-17	PREDICTED: zinc finger CCCH domain-containing protein 43-like [Vitis vinifera] >gi|297739472|emb|CBI29654.3| unnamed protein product [Vitis vinifera]	--	--	--	--	--	--	--	--	--	--	--	--	--	--	-	-	-
CL10109.Contig5_All	1110	gi|359486298|ref|XP_002267702.2|	118.6	1e-25	PREDICTED: zinc finger CCCH domain-containing protein 43-like [Vitis vinifera] >gi|297739472|emb|CBI29654.3| unnamed protein product [Vitis vinifera]	--	--	--	--	--	--	--	--	--	--	--	--	--	--	-	-	-
CL1011.Contig1_All	1804	gi|83284007|gb|ABC01911.1|	795	0	succinyl CoA ligase beta subunit-like protein [Solanum tuberosum]	sp|Q84LB6|SUCB_SOLLC	781	0	Succinyl-CoA ligase [ADP-forming] subunit beta, mitochondrial OS=Solanum lycopersicum PE=1 SV=1	BMEI0138	385	2e-106	COG0045	Succinyl-CoA synthetase, beta subunit	K01900	0	739	pop:POPTR_730613	succinyl-CoA synthetase beta subunit [EC:6.2.1.4 6.2.1.5]	GO:0006511//ubiquitin-dependent protein catabolic process;GO:0006105//succinate metabolic process;GO:0009651//response to salt stress;GO:0051788//response to misfolded protein;GO:0006104//succinyl-CoA metabolic process;GO:0019243//methylglyoxal catabolic process to D-lactate;GO:0080129//proteasome core complex assembly;GO:0006099//tricarboxylic acid cycle;GO:0006096//glycolysis;GO:0006094//glucon…	GO:0005507//copper ion binding;GO:0004775//succinate-CoA ligase (ADP-forming) activity;GO:0005524//ATP binding;GO:0004776//succinate-CoA ligase (GDP-forming) activity	GO:0005739//mitochondrion;GO:0005794//Golgi apparatus
CL1011.Contig2_All	1870	gi|83284007|gb|ABC01911.1|	165.2	3e-39	succinyl CoA ligase beta subunit-like protein [Solanum tuberosum]	sp|Q84LB6|SUCB_SOLLC	594	6e-170	Succinyl-CoA ligase [ADP-forming] subunit beta, mitochondrial OS=Solanum lycopersicum PE=1 SV=1	BMEI0138	340	4e-93	COG0045	Succinyl-CoA synthetase, beta subunit	K01900	2e-161	567	pop:POPTR_553334	succinyl-CoA synthetase beta subunit [EC:6.2.1.4 6.2.1.5]	GO:0006511//ubiquitin-dependent protein catabolic process;GO:0006105//succinate metabolic process;GO:0009651//response to salt stress;GO:0051788//response to misfolded protein;GO:0006104//succinyl-CoA metabolic process;GO:0019243//methylglyoxal catabolic process to D-lactate;GO:0080129//proteasome core complex assembly;GO:0006099//tricarboxylic acid cycle;GO:0006096//glycolysis;GO:0006094//glucon…	GO:0005507//copper ion binding;GO:0004775//succinate-CoA ligase (ADP-forming) activity;GO:0005524//ATP binding;GO:0004776//succinate-CoA ligase (GDP-forming) activity	GO:0005739//mitochondrion;GO:0005794//Golgi apparatus
CL1011.Contig3_All	2072	gi|83284007|gb|ABC01911.1|	188	5e-46	succinyl CoA ligase beta subunit-like protein [Solanum tuberosum]	sp|Q84LB6|SUCB_SOLLC	594	7e-170	Succinyl-CoA ligase [ADP-forming] subunit beta, mitochondrial OS=Solanum lycopersicum PE=1 SV=1	BMEI0138	340	4e-93	COG0045	Succinyl-CoA synthetase, beta subunit	K01900	2e-161	567	pop:POPTR_553334	succinyl-CoA synthetase beta subunit [EC:6.2.1.4 6.2.1.5]	GO:0006511//ubiquitin-dependent protein catabolic process;GO:0006105//succinate metabolic process;GO:0009651//response to salt stress;GO:0051788//response to misfolded protein;GO:0006104//succinyl-CoA metabolic process;GO:0019243//methylglyoxal catabolic process to D-lactate;GO:0080129//proteasome core complex assembly;GO:0006099//tricarboxylic acid cycle;GO:0006096//glycolysis;GO:0006094//glucon…	GO:0005507//copper ion binding;GO:0004775//succinate-CoA ligase (ADP-forming) activity;GO:0005524//ATP binding;GO:0004776//succinate-CoA ligase (GDP-forming) activity	GO:0005739//mitochondrion;GO:0005794//Golgi apparatus
CL1011.Contig4_All	1778	gi|83284007|gb|ABC01911.1|	773.9	0	succinyl CoA ligase beta subunit-like protein [Solanum tuberosum]	sp|Q84LB6|SUCB_SOLLC	760	0	Succinyl-CoA ligase [ADP-forming] subunit beta, mitochondrial OS=Solanum lycopersicum PE=1 SV=1	BMEI0138	379	9e-105	COG0045	Succinyl-CoA synthetase, beta subunit	K01900	0	726	vvi:100248061	succinyl-CoA synthetase beta subunit [EC:6.2.1.4 6.2.1.5]	GO:0006511//ubiquitin-dependent protein catabolic process;GO:0006105//succinate metabolic process;GO:0009651//response to salt stress;GO:0051788//response to misfolded protein;GO:0006104//succinyl-CoA metabolic process;GO:0019243//methylglyoxal catabolic process to D-lactate;GO:0080129//proteasome core complex assembly;GO:0006099//tricarboxylic acid cycle;GO:0006096//glycolysis;GO:0006094//glucon…	GO:0005507//copper ion binding;GO:0004775//succinate-CoA ligase (ADP-forming) activity;GO:0005524//ATP binding;GO:0004776//succinate-CoA ligase (GDP-forming) activity	GO:0005739//mitochondrion;GO:0005794//Golgi apparatus
CL1011.Contig5_All	1458	gi|83284007|gb|ABC01911.1|	623.6	2e-177	succinyl CoA ligase beta subunit-like protein [Solanum tuberosum]	sp|Q84LB6|SUCB_SOLLC	620	6e-178	Succinyl-CoA ligase [ADP-forming] subunit beta, mitochondrial OS=Solanum lycopersicum PE=1 SV=1	BMEI0138	344	2e-94	COG0045	Succinyl-CoA synthetase, beta subunit	K01900	2e-173	607	pop:POPTR_553334	succinyl-CoA synthetase beta subunit [EC:6.2.1.4 6.2.1.5]	GO:0006511//ubiquitin-dependent protein catabolic process;GO:0006105//succinate metabolic process;GO:0009651//response to salt stress;GO:0051788//response to misfolded protein;GO:0006104//succinyl-CoA metabolic process;GO:0019243//methylglyoxal catabolic process to D-lactate;GO:0080129//proteasome core complex assembly;GO:0006099//tricarboxylic acid cycle;GO:0006096//glycolysis;GO:0006094//glucon…	GO:0005507//copper ion binding;GO:0004775//succinate-CoA ligase (ADP-forming) activity;GO:0005524//ATP binding;GO:0004776//succinate-CoA ligase (GDP-forming) activity	GO:0005739//mitochondrion;GO:0005794//Golgi apparatus
CL1011.Contig6_All	1736	gi|83284007|gb|ABC01911.1|	799.7	0	succinyl CoA ligase beta subunit-like protein [Solanum tuberosum]	sp|Q84LB6|SUCB_SOLLC	786	0	Succinyl-CoA ligase [ADP-forming] subunit beta, mitochondrial OS=Solanum lycopersicum PE=1 SV=1	BMEI0138	385	1e-106	COG0045	Succinyl-CoA synthetase, beta subunit	K01900	0	734	pop:POPTR_730613	succinyl-CoA synthetase beta subunit [EC:6.2.1.4 6.2.1.5]	GO:0006511//ubiquitin-dependent protein catabolic process;GO:0006105//succinate metabolic process;GO:0009651//response to salt stress;GO:0051788//response to misfolded protein;GO:0006104//succinyl-CoA metabolic process;GO:0019243//methylglyoxal catabolic process to D-lactate;GO:0080129//proteasome core complex assembly;GO:0006099//tricarboxylic acid cycle;GO:0006096//glycolysis;GO:0006094//glucon…	GO:0005507//copper ion binding;GO:0004775//succinate-CoA ligase (ADP-forming) activity;GO:0005524//ATP binding;GO:0004776//succinate-CoA ligase (GDP-forming) activity	GO:0005739//mitochondrion;GO:0005794//Golgi apparatus
CL1011.Contig7_All	793	gi|83284007|gb|ABC01911.1|	297.7	1e-79	succinyl CoA ligase beta subunit-like protein [Solanum tuberosum]	sp|Q84LB6|SUCB_SOLLC	286	9e-78	Succinyl-CoA ligase [ADP-forming] subunit beta, mitochondrial OS=Solanum lycopersicum PE=1 SV=1	YGR244c	114	1e-25	COG0045	Succinyl-CoA synthetase, beta subunit	K01900	1e-69	260	pop:POPTR_730613	succinyl-CoA synthetase beta subunit [EC:6.2.1.4 6.2.1.5]	GO:0006511//ubiquitin-dependent protein catabolic process;GO:0006105//succinate metabolic process;GO:0009651//response to salt stress;GO:0051788//response to misfolded protein;GO:0006104//succinyl-CoA metabolic process;GO:0019243//methylglyoxal catabolic process to D-lactate;GO:0080129//proteasome core complex assembly;GO:0006099//tricarboxylic acid cycle;GO:0006096//glycolysis;GO:0006094//glucon…	GO:0005507//copper ion binding;GO:0004775//succinate-CoA ligase (ADP-forming) activity;GO:0005524//ATP binding;GO:0004776//succinate-CoA ligase (GDP-forming) activity	GO:0005739//mitochondrion;GO:0005794//Golgi apparatus
CL10110.Contig1_All	1559	gi|460400648|ref|XP_004245845.1|	565.5	9e-160	PREDICTED: uncharacterized protein LOC101254119 [Solanum lycopersicum]	--	--	--	--	--	--	--	--	--	K11507	2e-129	460	vvi:100259361	centromere protein O	GO:0007059//chromosome segregation;GO:0006661//phosphatidylinositol biosynthetic process;GO:0051301//cell division	-	GO:0005634//nucleus;GO:0000775//chromosome, centromeric region
CL10110.Contig2_All	1505	gi|460400648|ref|XP_004245845.1|	580.1	3e-164	PREDICTED: uncharacterized protein LOC101254119 [Solanum lycopersicum]	--	--	--	--	--	--	--	--	--	K11507	6e-136	482	vvi:100259361	centromere protein O	GO:0007059//chromosome segregation;GO:0006661//phosphatidylinositol biosynthetic process;GO:0051301//cell division	-	GO:0005634//nucleus;GO:0000775//chromosome, centromeric region
CL10110.Contig3_All	1504	gi|460400648|ref|XP_004245845.1|	580.5	2e-164	PREDICTED: uncharacterized protein LOC101254119 [Solanum lycopersicum]	--	--	--	--	--	--	--	--	--	K11507	7e-134	475	vvi:100259361	centromere protein O	GO:0007059//chromosome segregation;GO:0006661//phosphatidylinositol biosynthetic process;GO:0051301//cell division	-	GO:0005634//nucleus;GO:0000775//chromosome, centromeric region
CL10110.Contig4_All	583	gi|460400648|ref|XP_004245845.1|	208.8	4e-53	PREDICTED: uncharacterized protein LOC101254119 [Solanum lycopersicum]	--	--	--	--	--	--	--	--	--	K11507	2e-42	170	vvi:100259361	centromere protein O	GO:0007059//chromosome segregation;GO:0006661//phosphatidylinositol biosynthetic process;GO:0051301//cell division	-	GO:0005634//nucleus;GO:0000775//chromosome, centromeric region
CL10110.Contig5_All	721	gi|460400648|ref|XP_004245845.1|	208.8	7e-53	PREDICTED: uncharacterized protein LOC101254119 [Solanum lycopersicum]	--	--	--	--	--	--	--	--	--	K11507	2e-42	170	vvi:100259361	centromere protein O	GO:0007059//chromosome segregation;GO:0006661//phosphatidylinositol biosynthetic process;GO:0051301//cell division	-	GO:0005634//nucleus;GO:0000775//chromosome, centromeric region
CL10110.Contig6_All	1534	gi|460400648|ref|XP_004245845.1|	565.5	9e-160	PREDICTED: uncharacterized protein LOC101254119 [Solanum lycopersicum]	--	--	--	--	--	--	--	--	--	K11507	2e-129	460	vvi:100259361	centromere protein O	GO:0007059//chromosome segregation;GO:0006661//phosphatidylinositol biosynthetic process;GO:0051301//cell division	-	GO:0005634//nucleus;GO:0000775//chromosome, centromeric region
CL10111.Contig1_All	1517	--	--	--	--	--	--	--	--	--	--	--	--	--	--	--	--	--	--	-	-	-
CL10111.Contig2_All	237	--	--	--	--	--	--	--	--	--	--	--	--	--	--	--	--	--	--	-	-	-
CL10112.Contig1_All	963	gi|460395308|ref|XP_004243226.1|	333.6	3e-90	PREDICTED: CASP-like protein VIT_01s0010g01870-like [Solanum lycopersicum]	sp|A7QBZ2|CSPLA_VITVI	290	7e-79	CASP-like protein VIT_01s0010g01870 OS=Vitis vinifera GN=VIT_01s0010g01870 PE=2 SV=1	--	--	--	--	--	--	--	--	--	--	GO:0080167//response to karrikin;GO:0006949//syncytium formation	GO:0005515//protein binding	GO:0016021//integral to membrane;GO:0005886//plasma membrane
CL10112.Contig2_All	1064	gi|460395308|ref|XP_004243226.1|	333.6	3e-90	PREDICTED: CASP-like protein VIT_01s0010g01870-like [Solanum lycopersicum]	sp|A7QBZ2|CSPLA_VITVI	290	8e-79	CASP-like protein VIT_01s0010g01870 OS=Vitis vinifera GN=VIT_01s0010g01870 PE=2 SV=1	--	--	--	--	--	--	--	--	--	--	GO:0080167//response to karrikin;GO:0006949//syncytium formation	GO:0005515//protein binding	GO:0016021//integral to membrane;GO:0005886//plasma membrane
CL10112.Contig3_All	939	gi|460395308|ref|XP_004243226.1|	307.4	2e-82	PREDICTED: CASP-like protein VIT_01s0010g01870-like [Solanum lycopersicum]	sp|A7QBZ2|CSPLA_VITVI	276	2e-74	CASP-like protein VIT_01s0010g01870 OS=Vitis vinifera GN=VIT_01s0010g01870 PE=2 SV=1	--	--	--	--	--	--	--	--	--	--	-	-	GO:0005886//plasma membrane;GO:0016021//integral to membrane
CL10113.Contig10_All	2523	gi|460387802|ref|XP_004239562.1|	103.2	2e-20	PREDICTED: transcription factor JUNGBRUNNEN 1-like [Solanum lycopersicum]	sp|Q9SK55|NAC42_ARATH	95.5	1e-19	Transcription factor JUNGBRUNNEN 1 OS=Arabidopsis thaliana GN=JUB1 PE=1 SV=1	--	--	--	--	--	--	--	--	--	--	GO:0005992//trehalose biosynthetic process;GO:0009718//anthocyanin-containing compound biosynthetic process;GO:0006355//regulation of transcription, DNA-dependent;GO:0010120//camalexin biosynthetic process;GO:0042538//hyperosmotic salinity response;GO:0034976//response to endoplasmic reticulum stress;GO:0006561//proline biosynthetic process;GO:1900056//negative regulation of leaf senescence;GO:00…	GO:0003677//DNA binding;GO:0003700//sequence-specific DNA binding transcription factor activity	GO:0005634//nucleus
CL10113.Contig11_All	1648	--	--	--	--	--	--	--	--	--	--	--	--	--	--	--	--	--	--	-	-	-
CL10113.Contig12_All	1648	--	--	--	--	--	--	--	--	--	--	--	--	--	--	--	--	--	--	-	-	-
CL10113.Contig13_All	465	--	--	--	--	--	--	--	--	--	--	--	--	--	--	--	--	--	--	-	-	-
CL10113.Contig14_All	1133	--	--	--	--	--	--	--	--	--	--	--	--	--	--	--	--	--	--	-	-	-
CL10113.Contig1_All	1382	--	--	--	--	--	--	--	--	--	--	--	--	--	--	--	--	--	--	-	-	-
CL10113.Contig2_All	1520	--	--	--	--	--	--	--	--	--	--	--	--	--	--	--	--	--	--	-	-	-
CL10113.Contig3_All	1134	--	--	--	--	--	--	--	--	--	--	--	--	--	--	--	--	--	--	-	-	-
CL10113.Contig4_All	2002	--	--	--	--	--	--	--	--	--	--	--	--	--	--	--	--	--	--	-	-	-
CL10113.Contig5_All	1252	--	--	--	--	--	--	--	--	--	--	--	--	--	--	--	--	--	--	-	-	-
CL10113.Contig6_All	2027	--	--	--	--	--	--	--	--	--	--	--	--	--	--	--	--	--	--	-	-	-
CL10113.Contig7_All	1767	--	--	--	--	--	--	--	--	--	--	--	--	--	--	--	--	--	--	-	-	-
CL10113.Contig8_All	1743	--	--	--	--	--	--	--	--	--	--	--	--	--	--	--	--	--	--	-	-	-
CL10113.Contig9_All	1841	--	--	--	--	--	--	--	--	--	--	--	--	--	--	--	--	--	--	-	-	-
CL10114.Contig1_All	1351	gi|460381458|ref|XP_004236466.1|	139.8	1e-31	PREDICTED: zinc finger CCCH domain-containing protein 39-like [Solanum lycopersicum]	sp|Q9LT81|C3H39_ARATH	94.7	1e-19	Zinc finger CCCH domain-containing protein 39 OS=Arabidopsis thaliana GN=At3g19360 PE=2 SV=1	YLR136c	53.9	6e-07	COG5063	CCCH-type Zn-finger protein	--	--	--	--	--	-	-	-
CL10114.Contig2_All	358	--	--	--	--	--	--	--	--	--	--	--	--	--	--	--	--	--	--	-	-	-
CL10115.Contig1_All	1091	--	--	--	--	--	--	--	--	--	--	--	--	--	--	--	--	--	--	-	-	-
CL10115.Contig2_All	806	--	--	--	--	--	--	--	--	--	--	--	--	--	--	--	--	--	--	-	-	-
CL10116.Contig1_All	247	gi|242089073|ref|XP_002440369.1|	51.6	4e-06	hypothetical protein SORBIDRAFT_09g030460 [Sorghum bicolor] >gi|241945654|gb|EES18799.1| hypothetical protein SORBIDRAFT_09g030460 [Sorghum bicolor]	sp|P06599|EXTN_DAUCA	50.1	3e-07	Extensin OS=Daucus carota PE=2 SV=1	--	--	--	--	--	K01051	7e-06	47	gmx:100776781	pectinesterase [EC:3.1.1.11]	-	-	-
CL10116.Contig2_All	325	gi|470101239|ref|XP_004287084.1|	50.4	9e-06	PREDICTED: leucine-rich repeat extensin-like protein 4-like [Fragaria vesca subsp. vesca]	sp|P06599|EXTN_DAUCA	62.4	6e-11	Extensin OS=Daucus carota PE=2 SV=1	--	--	--	--	--	K01051	7e-11	63.5	gmx:100776781	pectinesterase [EC:3.1.1.11]	-	-	-
CL10117.Contig1_All	875	gi|460412001|ref|XP_004251392.1|	89.4	8e-17	PREDICTED: uncharacterized protein LOC101247102 [Solanum lycopersicum]	--	--	--	--	--	--	--	--	--	--	--	--	--	--	-	-	-
CL10117.Contig2_All	220	--	--	--	--	--	--	--	--	--	--	--	--	--	--	--	--	--	--	-	-	-
CL10118.Contig10_All	2510	gi|459679044|gb|AGG81674.1|	822	0	CBL-interacting protein kinase 14 [Nicotiana tabacum]	sp|Q9LZW4|CIPKE_ARATH	502	4e-142	CBL-interacting serine/threonine-protein kinase 14 OS=Arabidopsis thaliana GN=CIPK14 PE=1 SV=1	SPAC14C4.03	139	2e-32	COG0515	Serine/threonine protein kinase	K00924	2e-97	355	osa:4342410	[EC:2.7.1.-]	GO:0006355//regulation of transcription, DNA-dependent;GO:0010118//stomatal movement;GO:0050832//defense response to fungus;GO:0042742//defense response to bacterium;GO:0000956//nuclear-transcribed mRNA catabolic process;GO:0006468//protein phosphorylation;GO:0010150//leaf senescence;GO:0019722//calcium-mediated signaling;GO:0000398//mRNA splicing, via spliceosome	GO:0004683//calmodulin-dependent protein kinase activity;GO:0003723//RNA binding;GO:0005516//calmodulin binding;GO:0005524//ATP binding	GO:0035061//interchromatin granule;GO:0016607//nuclear speck;GO:0005773//vacuole;GO:0009506//plasmodesma;GO:0005886//plasma membrane
CL10118.Contig11_All	2386	gi|459679044|gb|AGG81674.1|	825.9	0	CBL-interacting protein kinase 14 [Nicotiana tabacum]	sp|Q9LZW4|CIPKE_ARATH	503	1e-142	CBL-interacting serine/threonine-protein kinase 14 OS=Arabidopsis thaliana GN=CIPK14 PE=1 SV=1	SPAC14C4.03	140	1e-32	COG0515	Serine/threonine protein kinase	K00924	8e-98	356	osa:4342410	[EC:2.7.1.-]	GO:0006355//regulation of transcription, DNA-dependent;GO:0010118//stomatal movement;GO:0050832//defense response to fungus;GO:0042742//defense response to bacterium;GO:0000956//nuclear-transcribed mRNA catabolic process;GO:0006468//protein phosphorylation;GO:0010150//leaf senescence;GO:0019722//calcium-mediated signaling;GO:0000398//mRNA splicing, via spliceosome	GO:0004683//calmodulin-dependent protein kinase activity;GO:0003723//RNA binding;GO:0005516//calmodulin binding;GO:0005524//ATP binding	GO:0035061//interchromatin granule;GO:0016607//nuclear speck;GO:0005773//vacuole;GO:0009506//plasmodesma;GO:0005886//plasma membrane
CL10118.Contig12_All	2490	gi|459679044|gb|AGG81674.1|	888.6	0	CBL-interacting protein kinase 14 [Nicotiana tabacum]	sp|Q9LZW4|CIPKE_ARATH	526	2e-149	CBL-interacting serine/threonine-protein kinase 14 OS=Arabidopsis thaliana GN=CIPK14 PE=1 SV=1	SPAC14C4.03	140	1e-32	COG0515	Serine/threonine protein kinase	K00924	3e-103	374	osa:4342410	[EC:2.7.1.-]	GO:0006355//regulation of transcription, DNA-dependent;GO:0010118//stomatal movement;GO:0050832//defense response to fungus;GO:0042742//defense response to bacterium;GO:0000956//nuclear-transcribed mRNA catabolic process;GO:0006468//protein phosphorylation;GO:0010150//leaf senescence;GO:0019722//calcium-mediated signaling;GO:0000398//mRNA splicing, via spliceosome	GO:0004683//calmodulin-dependent protein kinase activity;GO:0003723//RNA binding;GO:0005516//calmodulin binding;GO:0005524//ATP binding	GO:0035061//interchromatin granule;GO:0016607//nuclear speck;GO:0005773//vacuole;GO:0009506//plasmodesma;GO:0005886//plasma membrane
CL10118.Contig1_All	2495	gi|459679044|gb|AGG81674.1|	832.4	0	CBL-interacting protein kinase 14 [Nicotiana tabacum]	sp|Q9LZW4|CIPKE_ARATH	503	3e-142	CBL-interacting serine/threonine-protein kinase 14 OS=Arabidopsis thaliana GN=CIPK14 PE=1 SV=1	SPAC14C4.03	140	1e-32	COG0515	Serine/threonine protein kinase	K00924	9e-98	356	osa:4342410	[EC:2.7.1.-]	GO:0006355//regulation of transcription, DNA-dependent;GO:0010118//stomatal movement;GO:0050832//defense response to fungus;GO:0042742//defense response to bacterium;GO:0000956//nuclear-transcribed mRNA catabolic process;GO:0006468//protein phosphorylation;GO:0010150//leaf senescence;GO:0019722//calcium-mediated signaling;GO:0000398//mRNA splicing, via spliceosome	GO:0004683//calmodulin-dependent protein kinase activity;GO:0003723//RNA binding;GO:0005516//calmodulin binding;GO:0005524//ATP binding	GO:0035061//interchromatin granule;GO:0016607//nuclear speck;GO:0005773//vacuole;GO:0009506//plasmodesma;GO:0005886//plasma membrane
CL10118.Contig2_All	2682	gi|459679044|gb|AGG81674.1|	894.8	0	CBL-interacting protein kinase 14 [Nicotiana tabacum]	sp|Q9LZW4|CIPKE_ARATH	526	2e-149	CBL-interacting serine/threonine-protein kinase 14 OS=Arabidopsis thaliana GN=CIPK14 PE=1 SV=1	SPAC14C4.03	140	1e-32	COG0515	Serine/threonine protein kinase	K00924	3e-103	374	osa:4342410	[EC:2.7.1.-]	GO:0006355//regulation of transcription, DNA-dependent;GO:0010118//stomatal movement;GO:0050832//defense response to fungus;GO:0042742//defense response to bacterium;GO:0000956//nuclear-transcribed mRNA catabolic process;GO:0006468//protein phosphorylation;GO:0010150//leaf senescence;GO:0019722//calcium-mediated signaling;GO:0000398//mRNA splicing, via spliceosome	GO:0004683//calmodulin-dependent protein kinase activity;GO:0003723//RNA binding;GO:0005516//calmodulin binding;GO:0005524//ATP binding	GO:0035061//interchromatin granule;GO:0016607//nuclear speck;GO:0005773//vacuole;GO:0009506//plasmodesma;GO:0005886//plasma membrane
CL10118.Contig3_All	2798	gi|459679044|gb|AGG81674.1|	894	0	CBL-interacting protein kinase 14 [Nicotiana tabacum]	sp|Q9LZW4|CIPKE_ARATH	526	3e-149	CBL-interacting serine/threonine-protein kinase 14 OS=Arabidopsis thaliana GN=CIPK14 PE=1 SV=1	SPAC14C4.03	140	2e-32	COG0515	Serine/threonine protein kinase	K00924	4e-103	374	osa:4342410	[EC:2.7.1.-]	GO:0006355//regulation of transcription, DNA-dependent;GO:0010118//stomatal movement;GO:0050832//defense response to fungus;GO:0042742//defense response to bacterium;GO:0000956//nuclear-transcribed mRNA catabolic process;GO:0006468//protein phosphorylation;GO:0010150//leaf senescence;GO:0019722//calcium-mediated signaling;GO:0000398//mRNA splicing, via spliceosome	GO:0004683//calmodulin-dependent protein kinase activity;GO:0003723//RNA binding;GO:0005516//calmodulin binding;GO:0005524//ATP binding	GO:0035061//interchromatin granule;GO:0016607//nuclear speck;GO:0005773//vacuole;GO:0009506//plasmodesma;GO:0005886//plasma membrane
CL10118.Contig4_All	2619	gi|459679044|gb|AGG81674.1|	872.5	0	CBL-interacting protein kinase 14 [Nicotiana tabacum]	sp|Q9LZW4|CIPKE_ARATH	526	2e-149	CBL-interacting serine/threonine-protein kinase 14 OS=Arabidopsis thaliana GN=CIPK14 PE=1 SV=1	SPAC14C4.03	139	2e-32	COG0515	Serine/threonine protein kinase	K00924	2e-103	375	osa:4342410	[EC:2.7.1.-]	GO:0006355//regulation of transcription, DNA-dependent;GO:0010118//stomatal movement;GO:0050832//defense response to fungus;GO:0042742//defense response to bacterium;GO:0000956//nuclear-transcribed mRNA catabolic process;GO:0006468//protein phosphorylation;GO:0010150//leaf senescence;GO:0019722//calcium-mediated signaling;GO:0000398//mRNA splicing, via spliceosome	GO:0004683//calmodulin-dependent protein kinase activity;GO:0003723//RNA binding;GO:0005516//calmodulin binding;GO:0005524//ATP binding	GO:0035061//interchromatin granule;GO:0016607//nuclear speck;GO:0005773//vacuole;GO:0009506//plasmodesma;GO:0005886//plasma membrane
CL10118.Contig5_All	2637	gi|459679044|gb|AGG81674.1|	895.2	0	CBL-interacting protein kinase 14 [Nicotiana tabacum]	sp|Q9LZW4|CIPKE_ARATH	526	3e-149	CBL-interacting serine/threonine-protein kinase 14 OS=Arabidopsis thaliana GN=CIPK14 PE=1 SV=1	SPAC14C4.03	140	1e-32	COG0515	Serine/threonine protein kinase	K00924	4e-103	374	osa:4342410	[EC:2.7.1.-]	GO:0006355//regulation of transcription, DNA-dependent;GO:0010118//stomatal movement;GO:0050832//defense response to fungus;GO:0042742//defense response to bacterium;GO:0000956//nuclear-transcribed mRNA catabolic process;GO:0006468//protein phosphorylation;GO:0010150//leaf senescence;GO:0019722//calcium-mediated signaling;GO:0000398//mRNA splicing, via spliceosome	GO:0004683//calmodulin-dependent protein kinase activity;GO:0003723//RNA binding;GO:0005516//calmodulin binding;GO:0005524//ATP binding	GO:0035061//interchromatin granule;GO:0016607//nuclear speck;GO:0005773//vacuole;GO:0009506//plasmodesma;GO:0005886//plasma membrane
CL10118.Contig6_All	2565	gi|459679044|gb|AGG81674.1|	825.9	0	CBL-interacting protein kinase 14 [Nicotiana tabacum]	sp|Q9LZW4|CIPKE_ARATH	503	2e-142	CBL-interacting serine/threonine-protein kinase 14 OS=Arabidopsis thaliana GN=CIPK14 PE=1 SV=1	SPAC14C4.03	140	1e-32	COG0515	Serine/threonine protein kinase	K00924	9e-98	356	osa:4342410	[EC:2.7.1.-]	GO:0006355//regulation of transcription, DNA-dependent;GO:0010118//stomatal movement;GO:0050832//defense response to fungus;GO:0042742//defense response to bacterium;GO:0000956//nuclear-transcribed mRNA catabolic process;GO:0006468//protein phosphorylation;GO:0010150//leaf senescence;GO:0019722//calcium-mediated signaling;GO:0000398//mRNA splicing, via spliceosome	GO:0004683//calmodulin-dependent protein kinase activity;GO:0003723//RNA binding;GO:0005516//calmodulin binding;GO:0005524//ATP binding	GO:0035061//interchromatin granule;GO:0016607//nuclear speck;GO:0005773//vacuole;GO:0009506//plasmodesma;GO:0005886//plasma membrane
CL10118.Contig7_All	2637	gi|459679044|gb|AGG81674.1|	886.3	0	CBL-interacting protein kinase 14 [Nicotiana tabacum]	sp|Q9LZW4|CIPKE_ARATH	526	2e-149	CBL-interacting serine/threonine-protein kinase 14 OS=Arabidopsis thaliana GN=CIPK14 PE=1 SV=1	SPAC14C4.03	140	1e-32	COG0515	Serine/threonine protein kinase	K00924	3e-103	375	osa:4342410	[EC:2.7.1.-]	GO:0006355//regulation of transcription, DNA-dependent;GO:0010118//stomatal movement;GO:0050832//defense response to fungus;GO:0042742//defense response to bacterium;GO:0000956//nuclear-transcribed mRNA catabolic process;GO:0006468//protein phosphorylation;GO:0010150//leaf senescence;GO:0019722//calcium-mediated signaling;GO:0000398//mRNA splicing, via spliceosome	GO:0004683//calmodulin-dependent protein kinase activity;GO:0003723//RNA binding;GO:0005516//calmodulin binding;GO:0005524//ATP binding	GO:0035061//interchromatin granule;GO:0016607//nuclear speck;GO:0005773//vacuole;GO:0009506//plasmodesma;GO:0005886//plasma membrane
CL10118.Contig8_All	2694	gi|459679044|gb|AGG81674.1|	820.8	0	CBL-interacting protein kinase 14 [Nicotiana tabacum]	sp|Q9LZW4|CIPKE_ARATH	504	1e-142	CBL-interacting serine/threonine-protein kinase 14 OS=Arabidopsis thaliana GN=CIPK14 PE=1 SV=1	SPAC14C4.03	140	1e-32	COG0515	Serine/threonine protein kinase	K00924	3e-98	358	osa:4342410	[EC:2.7.1.-]	GO:0006355//regulation of transcription, DNA-dependent;GO:0010118//stomatal movement;GO:0050832//defense response to fungus;GO:0042742//defense response to bacterium;GO:0000956//nuclear-transcribed mRNA catabolic process;GO:0006468//protein phosphorylation;GO:0010150//leaf senescence;GO:0019722//calcium-mediated signaling;GO:0000398//mRNA splicing, via spliceosome	GO:0004683//calmodulin-dependent protein kinase activity;GO:0003723//RNA binding;GO:0005516//calmodulin binding;GO:0005524//ATP binding	GO:0035061//interchromatin granule;GO:0016607//nuclear speck;GO:0005773//vacuole;GO:0009506//plasmodesma;GO:0005886//plasma membrane
CL10118.Contig9_All	2662	gi|459679044|gb|AGG81674.1|	832.4	0	CBL-interacting protein kinase 14 [Nicotiana tabacum]	sp|Q9LZW4|CIPKE_ARATH	503	3e-142	CBL-interacting serine/threonine-protein kinase 14 OS=Arabidopsis thaliana GN=CIPK14 PE=1 SV=1	SPAC14C4.03	140	1e-32	COG0515	Serine/threonine protein kinase	K00924	9e-98	356	osa:4342410	[EC:2.7.1.-]	GO:0006355//regulation of transcription, DNA-dependent;GO:0010118//stomatal movement;GO:0050832//defense response to fungus;GO:0042742//defense response to bacterium;GO:0000956//nuclear-transcribed mRNA catabolic process;GO:0006468//protein phosphorylation;GO:0010150//leaf senescence;GO:0019722//calcium-mediated signaling;GO:0000398//mRNA splicing, via spliceosome	GO:0004683//calmodulin-dependent protein kinase activity;GO:0003723//RNA binding;GO:0005516//calmodulin binding;GO:0005524//ATP binding	GO:0035061//interchromatin granule;GO:0016607//nuclear speck;GO:0005773//vacuole;GO:0009506//plasmodesma;GO:0005886//plasma membrane
CL10119.Contig1_All	901	--	--	--	--	--	--	--	--	--	--	--	--	--	--	--	--	--	--	-	-	-
CL10119.Contig2_All	522	--	--	--	--	--	--	--	--	--	--	--	--	--	--	--	--	--	--	-	-	-
CL1012.Contig1_All	4182	gi|460414261|ref|XP_004252491.1|	1165.2	0	PREDICTED: pentatricopeptide repeat-containing protein At3g16010-like [Solanum lycopersicum]	sp|Q9LW84|PP236_ARATH	889	0	Pentatricopeptide repeat-containing protein At3g16010 OS=Arabidopsis thaliana GN=At3g16010 PE=2 SV=1	--	--	--	--	--	K15336	8e-49	194	vvi:100259391	tRNA (cytosine38-C5)-methyltransferase [EC:2.1.1.204]	-	-	GO:0005739//mitochondrion
CL1012.Contig2_All	3228	gi|460414261|ref|XP_004252491.1|	1168.7	0	PREDICTED: pentatricopeptide repeat-containing protein At3g16010-like [Solanum lycopersicum]	sp|Q9LW84|PP236_ARATH	892	0	Pentatricopeptide repeat-containing protein At3g16010 OS=Arabidopsis thaliana GN=At3g16010 PE=2 SV=1	--	--	--	--	--	K15336	6e-49	194	vvi:100259391	tRNA (cytosine38-C5)-methyltransferase [EC:2.1.1.204]	-	-	GO:0005739//mitochondrion
CL1012.Contig3_All	2864	gi|460414261|ref|XP_004252491.1|	1165.2	0	PREDICTED: pentatricopeptide repeat-containing protein At3g16010-like [Solanum lycopersicum]	sp|Q9LW84|PP236_ARATH	889	0	Pentatricopeptide repeat-containing protein At3g16010 OS=Arabidopsis thaliana GN=At3g16010 PE=2 SV=1	--	--	--	--	--	K15336	5e-49	194	vvi:100259391	tRNA (cytosine38-C5)-methyltransferase [EC:2.1.1.204]	-	-	GO:0005739//mitochondrion
CL1012.Contig4_All	3923	gi|460414261|ref|XP_004252491.1|	1168.7	0	PREDICTED: pentatricopeptide repeat-containing protein At3g16010-like [Solanum lycopersicum]	sp|Q9LW84|PP236_ARATH	892	0	Pentatricopeptide repeat-containing protein At3g16010 OS=Arabidopsis thaliana GN=At3g16010 PE=2 SV=1	--	--	--	--	--	K15336	7e-49	194	vvi:100259391	tRNA (cytosine38-C5)-methyltransferase [EC:2.1.1.204]	-	-	GO:0005739//mitochondrion
CL1012.Contig5_All	3063	gi|460414261|ref|XP_004252491.1|	1165.2	0	PREDICTED: pentatricopeptide repeat-containing protein At3g16010-like [Solanum lycopersicum]	sp|Q9LW84|PP236_ARATH	889	0	Pentatricopeptide repeat-containing protein At3g16010 OS=Arabidopsis thaliana GN=At3g16010 PE=2 SV=1	--	--	--	--	--	K15336	6e-49	194	vvi:100259391	tRNA (cytosine38-C5)-methyltransferase [EC:2.1.1.204]	-	-	GO:0005739//mitochondrion
CL1012.Contig6_All	3644	gi|460414261|ref|XP_004252491.1|	1160.2	0	PREDICTED: pentatricopeptide repeat-containing protein At3g16010-like [Solanum lycopersicum]	sp|Q9LW84|PP236_ARATH	884	0	Pentatricopeptide repeat-containing protein At3g16010 OS=Arabidopsis thaliana GN=At3g16010 PE=2 SV=1	--	--	--	--	--	K15336	4e-49	195	vvi:100259391	tRNA (cytosine38-C5)-methyltransferase [EC:2.1.1.204]	-	-	GO:0005739//mitochondrion
CL1012.Contig7_All	3327	gi|460414261|ref|XP_004252491.1|	1174.1	0	PREDICTED: pentatricopeptide repeat-containing protein At3g16010-like [Solanum lycopersicum]	sp|Q9LW84|PP236_ARATH	891	0	Pentatricopeptide repeat-containing protein At3g16010 OS=Arabidopsis thaliana GN=At3g16010 PE=2 SV=1	--	--	--	--	--	K15336	4e-49	195	vvi:100259391	tRNA (cytosine38-C5)-methyltransferase [EC:2.1.1.204]	-	-	GO:0005739//mitochondrion
CL1012.Contig8_All	253	--	--	--	--	--	--	--	--	--	--	--	--	--	--	--	--	--	--	-	-	-
CL10120.Contig1_All	251	--	--	--	--	--	--	--	--	--	--	--	--	--	--	--	--	--	--	-	-	-
CL10120.Contig2_All	1140	--	--	--	--	--	--	--	--	--	--	--	--	--	--	--	--	--	--	-	-	-
CL10121.Contig1_All	2495	gi|147865236|emb|CAN81954.1|	867.1	0	hypothetical protein VITISV_014020 [Vitis vinifera]	sp|P08770|TRA1_MAIZE	281	1e-75	Putative AC transposase OS=Zea mays PE=2 SV=2	--	--	--	--	--	K00001	1e-21	103	gmx:100787307	alcohol dehydrogenase [EC:1.1.1.1]	GO:0009791//post-embryonic development	GO:0003677//DNA binding	GO:0005829//cytosol
CL10121.Contig2_All	2650	gi|147865236|emb|CAN81954.1|	867.5	0	hypothetical protein VITISV_014020 [Vitis vinifera]	sp|Q9SJZ3|PP169_ARATH	98.6	2e-20	Pentatricopeptide repeat-containing protein At2g22410, mitochondrial OS=Arabidopsis thaliana GN=PCMP-E28 PE=2 SV=1	--	--	--	--	--	K00001	2e-21	102	gmx:100787307	alcohol dehydrogenase [EC:1.1.1.1]	GO:0009791//post-embryonic development	GO:0003677//DNA binding	GO:0005829//cytosol
CL10121.Contig3_All	2469	gi|147865236|emb|CAN81954.1|	867.1	0	hypothetical protein VITISV_014020 [Vitis vinifera]	sp|P08770|TRA1_MAIZE	282	7e-76	Putative AC transposase OS=Zea mays PE=2 SV=2	--	--	--	--	--	K00001	6e-22	104	gmx:100787307	alcohol dehydrogenase [EC:1.1.1.1]	GO:0009791//post-embryonic development	GO:0003677//DNA binding	GO:0005829//cytosol
CL10122.Contig1_All	1674	gi|460392192|ref|XP_004241701.1|	122.1	3e-26	PREDICTED: trafficking protein particle complex subunit 2-like isoform 1 [Solanum lycopersicum]	--	--	--	--	SPBC11G11.04	72	3e-12	COG5603	Subunit of TRAPP, an ER-Golgi tethering complex	--	--	--	--	--	GO:0006888//ER to Golgi vesicle-mediated transport	-	GO:0005622//intracellular
CL10122.Contig2_All	954	gi|460392192|ref|XP_004241701.1|	271.2	1e-71	PREDICTED: trafficking protein particle complex subunit 2-like isoform 1 [Solanum lycopersicum]	--	--	--	--	SPBC11G11.04	135	8e-32	COG5603	Subunit of TRAPP, an ER-Golgi tethering complex	--	--	--	--	--	GO:0006888//ER to Golgi vesicle-mediated transport	-	GO:0005737//cytoplasm
CL10122.Contig3_All	951	gi|460392192|ref|XP_004241701.1|	270	4e-71	PREDICTED: trafficking protein particle complex subunit 2-like isoform 1 [Solanum lycopersicum]	--	--	--	--	SPBC11G11.04	135	8e-32	COG5603	Subunit of TRAPP, an ER-Golgi tethering complex	--	--	--	--	--	GO:0006888//ER to Golgi vesicle-mediated transport	-	GO:0005737//cytoplasm
CL10123.Contig1_All	1581	gi|460385395|ref|XP_004238389.1|	267.7	4e-70	PREDICTED: uncharacterized protein LOC101247214 [Solanum lycopersicum]	--	--	--	--	--	--	--	--	--	--	--	--	--	--	-	GO:0003824//catalytic activity	GO:0005739//mitochondrion
CL10123.Contig2_All	1817	gi|460385395|ref|XP_004238389.1|	267.7	4e-70	PREDICTED: uncharacterized protein LOC101247214 [Solanum lycopersicum]	--	--	--	--	--	--	--	--	--	--	--	--	--	--	-	GO:0003824//catalytic activity	GO:0005739//mitochondrion
CL10123.Contig3_All	963	gi|460385395|ref|XP_004238389.1|	267.7	2e-70	PREDICTED: uncharacterized protein LOC101247214 [Solanum lycopersicum]	--	--	--	--	--	--	--	--	--	--	--	--	--	--	-	GO:0003824//catalytic activity	GO:0005739//mitochondrion
CL10123.Contig4_All	1103	gi|460385395|ref|XP_004238389.1|	267.7	2e-70	PREDICTED: uncharacterized protein LOC101247214 [Solanum lycopersicum]	--	--	--	--	--	--	--	--	--	--	--	--	--	--	-	GO:0003824//catalytic activity	GO:0005739//mitochondrion
CL10123.Contig5_All	2334	gi|460385395|ref|XP_004238389.1|	267.7	6e-70	PREDICTED: uncharacterized protein LOC101247214 [Solanum lycopersicum]	--	--	--	--	--	--	--	--	--	--	--	--	--	--	-	GO:0003824//catalytic activity	GO:0005739//mitochondrion
CL10124.Contig1_All	584	gi|226530763|ref|NP_001151702.1|	333.2	1e-90	60S ribosomal protein L11 [Zea mays] >gi|195649157|gb|ACG44046.1| 60S ribosomal protein L11 [Zea mays]	sp|Q0DK10|RL11_ORYSJ	250	5e-67	60S ribosomal protein L11 OS=Oryza sativa subsp. japonica GN=RPL11 PE=2 SV=1	SPBC17G9.10	263	2e-70	COG0094	Ribosomal protein L5	K02868	1e-91	333	zma:100285338	large subunit ribosomal protein L11e	GO:0006412//translation	GO:0003735//structural constituent of ribosome	GO:0005840//ribosome
CL10124.Contig2_All	247	gi|226530763|ref|NP_001151702.1|	164.1	6e-40	60S ribosomal protein L11 [Zea mays] >gi|195649157|gb|ACG44046.1| 60S ribosomal protein L11 [Zea mays]	sp|P42794|RL112_ARATH	121	8e-29	60S ribosomal protein L11-2 OS=Arabidopsis thaliana GN=RPL11B PE=2 SV=2	SPBC17G9.10	134	4e-32	COG0094	Ribosomal protein L5	K02868	4e-41	164	zma:100285338	large subunit ribosomal protein L11e	GO:0001510//RNA methylation;GO:0006412//translation	GO:0003735//structural constituent of ribosome	GO:0005730//nucleolus;GO:0009506//plasmodesma;GO:0009507//chloroplast;GO:0005773//vacuole;GO:0016020//membrane;GO:0022625//cytosolic large ribosomal subunit;GO:0005794//Golgi apparatus
CL10125.Contig1_All	969	gi|460403149|ref|XP_004247061.1|	370.9	1e-101	PREDICTED: cytochrome P450 82C4-like [Solanum lycopersicum]	sp|Q9SZ46|C82C4_ARATH	231	4e-61	Cytochrome P450 82C4 OS=Arabidopsis thaliana GN=CYP82C4 PE=2 SV=1	BH0579	56.2	8e-08	COG2124	Cytochrome P450	K00517	1e-60	231	ath:AT4G31940	[EC:1.14.-.-]	GO:0044710	GO:0046872//metal ion binding;GO:0004497//monooxygenase activity;GO:0016705//oxidoreductase activity, acting on paired donors, with incorporation or reduction of molecular oxygen	-
CL10125.Contig2_All	1811	gi|460403149|ref|XP_004247061.1|	833.6	0	PREDICTED: cytochrome P450 82C4-like [Solanum lycopersicum]	sp|Q9SZ46|C82C4_ARATH	496	2e-140	Cytochrome P450 82C4 OS=Arabidopsis thaliana GN=CYP82C4 PE=2 SV=1	BH0579	100	8e-21	COG2124	Cytochrome P450	K00517	6e-140	496	ath:AT4G31940	[EC:1.14.-.-]	GO:0044710	GO:0046872//metal ion binding;GO:0004497//monooxygenase activity;GO:0016705//oxidoreductase activity, acting on paired donors, with incorporation or reduction of molecular oxygen	-
CL10126.Contig1_All	2042	gi|460405481|ref|XP_004248204.1|	940.6	0	PREDICTED: glutamyl-tRNA(Gln) amidotransferase subunit A, chloroplastic/mitochondrial-like [Solanum lycopersicum]	sp|E0CTY1|GATA_VITVI	814	0	Glutamyl-tRNA(Gln) amidotransferase subunit A, chloroplastic/mitochondrial OS=Vitis vinifera GN=GATA PE=3 SV=1	all1053	524	3e-148	COG0154	Asp-tRNAAsn/Glu-tRNAGln amidotransferase A subunit and related amidases	K02433	0	814	vvi:100247231	aspartyl-tRNA(Asn)/glutamyl-tRNA (Gln) amidotransferase subunit A [EC:6.3.5.6 6.3.5.7]	GO:0006655//phosphatidylglycerol biosynthetic process;GO:0070681//glutaminyl-tRNAGln biosynthesis via transamidation;GO:0032543//mitochondrial translation	GO:0050567//glutaminyl-tRNA synthase (glutamine-hydrolyzing) activity;GO:0005524//ATP binding;GO:0016740//transferase activity;GO:0016787//hydrolase activity	GO:0005739//mitochondrion;GO:0009570//chloroplast stroma;GO:0030956//glutamyl-tRNA(Gln) amidotransferase complex
CL10126.Contig2_All	1908	gi|460405481|ref|XP_004248204.1|	940.6	0	PREDICTED: glutamyl-tRNA(Gln) amidotransferase subunit A, chloroplastic/mitochondrial-like [Solanum lycopersicum]	sp|E0CTY1|GATA_VITVI	814	0	Glutamyl-tRNA(Gln) amidotransferase subunit A, chloroplastic/mitochondrial OS=Vitis vinifera GN=GATA PE=3 SV=1	all1053	524	2e-148	COG0154	Asp-tRNAAsn/Glu-tRNAGln amidotransferase A subunit and related amidases	K02433	0	814	vvi:100247231	aspartyl-tRNA(Asn)/glutamyl-tRNA (Gln) amidotransferase subunit A [EC:6.3.5.6 6.3.5.7]	GO:0006655//phosphatidylglycerol biosynthetic process;GO:0070681//glutaminyl-tRNAGln biosynthesis via transamidation;GO:0032543//mitochondrial translation	GO:0050567//glutaminyl-tRNA synthase (glutamine-hydrolyzing) activity;GO:0005524//ATP binding;GO:0016740//transferase activity;GO:0016787//hydrolase activity	GO:0005739//mitochondrion;GO:0009570//chloroplast stroma;GO:0030956//glutamyl-tRNA(Gln) amidotransferase complex
CL10126.Contig3_All	1996	gi|460405481|ref|XP_004248204.1|	940.6	0	PREDICTED: glutamyl-tRNA(Gln) amidotransferase subunit A, chloroplastic/mitochondrial-like [Solanum lycopersicum]	sp|E0CTY1|GATA_VITVI	814	0	Glutamyl-tRNA(Gln) amidotransferase subunit A, chloroplastic/mitochondrial OS=Vitis vinifera GN=GATA PE=3 SV=1	all1053	524	3e-148	COG0154	Asp-tRNAAsn/Glu-tRNAGln amidotransferase A subunit and related amidases	K02433	0	814	vvi:100247231	aspartyl-tRNA(Asn)/glutamyl-tRNA (Gln) amidotransferase subunit A [EC:6.3.5.6 6.3.5.7]	GO:0006655//phosphatidylglycerol biosynthetic process;GO:0070681//glutaminyl-tRNAGln biosynthesis via transamidation;GO:0032543//mitochondrial translation	GO:0050567//glutaminyl-tRNA synthase (glutamine-hydrolyzing) activity;GO:0005524//ATP binding;GO:0016740//transferase activity;GO:0016787//hydrolase activity	GO:0005739//mitochondrion;GO:0009570//chloroplast stroma;GO:0030956//glutamyl-tRNA(Gln) amidotransferase complex
CL10126.Contig4_All	1966	gi|460405481|ref|XP_004248204.1|	940.6	0	PREDICTED: glutamyl-tRNA(Gln) amidotransferase subunit A, chloroplastic/mitochondrial-like [Solanum lycopersicum]	sp|E0CTY1|GATA_VITVI	814	0	Glutamyl-tRNA(Gln) amidotransferase subunit A, chloroplastic/mitochondrial OS=Vitis vinifera GN=GATA PE=3 SV=1	all1053	524	3e-148	COG0154	Asp-tRNAAsn/Glu-tRNAGln amidotransferase A subunit and related amidases	K02433	0	814	vvi:100247231	aspartyl-tRNA(Asn)/glutamyl-tRNA (Gln) amidotransferase subunit A [EC:6.3.5.6 6.3.5.7]	GO:0006655//phosphatidylglycerol biosynthetic process;GO:0070681//glutaminyl-tRNAGln biosynthesis via transamidation;GO:0032543//mitochondrial translation	GO:0050567//glutaminyl-tRNA synthase (glutamine-hydrolyzing) activity;GO:0005524//ATP binding;GO:0016740//transferase activity;GO:0016787//hydrolase activity	GO:0005739//mitochondrion;GO:0009570//chloroplast stroma;GO:0030956//glutamyl-tRNA(Gln) amidotransferase complex
CL10127.Contig1_All	813	--	--	--	--	--	--	--	--	--	--	--	--	--	--	--	--	--	--	-	-	-
CL10127.Contig2_All	388	--	--	--	--	--	--	--	--	--	--	--	--	--	--	--	--	--	--	-	-	-
CL10128.Contig1_All	861	gi|460369182|ref|XP_004230442.1|	122.9	6e-27	PREDICTED: uncharacterized protein LOC101264766 [Solanum lycopersicum]	--	--	--	--	--	--	--	--	--	K14328	7e-13	72.8	rcu:RCOM_0758300	regulator of nonsense transcripts 3	-	-	-
CL10128.Contig2_All	1051	gi|460369182|ref|XP_004230442.1|	122.9	9e-27	PREDICTED: uncharacterized protein LOC101264766 [Solanum lycopersicum]	--	--	--	--	--	--	--	--	--	K14328	9e-13	72.8	rcu:RCOM_0758300	regulator of nonsense transcripts 3	-	-	-
CL10129.Contig1_All	1236	--	--	--	--	--	--	--	--	--	--	--	--	--	--	--	--	--	--	-	-	-
CL10129.Contig2_All	1393	--	--	--	--	--	--	--	--	--	--	--	--	--	--	--	--	--	--	-	-	-
CL10129.Contig3_All	914	--	--	--	--	--	--	--	--	--	--	--	--	--	--	--	--	--	--	-	-	-
CL1013.Contig10_All	2028	gi|460402241|ref|XP_004246622.1|	171	7e-41	PREDICTED: uncharacterized protein LOC101260965 [Solanum lycopersicum]	--	--	--	--	--	--	--	--	--	--	--	--	--	--	-	-	-
CL1013.Contig1_All	429	--	--	--	--	--	--	--	--	--	--	--	--	--	--	--	--	--	--	-	-	-
CL1013.Contig2_All	2191	gi|460402241|ref|XP_004246622.1|	563.5	5e-159	PREDICTED: uncharacterized protein LOC101260965 [Solanum lycopersicum]	--	--	--	--	--	--	--	--	--	--	--	--	--	--	-	-	-
CL1013.Contig3_All	2135	gi|460402241|ref|XP_004246622.1|	100.9	1e-161	PREDICTED: uncharacterized protein LOC101260965 [Solanum lycopersicum]	--	--	--	--	--	--	--	--	--	--	--	--	--	--	-	-	-
CL1013.Contig4_All	2008	gi|460402241|ref|XP_004246622.1|	97.8	1e-160	PREDICTED: uncharacterized protein LOC101260965 [Solanum lycopersicum]	--	--	--	--	--	--	--	--	--	--	--	--	--	--	-	-	-
CL1013.Contig5_All	2026	gi|460402241|ref|XP_004246622.1|	591.7	1e-167	PREDICTED: uncharacterized protein LOC101260965 [Solanum lycopersicum]	--	--	--	--	--	--	--	--	--	--	--	--	--	--	-	-	-
CL1013.Contig6_All	2037	gi|460402241|ref|XP_004246622.1|	97.8	1e-162	PREDICTED: uncharacterized protein LOC101260965 [Solanum lycopersicum]	--	--	--	--	--	--	--	--	--	--	--	--	--	--	-	-	-
CL1013.Contig7_All	2173	gi|460402241|ref|XP_004246622.1|	100.9	1e-170	PREDICTED: uncharacterized protein LOC101260965 [Solanum lycopersicum]	--	--	--	--	--	--	--	--	--	--	--	--	--	--	-	-	-
CL1013.Contig8_All	2147	gi|460402241|ref|XP_004246622.1|	100.9	4e-159	PREDICTED: uncharacterized protein LOC101260965 [Solanum lycopersicum]	--	--	--	--	--	--	--	--	--	--	--	--	--	--	-	-	-
CL1013.Contig9_All	1953	gi|460402241|ref|XP_004246622.1|	171	6e-41	PREDICTED: uncharacterized protein LOC101260965 [Solanum lycopersicum]	--	--	--	--	--	--	--	--	--	--	--	--	--	--	-	-	-
CL10130.Contig1_All	1651	gi|460396108|ref|XP_004243621.1|	685.6	0	PREDICTED: endoplasmic reticulum-Golgi intermediate compartment protein 3-like [Solanum lycopersicum]	sp|Q9LJU2|PDI53_ARATH	99.8	4e-21	Protein disulfide-isomerase 5-3 OS=Arabidopsis thaliana GN=PDIL5-3 PE=2 SV=1	--	--	--	--	--	--	--	--	--	--	-	-	GO:0005783//endoplasmic reticulum
CL10130.Contig2_All	1689	gi|460396108|ref|XP_004243621.1|	684.5	0	PREDICTED: endoplasmic reticulum-Golgi intermediate compartment protein 3-like [Solanum lycopersicum]	sp|Q9LJU2|PDI53_ARATH	99.8	4e-21	Protein disulfide-isomerase 5-3 OS=Arabidopsis thaliana GN=PDIL5-3 PE=2 SV=1	--	--	--	--	--	--	--	--	--	--	-	-	GO:0005783//endoplasmic reticulum
CL10130.Contig3_All	1613	gi|460396108|ref|XP_004243621.1|	670.2	0	PREDICTED: endoplasmic reticulum-Golgi intermediate compartment protein 3-like [Solanum lycopersicum]	sp|Q9LJU2|PDI53_ARATH	95.9	6e-20	Protein disulfide-isomerase 5-3 OS=Arabidopsis thaliana GN=PDIL5-3 PE=2 SV=1	--	--	--	--	--	--	--	--	--	--	-	-	GO:0005783//endoplasmic reticulum
CL10130.Contig4_All	1607	gi|460396108|ref|XP_004243621.1|	668.3	0	PREDICTED: endoplasmic reticulum-Golgi intermediate compartment protein 3-like [Solanum lycopersicum]	sp|Q9LJU2|PDI53_ARATH	95.5	8e-20	Protein disulfide-isomerase 5-3 OS=Arabidopsis thaliana GN=PDIL5-3 PE=2 SV=1	--	--	--	--	--	--	--	--	--	--	-	-	GO:0005783//endoplasmic reticulum
CL10130.Contig5_All	310	gi|460413331|ref|XP_004252043.1|	197.6	5e-50	PREDICTED: endoplasmic reticulum-Golgi intermediate compartment protein 3-like [Solanum lycopersicum]	--	--	--	--	--	--	--	--	--	--	--	--	--	--	-	-	GO:0005783//endoplasmic reticulum
CL10130.Contig6_All	1676	gi|460396108|ref|XP_004243621.1|	684.5	0	PREDICTED: endoplasmic reticulum-Golgi intermediate compartment protein 3-like [Solanum lycopersicum]	sp|Q9LJU2|PDI53_ARATH	99.8	4e-21	Protein disulfide-isomerase 5-3 OS=Arabidopsis thaliana GN=PDIL5-3 PE=2 SV=1	--	--	--	--	--	--	--	--	--	--	-	-	GO:0005783//endoplasmic reticulum
CL10131.Contig1_All	817	gi|213495900|gb|ACJ49170.1|	223.8	2e-57	protection of telomeres 1 protein [Nicotiana tabacum]	sp|Q56Y52|POT1A_ARATH	67	1e-11	Protection of telomeres protein 1a OS=Arabidopsis thaliana GN=POT1A PE=1 SV=1	--	--	--	--	--	--	--	--	--	--	-	-	-
CL10131.Contig2_All	1752	gi|213495900|gb|ACJ49170.1|	939.5	0	protection of telomeres 1 protein [Nicotiana tabacum]	sp|Q6NKX5|POT1B_ARATH	328	5e-90	Protection of telomeres protein 1b OS=Arabidopsis thaliana GN=POT1B PE=1 SV=1	--	--	--	--	--	--	--	--	--	--	-	-	-
CL10131.Contig3_All	1744	gi|213495900|gb|ACJ49170.1|	927.5	0	protection of telomeres 1 protein [Nicotiana tabacum]	sp|Q6NKX5|POT1B_ARATH	322	4e-88	Protection of telomeres protein 1b OS=Arabidopsis thaliana GN=POT1B PE=1 SV=1	--	--	--	--	--	--	--	--	--	--	-	-	-
CL10131.Contig4_All	1640	gi|213495900|gb|ACJ49170.1|	936.4	0	protection of telomeres 1 protein [Nicotiana tabacum]	sp|Q6NKX5|POT1B_ARATH	330	1e-90	Protection of telomeres protein 1b OS=Arabidopsis thaliana GN=POT1B PE=1 SV=1	--	--	--	--	--	--	--	--	--	--	-	-	-
CL10132.Contig1_All	392	--	--	--	--	--	--	--	--	--	--	--	--	--	--	--	--	--	--	-	-	-
CL10132.Contig2_All	1140	--	--	--	--	--	--	--	--	--	--	--	--	--	--	--	--	--	--	-	-	-
CL10133.Contig1_All	286	--	--	--	--	--	--	--	--	--	--	--	--	--	--	--	--	--	--	-	-	-
CL10133.Contig2_All	594	--	--	--	--	--	--	--	--	--	--	--	--	--	--	--	--	--	--	-	-	-
CL10134.Contig1_All	2160	gi|460378625|ref|XP_004235069.1|	62.4	3e-08	PREDICTED: ubiquitin carboxyl-terminal hydrolase 26-like [Solanum lycopersicum]	--	--	--	--	--	--	--	--	--	--	--	--	--	--	-	-	-
CL10134.Contig2_All	4838	gi|460378625|ref|XP_004235069.1|	1948.3	0	PREDICTED: ubiquitin carboxyl-terminal hydrolase 26-like [Solanum lycopersicum]	sp|Q9SCJ9|UBP26_ARATH	1287	0	Ubiquitin carboxyl-terminal hydrolase 26 OS=Arabidopsis thaliana GN=UBP26 PE=1 SV=3	SPBC713.02c	140	2e-32	COG5077	Ubiquitin carboxyl-terminal hydrolase	K11858	0	1531	vvi:100259355	ubiquitin carboxyl-terminal hydrolase 48 [EC:3.1.2.15]	GO:0009880//embryonic pattern specification;GO:0050826//response to freezing;GO:0048825//cotyledon development;GO:0051301//cell division;GO:0009640//photomorphogenesis;GO:0010564//regulation of cell cycle process;GO:0019915//lipid storage;GO:0010182//sugar mediated signaling pathway;GO:0016567//protein ubiquitination;GO:0009845//seed germination;GO:0010228//vegetative to reproductive phase transi…	GO:0004843//ubiquitin-specific protease activity	GO:0005730//nucleolus
CL10134.Contig3_All	4094	gi|460378625|ref|XP_004235069.1|	1948.3	0	PREDICTED: ubiquitin carboxyl-terminal hydrolase 26-like [Solanum lycopersicum]	sp|Q9SCJ9|UBP26_ARATH	1287	0	Ubiquitin carboxyl-terminal hydrolase 26 OS=Arabidopsis thaliana GN=UBP26 PE=1 SV=3	SPBC713.02c	140	1e-32	COG5077	Ubiquitin carboxyl-terminal hydrolase	K11858	0	1531	vvi:100259355	ubiquitin carboxyl-terminal hydrolase 48 [EC:3.1.2.15]	GO:0009880//embryonic pattern specification;GO:0050826//response to freezing;GO:0048825//cotyledon development;GO:0051301//cell division;GO:0009640//photomorphogenesis;GO:0010564//regulation of cell cycle process;GO:0019915//lipid storage;GO:0010182//sugar mediated signaling pathway;GO:0016567//protein ubiquitination;GO:0009845//seed germination;GO:0010228//vegetative to reproductive phase transi…	GO:0004843//ubiquitin-specific protease activity	GO:0005730//nucleolus
CL10134.Contig4_All	4013	gi|460378625|ref|XP_004235069.1|	1948.3	0	PREDICTED: ubiquitin carboxyl-terminal hydrolase 26-like [Solanum lycopersicum]	sp|Q9SCJ9|UBP26_ARATH	1287	0	Ubiquitin carboxyl-terminal hydrolase 26 OS=Arabidopsis thaliana GN=UBP26 PE=1 SV=3	SPBC713.02c	140	1e-32	COG5077	Ubiquitin carboxyl-terminal hydrolase	K11858	0	1531	vvi:100259355	ubiquitin carboxyl-terminal hydrolase 48 [EC:3.1.2.15]	GO:0009880//embryonic pattern specification;GO:0050826//response to freezing;GO:0048825//cotyledon development;GO:0051301//cell division;GO:0009640//photomorphogenesis;GO:0010564//regulation of cell cycle process;GO:0019915//lipid storage;GO:0010182//sugar mediated signaling pathway;GO:0016567//protein ubiquitination;GO:0009845//seed germination;GO:0010228//vegetative to reproductive phase transi…	GO:0004843//ubiquitin-specific protease activity	GO:0005730//nucleolus
CL10134.Contig5_All	3552	gi|460378625|ref|XP_004235069.1|	1927.1	0	PREDICTED: ubiquitin carboxyl-terminal hydrolase 26-like [Solanum lycopersicum]	sp|Q9SCJ9|UBP26_ARATH	1284	0	Ubiquitin carboxyl-terminal hydrolase 26 OS=Arabidopsis thaliana GN=UBP26 PE=1 SV=3	SPBC713.02c	140	1e-32	COG5077	Ubiquitin carboxyl-terminal hydrolase	K11858	0	1528	vvi:100259355	ubiquitin carboxyl-terminal hydrolase 48 [EC:3.1.2.15]	GO:0009880//embryonic pattern specification;GO:0050826//response to freezing;GO:0048825//cotyledon development;GO:0051301//cell division;GO:0009640//photomorphogenesis;GO:0010564//regulation of cell cycle process;GO:0019915//lipid storage;GO:0010182//sugar mediated signaling pathway;GO:0016567//protein ubiquitination;GO:0009845//seed germination;GO:0010228//vegetative to reproductive phase transi…	GO:0004843//ubiquitin-specific protease activity	GO:0005730//nucleolus
CL10134.Contig6_All	4044	gi|460378625|ref|XP_004235069.1|	1891.7	0	PREDICTED: ubiquitin carboxyl-terminal hydrolase 26-like [Solanum lycopersicum]	sp|Q9SCJ9|UBP26_ARATH	1255	0	Ubiquitin carboxyl-terminal hydrolase 26 OS=Arabidopsis thaliana GN=UBP26 PE=1 SV=3	SPBC713.02c	140	1e-32	COG5077	Ubiquitin carboxyl-terminal hydrolase	K11858	0	1494	vvi:100259355	ubiquitin carboxyl-terminal hydrolase 48 [EC:3.1.2.15]	GO:0009880//embryonic pattern specification;GO:0050826//response to freezing;GO:0048825//cotyledon development;GO:0051301//cell division;GO:0009640//photomorphogenesis;GO:0010564//regulation of cell cycle process;GO:0019915//lipid storage;GO:0010182//sugar mediated signaling pathway;GO:0016567//protein ubiquitination;GO:0009845//seed germination;GO:0010228//vegetative to reproductive phase transi…	GO:0004843//ubiquitin-specific protease activity	GO:0005730//nucleolus
CL10134.Contig7_All	3963	gi|460378625|ref|XP_004235069.1|	1891.7	0	PREDICTED: ubiquitin carboxyl-terminal hydrolase 26-like [Solanum lycopersicum]	sp|Q9SCJ9|UBP26_ARATH	1255	0	Ubiquitin carboxyl-terminal hydrolase 26 OS=Arabidopsis thaliana GN=UBP26 PE=1 SV=3	SPBC713.02c	140	1e-32	COG5077	Ubiquitin carboxyl-terminal hydrolase	K11858	0	1494	vvi:100259355	ubiquitin carboxyl-terminal hydrolase 48 [EC:3.1.2.15]	GO:0009880//embryonic pattern specification;GO:0050826//response to freezing;GO:0048825//cotyledon development;GO:0051301//cell division;GO:0009640//photomorphogenesis;GO:0010564//regulation of cell cycle process;GO:0019915//lipid storage;GO:0010182//sugar mediated signaling pathway;GO:0016567//protein ubiquitination;GO:0009845//seed germination;GO:0010228//vegetative to reproductive phase transi…	GO:0004843//ubiquitin-specific protease activity	GO:0005730//nucleolus
CL10134.Contig8_All	672	gi|460378625|ref|XP_004235069.1|	63.2	4e-09	PREDICTED: ubiquitin carboxyl-terminal hydrolase 26-like [Solanum lycopersicum]	--	--	--	--	--	--	--	--	--	--	--	--	--	--	-	-	-
CL10134.Contig9_All	4287	gi|460378625|ref|XP_004235069.1|	63.2	4e-08	PREDICTED: ubiquitin carboxyl-terminal hydrolase 26-like [Solanum lycopersicum]	sp|Q9SCJ9|UBP26_ARATH	1254	0	Ubiquitin carboxyl-terminal hydrolase 26 OS=Arabidopsis thaliana GN=UBP26 PE=1 SV=3	SPBC713.02c	140	1e-32	COG5077	Ubiquitin carboxyl-terminal hydrolase	K11858	0	1493	vvi:100259355	ubiquitin carboxyl-terminal hydrolase 48 [EC:3.1.2.15]	GO:0009880//embryonic pattern specification;GO:0050826//response to freezing;GO:0048825//cotyledon development;GO:0051301//cell division;GO:0009640//photomorphogenesis;GO:0010564//regulation of cell cycle process;GO:0019915//lipid storage;GO:0010182//sugar mediated signaling pathway;GO:0016567//protein ubiquitination;GO:0009845//seed germination;GO:0010228//vegetative to reproductive phase transi…	GO:0004843//ubiquitin-specific protease activity	GO:0005730//nucleolus
CL10135.Contig1_All	1582	gi|462396308|gb|EMJ02107.1|	114.4	5e-24	hypothetical protein PRUPE_ppb018196mg [Prunus persica]	--	--	--	--	--	--	--	--	--	--	--	--	--	--	-	-	-
CL10135.Contig2_All	205	--	--	--	--	--	--	--	--	--	--	--	--	--	--	--	--	--	--	-	-	-
CL10136.Contig1_All	578	gi|460371896|ref|XP_004231770.1|	84.3	1e-15	PREDICTED: uncharacterized protein LOC101265785 [Solanum lycopersicum]	--	--	--	--	--	--	--	--	--	--	--	--	--	--	-	-	GO:0031225//anchored to membrane
CL10136.Contig2_All	559	gi|460371896|ref|XP_004231770.1|	84.3	1e-15	PREDICTED: uncharacterized protein LOC101265785 [Solanum lycopersicum]	--	--	--	--	--	--	--	--	--	--	--	--	--	--	-	-	GO:0031225//anchored to membrane
CL10137.Contig1_All	2738	gi|460369260|ref|XP_004230481.1|	1107	0	PREDICTED: serine hydroxymethyltransferase 2-like [Solanum lycopersicum]	sp|P50433|GLYM_SOLTU	473	3e-133	Serine hydroxymethyltransferase, mitochondrial OS=Solanum tuberosum PE=2 SV=1	SPAC24C9.12c	428	3e-119	COG0112	Glycine/serine hydroxymethyltransferase	K00600	0	926	vvi:100241225	glycine hydroxymethyltransferase [EC:2.1.2.1]	GO:0006563//L-serine metabolic process;GO:0046686//response to cadmium ion;GO:0035999//tetrahydrofolate interconversion;GO:0032259//methylation;GO:0006544//glycine metabolic process	GO:0030170//pyridoxal phosphate binding;GO:0008168//methyltransferase activity;GO:0004372//glycine hydroxymethyltransferase activity	GO:0005737//cytoplasm
CL10137.Contig2_All	2734	gi|460369260|ref|XP_004230481.1|	1113.6	0	PREDICTED: serine hydroxymethyltransferase 2-like [Solanum lycopersicum]	sp|P50433|GLYM_SOLTU	476	3e-134	Serine hydroxymethyltransferase, mitochondrial OS=Solanum tuberosum PE=2 SV=1	SPAC24C9.12c	430	6e-120	COG0112	Glycine/serine hydroxymethyltransferase	K00600	0	929	vvi:100241225	glycine hydroxymethyltransferase [EC:2.1.2.1]	GO:0006563//L-serine metabolic process;GO:0046686//response to cadmium ion;GO:0035999//tetrahydrofolate interconversion;GO:0032259//methylation;GO:0006544//glycine metabolic process	GO:0030170//pyridoxal phosphate binding;GO:0008168//methyltransferase activity;GO:0004372//glycine hydroxymethyltransferase activity	GO:0005737//cytoplasm
CL10137.Contig3_All	2753	gi|460369260|ref|XP_004230481.1|	1127.5	0	PREDICTED: serine hydroxymethyltransferase 2-like [Solanum lycopersicum]	sp|P34899|GLYM_PEA	473	3e-133	Serine hydroxymethyltransferase, mitochondrial OS=Pisum sativum PE=1 SV=1	SPAC24C9.12c	430	6e-120	COG0112	Glycine/serine hydroxymethyltransferase	K00600	0	936	vvi:100241225	glycine hydroxymethyltransferase [EC:2.1.2.1]	GO:0006563//L-serine metabolic process;GO:0046686//response to cadmium ion;GO:0035999//tetrahydrofolate interconversion;GO:0032259//methylation;GO:0006544//glycine metabolic process	GO:0030170//pyridoxal phosphate binding;GO:0008168//methyltransferase activity;GO:0004372//glycine hydroxymethyltransferase activity	GO:0005737//cytoplasm
CL10137.Contig4_All	3534	gi|460369260|ref|XP_004230481.1|	1120.5	0	PREDICTED: serine hydroxymethyltransferase 2-like [Solanum lycopersicum]	sp|P34899|GLYM_PEA	472	7e-133	Serine hydroxymethyltransferase, mitochondrial OS=Pisum sativum PE=1 SV=1	SPAC24C9.12c	429	2e-119	COG0112	Glycine/serine hydroxymethyltransferase	K00600	0	932	vvi:100241225	glycine hydroxymethyltransferase [EC:2.1.2.1]	GO:0006563//L-serine metabolic process;GO:0046686//response to cadmium ion;GO:0035999//tetrahydrofolate interconversion;GO:0032259//methylation;GO:0006544//glycine metabolic process	GO:0030170//pyridoxal phosphate binding;GO:0008168//methyltransferase activity;GO:0004372//glycine hydroxymethyltransferase activity	GO:0005737//cytoplasm
CL10137.Contig5_All	2678	gi|460369260|ref|XP_004230481.1|	1104.3	0	PREDICTED: serine hydroxymethyltransferase 2-like [Solanum lycopersicum]	sp|P50433|GLYM_SOLTU	474	1e-133	Serine hydroxymethyltransferase, mitochondrial OS=Solanum tuberosum PE=2 SV=1	SPAC24C9.12c	429	2e-119	COG0112	Glycine/serine hydroxymethyltransferase	K00600	0	925	vvi:100241225	glycine hydroxymethyltransferase [EC:2.1.2.1]	GO:0006563//L-serine metabolic process;GO:0046686//response to cadmium ion;GO:0035999//tetrahydrofolate interconversion;GO:0032259//methylation;GO:0006544//glycine metabolic process	GO:0030170//pyridoxal phosphate binding;GO:0008168//methyltransferase activity;GO:0004372//glycine hydroxymethyltransferase activity	GO:0005737//cytoplasm
CL10137.Contig6_All	2711	gi|460369260|ref|XP_004230481.1|	1109.8	0	PREDICTED: serine hydroxymethyltransferase 2-like [Solanum lycopersicum]	sp|P50433|GLYM_SOLTU	474	1e-133	Serine hydroxymethyltransferase, mitochondrial OS=Solanum tuberosum PE=2 SV=1	SPAC24C9.12c	428	3e-119	COG0112	Glycine/serine hydroxymethyltransferase	K00600	0	929	vvi:100241225	glycine hydroxymethyltransferase [EC:2.1.2.1]	GO:0006563//L-serine metabolic process;GO:0046686//response to cadmium ion;GO:0035999//tetrahydrofolate interconversion;GO:0032259//methylation;GO:0006544//glycine metabolic process	GO:0030170//pyridoxal phosphate binding;GO:0008168//methyltransferase activity;GO:0004372//glycine hydroxymethyltransferase activity	GO:0005737//cytoplasm
CL10138.Contig1_All	1317	gi|460377604|ref|XP_004234581.1|	152.5	1e-35	PREDICTED: E3 ubiquitin-protein ligase SINA-like 10-like [Solanum lycopersicum]	sp|Q84K34|SIL10_ARATH	58.2	1e-08	E3 ubiquitin-protein ligase SINA-like 10 OS=Arabidopsis thaliana GN=At5g37930 PE=2 SV=1	XF1267	60.5	6e-09	COG5297	Cellobiohydrolase A (1,4-beta-cellobiosidase A)	K11323	9e-10	63.2	vcn:VOLCADRAFT_121342	histone arginine demethylase JMJD6 [EC:1.14.11.-]	-	-	-
CL10138.Contig2_All	618	--	--	--	--	--	--	--	--	--	--	--	--	--	--	--	--	--	--	-	-	-
CL10138.Contig3_All	387	--	--	--	--	--	--	--	--	--	--	--	--	--	--	--	--	--	--	-	-	-
CL10139.Contig1_All	944	gi|2497541|sp|Q40545.1|KPYA_TOBAC	386	5e-106	RecName: Full=Pyruvate kinase isozyme A, chloroplastic; Flags: Precursor >gi|482936|emb|CAA82222.1| pyruvate kinase; plastid isozyme [Nicotiana tabacum]	sp|Q40545|KPYA_TOBAC	385	1e-107	Pyruvate kinase isozyme A, chloroplastic OS=Nicotiana tabacum PE=2 SV=1	SMc04005	120	3e-27	COG0469	Pyruvate kinase	K00873	3e-101	366	rcu:RCOM_0910580	pyruvate kinase [EC:2.7.1.40]	GO:0016049//cell growth;GO:0010431//seed maturation;GO:0030243//cellulose metabolic process;GO:0006096//glycolysis;GO:0016310//phosphorylation;GO:0009832//plant-type cell wall biogenesis;GO:0046686//response to cadmium ion;GO:0016126//sterol biosynthetic process	GO:0030955//potassium ion binding;GO:0004743//pyruvate kinase activity;GO:0000287//magnesium ion binding	GO:0005829//cytosol;GO:0009570//chloroplast stroma
CL10139.Contig2_All	492	gi|2497541|sp|Q40545.1|KPYA_TOBAC	163.3	1e-39	RecName: Full=Pyruvate kinase isozyme A, chloroplastic; Flags: Precursor >gi|482936|emb|CAA82222.1| pyruvate kinase; plastid isozyme [Nicotiana tabacum]	sp|Q40545|KPYA_TOBAC	163	5e-41	Pyruvate kinase isozyme A, chloroplastic OS=Nicotiana tabacum PE=2 SV=1	--	--	--	--	--	K00873	4e-40	161	rcu:RCOM_0910580	pyruvate kinase [EC:2.7.1.40]	GO:0016049//cell growth;GO:0010431//seed maturation;GO:0030243//cellulose metabolic process;GO:0006096//glycolysis;GO:0016310//phosphorylation;GO:0009832//plant-type cell wall biogenesis;GO:0046686//response to cadmium ion;GO:0016126//sterol biosynthetic process	GO:0030955//potassium ion binding;GO:0004743//pyruvate kinase activity;GO:0000287//magnesium ion binding	GO:0005829//cytosol;GO:0009570//chloroplast stroma
CL10139.Contig3_All	2267	gi|2497541|sp|Q40545.1|KPYA_TOBAC	1132.1	0	RecName: Full=Pyruvate kinase isozyme A, chloroplastic; Flags: Precursor >gi|482936|emb|CAA82222.1| pyruvate kinase; plastid isozyme [Nicotiana tabacum]	sp|Q40545|KPYA_TOBAC	1132	0	Pyruvate kinase isozyme A, chloroplastic OS=Nicotiana tabacum PE=2 SV=1	BH3163_1	273	7e-73	COG0469	Pyruvate kinase	K00873	0	933	vvi:100246052	pyruvate kinase [EC:2.7.1.40]	GO:0016049//cell growth;GO:0010431//seed maturation;GO:0030243//cellulose metabolic process;GO:0006096//glycolysis;GO:0016310//phosphorylation;GO:0009832//plant-type cell wall biogenesis;GO:0046686//response to cadmium ion;GO:0016126//sterol biosynthetic process	GO:0030955//potassium ion binding;GO:0004743//pyruvate kinase activity;GO:0000287//magnesium ion binding	GO:0005829//cytosol;GO:0009570//chloroplast stroma
CL1014.Contig1_All	559	gi|462418848|gb|EMJ23111.1|	177.6	1e-43	hypothetical protein PRUPE_ppa026797mg [Prunus persica]	--	--	--	--	--	--	--	--	--	--	--	--	--	--	-	GO:0003676//nucleic acid binding;GO:0008270//zinc ion binding	-
CL1014.Contig2_All	2936	gi|460386627|ref|XP_004238999.1|	266.5	1e-69	PREDICTED: uncharacterized protein LOC101250888 [Solanum lycopersicum]	--	--	--	--	--	--	--	--	--	--	--	--	--	--	-	GO:0003676//nucleic acid binding;GO:0008270//zinc ion binding	-
CL1014.Contig3_All	1541	gi|449434688|ref|XP_004135128.1|	272.3	1e-71	PREDICTED: uncharacterized protein LOC101207638 [Cucumis sativus] >gi|449493476|ref|XP_004159307.1| PREDICTED: uncharacterized protein LOC101225146 [Cucumis sativus]	--	--	--	--	--	--	--	--	--	--	--	--	--	--	-	GO:0003676//nucleic acid binding;GO:0008270//zinc ion binding	-
CL1014.Contig4_All	1474	gi|460386627|ref|XP_004238999.1|	270.4	5e-71	PREDICTED: uncharacterized protein LOC101250888 [Solanum lycopersicum]	--	--	--	--	--	--	--	--	--	--	--	--	--	--	-	GO:0003676//nucleic acid binding;GO:0008270//zinc ion binding	-
CL1014.Contig5_All	1508	gi|460386627|ref|XP_004238999.1|	266.5	8e-70	PREDICTED: uncharacterized protein LOC101250888 [Solanum lycopersicum]	--	--	--	--	--	--	--	--	--	--	--	--	--	--	-	GO:0003676//nucleic acid binding;GO:0008270//zinc ion binding	-
CL1014.Contig6_All	463	gi|462418848|gb|EMJ23111.1|	109.8	1e-23	hypothetical protein PRUPE_ppa026797mg [Prunus persica]	--	--	--	--	--	--	--	--	--	--	--	--	--	--	-	-	GO:0005634//nucleus
CL10140.Contig1_All	1400	gi|460397775|ref|XP_004244442.1|	152.5	0	PREDICTED: beta-amylase 8-like [Solanum lycopersicum]	sp|Q9FH80|BAM8_ARATH	415	2e-148	Beta-amylase 8 OS=Arabidopsis thaliana GN=BAM8 PE=2 SV=1	--	--	--	--	--	K01177	3e-76	195	vvi:100255167	beta-amylase [EC:3.2.1.2]	GO:0005975//carbohydrate metabolic process;GO:0048831//regulation of shoot system development	GO:0003700//sequence-specific DNA binding transcription factor activity;GO:0016161//beta-amylase activity	GO:0005634//nucleus
CL10140.Contig2_All	1463	gi|460397775|ref|XP_004244442.1|	796.2	0	PREDICTED: beta-amylase 8-like [Solanum lycopersicum]	sp|Q9FH80|BAM8_ARATH	547	5e-156	Beta-amylase 8 OS=Arabidopsis thaliana GN=BAM8 PE=2 SV=1	--	--	--	--	--	K01177	1e-84	311	rcu:RCOM_1615230	beta-amylase [EC:3.2.1.2]	GO:0000272//polysaccharide catabolic process;GO:0048831//regulation of shoot system development	GO:0003700//sequence-specific DNA binding transcription factor activity;GO:0016161//beta-amylase activity	GO:0005737//cytoplasm;GO:0005634//nucleus
CL10141.Contig10_All	1188	--	--	--	--	--	--	--	--	--	--	--	--	--	--	--	--	--	--	-	-	-
CL10141.Contig1_All	464	--	--	--	--	--	--	--	--	--	--	--	--	--	--	--	--	--	--	-	-	-
CL10141.Contig2_All	1475	--	--	--	--	--	--	--	--	--	--	--	--	--	--	--	--	--	--	-	-	-
CL10141.Contig3_All	1844	--	--	--	--	--	--	--	--	--	--	--	--	--	--	--	--	--	--	-	-	-
CL10141.Contig4_All	1263	--	--	--	--	--	--	--	--	--	--	--	--	--	--	--	--	--	--	-	-	-
CL10141.Contig5_All	884	--	--	--	--	--	--	--	--	--	--	--	--	--	--	--	--	--	--	-	-	-
CL10141.Contig6_All	1485	--	--	--	--	--	--	--	--	--	--	--	--	--	--	--	--	--	--	-	-	-
CL10141.Contig7_All	217	--	--	--	--	--	--	--	--	--	--	--	--	--	--	--	--	--	--	-	-	-
CL10141.Contig8_All	1808	--	--	--	--	--	--	--	--	--	--	--	--	--	--	--	--	--	--	-	-	-
CL10141.Contig9_All	1219	--	--	--	--	--	--	--	--	--	--	--	--	--	--	--	--	--	--	-	-	-
CL10142.Contig10_All	1763	gi|460385070|ref|XP_004238228.1|	609.8	5e-173	PREDICTED: protein BRASSINAZOLE-RESISTANT 1-like [Solanum lycopersicum]	sp|Q8S307|BZR1_ARATH	397	1e-110	Protein BRASSINAZOLE-RESISTANT 1 OS=Arabidopsis thaliana GN=BZR1 PE=1 SV=1	--	--	--	--	--	K14503	1e-116	419	rcu:RCOM_1593760	brassinosteroid resistant 1/2	GO:0048316//seed development;GO:0048481//ovule development;GO:0009742//brassinosteroid mediated signaling pathway;GO:0045892//negative regulation of transcription, DNA-dependent	GO:0003677//DNA binding;GO:0005515//protein binding;GO:0003700//sequence-specific DNA binding transcription factor activity	GO:0005829//cytosol;GO:0005634//nucleus
CL10142.Contig11_All	412	--	--	--	--	--	--	--	--	--	--	--	--	--	--	--	--	--	--	-	-	-
CL10142.Contig1_All	1941	gi|460385070|ref|XP_004238228.1|	607.1	3e-172	PREDICTED: protein BRASSINAZOLE-RESISTANT 1-like [Solanum lycopersicum]	sp|Q8S307|BZR1_ARATH	399	4e-111	Protein BRASSINAZOLE-RESISTANT 1 OS=Arabidopsis thaliana GN=BZR1 PE=1 SV=1	--	--	--	--	--	K14503	3e-116	417	rcu:RCOM_1593760	brassinosteroid resistant 1/2	GO:0048316//seed development;GO:0048481//ovule development;GO:0009742//brassinosteroid mediated signaling pathway;GO:0045892//negative regulation of transcription, DNA-dependent	GO:0003677//DNA binding;GO:0005515//protein binding;GO:0003700//sequence-specific DNA binding transcription factor activity	GO:0005829//cytosol;GO:0005634//nucleus
CL10142.Contig2_All	1470	gi|350536181|ref|NP_001234745.1|	593.6	2e-168	mature anther-specific protein LAT61 [Solanum lycopersicum] >gi|14626761|gb|AAK71662.1|AF395901_1 mature anther-specific protein LAT61 [Solanum lycopersicum]	sp|Q8S307|BZR1_ARATH	401	6e-112	Protein BRASSINAZOLE-RESISTANT 1 OS=Arabidopsis thaliana GN=BZR1 PE=1 SV=1	--	--	--	--	--	K14503	2e-116	417	rcu:RCOM_1593760	brassinosteroid resistant 1/2	GO:0048316//seed development;GO:0048481//ovule development;GO:0009742//brassinosteroid mediated signaling pathway;GO:0045892//negative regulation of transcription, DNA-dependent	GO:0003677//DNA binding;GO:0005515//protein binding;GO:0003700//sequence-specific DNA binding transcription factor activity	GO:0005829//cytosol;GO:0005634//nucleus
CL10142.Contig3_All	1648	gi|350536181|ref|NP_001234745.1|	585.5	9e-166	mature anther-specific protein LAT61 [Solanum lycopersicum] >gi|14626761|gb|AAK71662.1|AF395901_1 mature anther-specific protein LAT61 [Solanum lycopersicum]	sp|Q8S307|BZR1_ARATH	404	6e-113	Protein BRASSINAZOLE-RESISTANT 1 OS=Arabidopsis thaliana GN=BZR1 PE=1 SV=1	--	--	--	--	--	K14503	3e-119	427	rcu:RCOM_1593760	brassinosteroid resistant 1/2	GO:0048316//seed development;GO:0048481//ovule development;GO:0009742//brassinosteroid mediated signaling pathway;GO:0045892//negative regulation of transcription, DNA-dependent	GO:0003677//DNA binding;GO:0005515//protein binding;GO:0003700//sequence-specific DNA binding transcription factor activity	GO:0005829//cytosol;GO:0005634//nucleus
CL10142.Contig4_All	2939	gi|460385070|ref|XP_004238228.1|	609.8	9e-173	PREDICTED: protein BRASSINAZOLE-RESISTANT 1-like [Solanum lycopersicum]	sp|Q8S307|BZR1_ARATH	397	2e-110	Protein BRASSINAZOLE-RESISTANT 1 OS=Arabidopsis thaliana GN=BZR1 PE=1 SV=1	Cgl2186_2	60.5	2e-08	COG0406	Fructose-2,6-bisphosphatase	K14503	2e-116	419	rcu:RCOM_1593760	brassinosteroid resistant 1/2	GO:0048316//seed development;GO:0048481//ovule development;GO:0009742//brassinosteroid mediated signaling pathway;GO:0045892//negative regulation of transcription, DNA-dependent	GO:0003677//DNA binding;GO:0005515//protein binding;GO:0003700//sequence-specific DNA binding transcription factor activity	GO:0005829//cytosol;GO:0005634//nucleus
CL10142.Contig5_All	1562	gi|350536181|ref|NP_001234745.1|	594	2e-168	mature anther-specific protein LAT61 [Solanum lycopersicum] >gi|14626761|gb|AAK71662.1|AF395901_1 mature anther-specific protein LAT61 [Solanum lycopersicum]	sp|Q8S307|BZR1_ARATH	395	5e-110	Protein BRASSINAZOLE-RESISTANT 1 OS=Arabidopsis thaliana GN=BZR1 PE=1 SV=1	--	--	--	--	--	K14503	5e-115	413	rcu:RCOM_1593760	brassinosteroid resistant 1/2	GO:0048316//seed development;GO:0048481//ovule development;GO:0009742//brassinosteroid mediated signaling pathway;GO:0045892//negative regulation of transcription, DNA-dependent	GO:0003677//DNA binding;GO:0005515//protein binding;GO:0003700//sequence-specific DNA binding transcription factor activity	GO:0005829//cytosol;GO:0005634//nucleus
CL10142.Contig6_All	1694	gi|350536181|ref|NP_001234745.1|	586.6	4e-166	mature anther-specific protein LAT61 [Solanum lycopersicum] >gi|14626761|gb|AAK71662.1|AF395901_1 mature anther-specific protein LAT61 [Solanum lycopersicum]	sp|Q8S307|BZR1_ARATH	406	2e-113	Protein BRASSINAZOLE-RESISTANT 1 OS=Arabidopsis thaliana GN=BZR1 PE=1 SV=1	--	--	--	--	--	K14503	3e-118	424	rcu:RCOM_1593760	brassinosteroid resistant 1/2	GO:0048316//seed development;GO:0048481//ovule development;GO:0009742//brassinosteroid mediated signaling pathway;GO:0045892//negative regulation of transcription, DNA-dependent	GO:0003677//DNA binding;GO:0005515//protein binding;GO:0003700//sequence-specific DNA binding transcription factor activity	GO:0005829//cytosol;GO:0005634//nucleus
CL10142.Contig7_All	1546	gi|350536181|ref|NP_001234745.1|	583.6	3e-165	mature anther-specific protein LAT61 [Solanum lycopersicum] >gi|14626761|gb|AAK71662.1|AF395901_1 mature anther-specific protein LAT61 [Solanum lycopersicum]	sp|Q8S307|BZR1_ARATH	396	2e-110	Protein BRASSINAZOLE-RESISTANT 1 OS=Arabidopsis thaliana GN=BZR1 PE=1 SV=1	--	--	--	--	--	K14503	2e-114	410	rcu:RCOM_1593760	brassinosteroid resistant 1/2	GO:0048316//seed development;GO:0048481//ovule development;GO:0009742//brassinosteroid mediated signaling pathway;GO:0045892//negative regulation of transcription, DNA-dependent	GO:0003677//DNA binding;GO:0005515//protein binding;GO:0003700//sequence-specific DNA binding transcription factor activity	GO:0005829//cytosol;GO:0005634//nucleus
CL10142.Contig8_All	1620	gi|460385070|ref|XP_004238228.1|	602.1	9e-171	PREDICTED: protein BRASSINAZOLE-RESISTANT 1-like [Solanum lycopersicum]	sp|Q8S307|BZR1_ARATH	394	1e-109	Protein BRASSINAZOLE-RESISTANT 1 OS=Arabidopsis thaliana GN=BZR1 PE=1 SV=1	--	--	--	--	--	K14503	4e-115	413	pop:POPTR_551922	brassinosteroid resistant 1/2	GO:0048316//seed development;GO:0048481//ovule development;GO:0009742//brassinosteroid mediated signaling pathway;GO:0045892//negative regulation of transcription, DNA-dependent	GO:0003677//DNA binding;GO:0005515//protein binding;GO:0003700//sequence-specific DNA binding transcription factor activity	GO:0005829//cytosol;GO:0005634//nucleus
CL10142.Contig9_All	2955	gi|350536181|ref|NP_001234745.1|	582.8	1e-164	mature anther-specific protein LAT61 [Solanum lycopersicum] >gi|14626761|gb|AAK71662.1|AF395901_1 mature anther-specific protein LAT61 [Solanum lycopersicum]	sp|Q8S307|BZR1_ARATH	401	1e-111	Protein BRASSINAZOLE-RESISTANT 1 OS=Arabidopsis thaliana GN=BZR1 PE=1 SV=1	Cgl2186_2	60.5	2e-08	COG0406	Fructose-2,6-bisphosphatase	K14503	2e-117	422	rcu:RCOM_1593760	brassinosteroid resistant 1/2	GO:0048316//seed development;GO:0048481//ovule development;GO:0009742//brassinosteroid mediated signaling pathway;GO:0045892//negative regulation of transcription, DNA-dependent	GO:0003677//DNA binding;GO:0005515//protein binding;GO:0003700//sequence-specific DNA binding transcription factor activity	GO:0005829//cytosol;GO:0005634//nucleus
CL10143.Contig1_All	882	--	--	--	--	--	--	--	--	--	--	--	--	--	--	--	--	--	--	-	-	-
CL10143.Contig2_All	387	--	--	--	--	--	--	--	--	--	--	--	--	--	--	--	--	--	--	-	-	-
CL10144.Contig1_All	580	gi|326493942|dbj|BAJ85433.1|	57.8	1e-07	predicted protein [Hordeum vulgare subsp. vulgare] >gi|326504552|dbj|BAJ91108.1| predicted protein [Hordeum vulgare subsp. vulgare]	sp|P09789|GRP1_PETHY	59.3	1e-09	Glycine-rich cell wall structural protein 1 OS=Petunia hybrida GN=GRP-1 PE=1 SV=1	DR0392	55.8	5e-08	COG2823	Predicted periplasmic or secreted lipoprotein	K01115	2e-07	53.5	vcn:VOLCADRAFT_99471	phospholipase D [EC:3.1.4.4]	-	-	-
CL10144.Contig2_All	208	--	--	--	--	--	--	--	--	--	--	--	--	--	--	--	--	--	--	-	-	-
CL10145.Contig1_All	1686	--	--	--	--	--	--	--	--	--	--	--	--	--	--	--	--	--	--	-	-	-
CL10145.Contig2_All	486	--	--	--	--	--	--	--	--	--	--	--	--	--	--	--	--	--	--	-	-	-
CL10145.Contig3_All	771	--	--	--	--	--	--	--	--	--	--	--	--	--	--	--	--	--	--	-	-	-
CL10146.Contig1_All	1307	gi|460373049|ref|XP_004232335.1|	638.6	0	PREDICTED: probable serine/threonine-protein kinase At1g18390-like [Solanum lycopersicum]	sp|P0C5E2|Y1839_ARATH	133	2e-31	Probable serine/threonine-protein kinase At1g18390 OS=Arabidopsis thaliana GN=At1g18390 PE=1 SV=2	--	--	--	--	--	--	--	--	--	--	GO:0016310//phosphorylation	GO:0004672//protein kinase activity	-
CL10146.Contig2_All	2166	gi|460373049|ref|XP_004232335.1|	226.9	1e-57	PREDICTED: probable serine/threonine-protein kinase At1g18390-like [Solanum lycopersicum]	sp|Q3ECH2|Y1670_ARATH	102	1e-21	Probable receptor-like protein kinase At1g67000 OS=Arabidopsis thaliana GN=At1g67000 PE=2 SV=2	--	--	--	--	--	--	--	--	--	--	-	-	-
CL10147.Contig1_All	1618	gi|460397781|ref|XP_004244445.1|	752.3	0	PREDICTED: uncharacterized protein LOC101252306 [Solanum lycopersicum]	--	--	--	--	alr0299	207	6e-53	COG0687	Spermidine/putrescine-binding periplasmic protein	--	--	--	--	--	GO:0015846//polyamine transport	GO:0019808//polyamine binding	GO:0009941//chloroplast envelope;GO:0005634//nucleus;GO:0042597//periplasmic space
CL10147.Contig2_All	1803	gi|460397781|ref|XP_004244445.1|	884.4	0	PREDICTED: uncharacterized protein LOC101252306 [Solanum lycopersicum]	--	--	--	--	alr0299	208	3e-53	COG0687	Spermidine/putrescine-binding periplasmic protein	--	--	--	--	--	GO:0015846//polyamine transport	GO:0019808//polyamine binding	GO:0009941//chloroplast envelope;GO:0005634//nucleus;GO:0042597//periplasmic space
CL10147.Contig3_All	1787	gi|460397781|ref|XP_004244445.1|	367.5	0	PREDICTED: uncharacterized protein LOC101252306 [Solanum lycopersicum]	--	--	--	--	alr0299	174	4e-49	COG0687	Spermidine/putrescine-binding periplasmic protein	--	--	--	--	--	GO:0015846//polyamine transport	GO:0019808//polyamine binding;GO:0008270//zinc ion binding	GO:0009941//chloroplast envelope;GO:0005634//nucleus;GO:0042597//periplasmic space
CL10147.Contig4_All	1772	gi|460397781|ref|XP_004244445.1|	881.3	0	PREDICTED: uncharacterized protein LOC101252306 [Solanum lycopersicum]	--	--	--	--	alr0299	208	2e-53	COG0687	Spermidine/putrescine-binding periplasmic protein	--	--	--	--	--	GO:0015846//polyamine transport	GO:0019808//polyamine binding	GO:0009941//chloroplast envelope;GO:0005634//nucleus;GO:0042597//periplasmic space
CL10147.Contig5_All	403	gi|460397781|ref|XP_004244445.1|	171.8	2e-42	PREDICTED: uncharacterized protein LOC101252306 [Solanum lycopersicum]	--	--	--	--	--	--	--	--	--	--	--	--	--	--	-	-	-
CL10147.Contig6_All	1760	gi|460397781|ref|XP_004244445.1|	367.5	0	PREDICTED: uncharacterized protein LOC101252306 [Solanum lycopersicum]	--	--	--	--	alr0299	174	3e-49	COG0687	Spermidine/putrescine-binding periplasmic protein	--	--	--	--	--	GO:0015846//polyamine transport	GO:0019808//polyamine binding;GO:0008270//zinc ion binding	GO:0009941//chloroplast envelope;GO:0005634//nucleus;GO:0042597//periplasmic space
CL10148.Contig1_All	310	gi|293333403|ref|NP_001169123.1|	154.1	6e-37	uncharacterized protein LOC100382968 [Zea mays]	sp|Q8S528|AL2B7_ARATH	145	5e-36	Aldehyde dehydrogenase family 2 member B7, mitochondrial OS=Arabidopsis thaliana GN=ALDH2B7 PE=2 SV=2	SPAC9E9.09c	125	1e-29	COG1012	NAD-dependent aldehyde dehydrogenases	K00128	4e-38	154	zma:100382968	aldehyde dehydrogenase (NAD+) [EC:1.2.1.3]	GO:0046686//response to cadmium ion;GO:0055114//oxidation-reduction process	GO:0005524//ATP binding;GO:0001758//retinal dehydrogenase activity	GO:0009507//chloroplast;GO:0005739//mitochondrion
CL10148.Contig2_All	318	gi|462397480|gb|EMJ03148.1|	148.3	3e-35	hypothetical protein PRUPE_ppa004555mg [Prunus persica]	sp|Q9SU63|AL2B4_ARATH	136	3e-33	Aldehyde dehydrogenase family 2 member B4, mitochondrial OS=Arabidopsis thaliana GN=ALDH2B4 PE=1 SV=1	SPAC9E9.09c	129	2e-30	COG1012	NAD-dependent aldehyde dehydrogenases	K00128	3e-36	147	gmx:100782019	aldehyde dehydrogenase (NAD+) [EC:1.2.1.3]	GO:0009699//phenylpropanoid biosynthetic process;GO:0055114//oxidation-reduction process	GO:0050269//coniferyl-aldehyde dehydrogenase activity	-
CL10148.Contig3_All	475	gi|293333403|ref|NP_001169123.1|	207.2	7e-53	uncharacterized protein LOC100382968 [Zea mays]	sp|Q9SU63|AL2B4_ARATH	160	3e-40	Aldehyde dehydrogenase family 2 member B4, mitochondrial OS=Arabidopsis thaliana GN=ALDH2B4 PE=1 SV=1	SPAC9E9.09c	150	9e-37	COG1012	NAD-dependent aldehyde dehydrogenases	K00128	7e-54	207	zma:100382968	aldehyde dehydrogenase (NAD+) [EC:1.2.1.3]	GO:0046686//response to cadmium ion;GO:0008152//metabolic process	GO:0016620//oxidoreductase activity, acting on the aldehyde or oxo group of donors, NAD or NADP as acceptor;GO:0005524//ATP binding	GO:0009507//chloroplast;GO:0005739//mitochondrion
CL10148.Contig4_All	1634	gi|293333403|ref|NP_001169123.1|	641.3	0	uncharacterized protein LOC100382968 [Zea mays]	sp|Q9SU63|AL2B4_ARATH	558	4e-159	Aldehyde dehydrogenase family 2 member B4, mitochondrial OS=Arabidopsis thaliana GN=ALDH2B4 PE=1 SV=1	SPAC9E9.09c	487	3e-137	COG1012	NAD-dependent aldehyde dehydrogenases	K00128	0	641	zma:100382968	aldehyde dehydrogenase (NAD+) [EC:1.2.1.3]	GO:0046686//response to cadmium ion;GO:0008152//metabolic process	GO:0004028//3-chloroallyl aldehyde dehydrogenase activity;GO:0004029//aldehyde dehydrogenase (NAD) activity;GO:0005524//ATP binding	GO:0009507//chloroplast;GO:0005739//mitochondrion
CL10149.Contig1_All	1499	gi|460378969|ref|XP_004235239.1|	373.2	6e-102	PREDICTED: uncharacterized protein LOC101259619 [Solanum lycopersicum]	--	--	--	--	--	--	--	--	--	--	--	--	--	--	GO:0006098//pentose-phosphate shunt;GO:0019288//isopentenyl diphosphate biosynthetic process, mevalonate-independent pathway;GO:0019760//glucosinolate metabolic process;GO:0000023//maltose metabolic process;GO:0019252//starch biosynthetic process;GO:0043085//positive regulation of catalytic activity	-	GO:0009535//chloroplast thylakoid membrane
CL10149.Contig2_All	1534	gi|460378969|ref|XP_004235239.1|	375.9	1e-102	PREDICTED: uncharacterized protein LOC101259619 [Solanum lycopersicum]	--	--	--	--	--	--	--	--	--	--	--	--	--	--	GO:0006098//pentose-phosphate shunt;GO:0019288//isopentenyl diphosphate biosynthetic process, mevalonate-independent pathway;GO:0019760//glucosinolate metabolic process;GO:0000023//maltose metabolic process;GO:0019252//starch biosynthetic process;GO:0043085//positive regulation of catalytic activity	-	GO:0009535//chloroplast thylakoid membrane
CL1015.Contig1_All	713	--	--	--	--	--	--	--	--	--	--	--	--	--	--	--	--	--	--	-	-	-
CL1015.Contig2_All	1078	--	--	--	--	--	--	--	--	--	--	--	--	--	--	--	--	--	--	-	-	-
CL10150.Contig1_All	347	gi|356562838|ref|XP_003549675.1|	217.6	4e-56	PREDICTED: myb-related protein 306-like [Glycine max]	sp|P81392|MYB06_ANTMA	205	4e-54	Myb-related protein 306 OS=Antirrhinum majus GN=MYB306 PE=2 SV=1	ECU11g1690	90.1	9e-19	COG5147	Myb superfamily proteins, including transcription factors and mRNA splicing factors	K09422	4e-55	210	ath:AT3G28910	myb proto-oncogene protein, plant	GO:0009753//response to jasmonic acid stimulus;GO:0009739//response to gibberellin stimulus;GO:0009626//plant-type hypersensitive response;GO:0009414//response to water deprivation;GO:0009651//response to salt stress;GO:0010468//regulation of gene expression;GO:0009751//response to salicylic acid stimulus;GO:0009617//response to bacterium;GO:0009733//response to auxin stimulus;GO:0010200//respons…	GO:0003677//DNA binding;GO:0005515//protein binding;GO:0003700//sequence-specific DNA binding transcription factor activity;GO:0003682//chromatin binding	GO:0005634//nucleus
CL10150.Contig2_All	986	gi|460380535|ref|XP_004236011.1|	450.7	1e-125	PREDICTED: myb-related protein 306-like [Solanum lycopersicum]	sp|P81392|MYB06_ANTMA	352	2e-97	Myb-related protein 306 OS=Antirrhinum majus GN=MYB306 PE=2 SV=1	ECU11g1690	107	3e-23	COG5147	Myb superfamily proteins, including transcription factors and mRNA splicing factors	K09422	3e-100	363	vvi:100233018	myb proto-oncogene protein, plant	GO:0009725//response to hormone stimulus;GO:0009628//response to abiotic stimulus;GO:1901700;GO:0006950//response to stress	-	-
CL10150.Contig3_All	1500	gi|460380535|ref|XP_004236011.1|	557.8	1e-157	PREDICTED: myb-related protein 306-like [Solanum lycopersicum]	sp|P81392|MYB06_ANTMA	390	8e-109	Myb-related protein 306 OS=Antirrhinum majus GN=MYB306 PE=2 SV=1	ECU11g1690	106	1e-22	COG5147	Myb superfamily proteins, including transcription factors and mRNA splicing factors	K09422	4e-111	400	vvi:100233018	myb proto-oncogene protein, plant	GO:0033993//response to lipid;GO:0009987//cellular process;GO:0010035//response to inorganic substance;GO:0071704;GO:0009725//response to hormone stimulus;GO:0009628//response to abiotic stimulus;GO:1901700;GO:0006950//response to stress	GO:0005488//binding	-
CL10150.Contig4_All	1549	gi|460380535|ref|XP_004236011.1|	558.5	1e-157	PREDICTED: myb-related protein 306-like [Solanum lycopersicum]	sp|P81392|MYB06_ANTMA	405	3e-113	Myb-related protein 306 OS=Antirrhinum majus GN=MYB306 PE=2 SV=1	ECU11g1690	105	2e-22	COG5147	Myb superfamily proteins, including transcription factors and mRNA splicing factors	K09422	3e-115	413	vvi:100233018	myb proto-oncogene protein, plant	GO:0009725//response to hormone stimulus;GO:0009628//response to abiotic stimulus;GO:1901700;GO:0006950//response to stress	-	-
CL10150.Contig5_All	1634	gi|460391949|ref|XP_004241580.1|	549.7	5e-155	PREDICTED: myb-related protein 306-like [Solanum lycopersicum]	sp|P81392|MYB06_ANTMA	387	1e-107	Myb-related protein 306 OS=Antirrhinum majus GN=MYB306 PE=2 SV=1	ECU11g1690	107	6e-23	COG5147	Myb superfamily proteins, including transcription factors and mRNA splicing factors	K09422	1e-113	408	vvi:100233018	myb proto-oncogene protein, plant	GO:0009725//response to hormone stimulus;GO:0009628//response to abiotic stimulus;GO:1901700;GO:0006950//response to stress	-	-
CL10150.Contig6_All	1544	gi|460391949|ref|XP_004241580.1|	545.8	7e-154	PREDICTED: myb-related protein 306-like [Solanum lycopersicum]	sp|P81392|MYB06_ANTMA	397	9e-111	Myb-related protein 306 OS=Antirrhinum majus GN=MYB306 PE=2 SV=1	ECU11g1690	105	3e-22	COG5147	Myb superfamily proteins, including transcription factors and mRNA splicing factors	K09422	2e-116	417	vvi:100233018	myb proto-oncogene protein, plant	GO:0009725//response to hormone stimulus;GO:0009628//response to abiotic stimulus;GO:1901700;GO:0006950//response to stress	-	-
CL10150.Contig7_All	1247	gi|460380535|ref|XP_004236011.1|	554.7	1e-156	PREDICTED: myb-related protein 306-like [Solanum lycopersicum]	sp|P81392|MYB06_ANTMA	388	4e-108	Myb-related protein 306 OS=Antirrhinum majus GN=MYB306 PE=2 SV=1	ECU11g1690	105	1e-22	COG5147	Myb superfamily proteins, including transcription factors and mRNA splicing factors	K09422	2e-112	404	vvi:100233018	myb proto-oncogene protein, plant	GO:0033993//response to lipid;GO:0009987//cellular process;GO:0010035//response to inorganic substance;GO:0071704;GO:0009725//response to hormone stimulus;GO:0009628//response to abiotic stimulus;GO:1901700;GO:0006950//response to stress	GO:0005488//binding	-
CL10151.Contig1_All	616	gi|37999810|sp|Q9SM64.1|SODM_PRUPE	376.7	1e-103	RecName: Full=Superoxide dismutase [Mn], mitochondrial; Flags: Precursor >gi|6006619|emb|CAB56851.1| manganese superoxide dismutase 1 [Prunus persica]	sp|Q9SM64|SODM_PRUPE	376	5e-105	Superoxide dismutase [Mn], mitochondrial OS=Prunus persica GN=SOD PE=2 SV=1	CPn0057	191	6e-49	COG0605	Superoxide dismutase	K04564	2e-92	336	vvi:100233137	superoxide dismutase, Fe-Mn family [EC:1.15.1.1]	GO:0042742//defense response to bacterium;GO:0009793//embryo development ending in seed dormancy;GO:0010043//response to zinc ion;GO:0006801//superoxide metabolic process;GO:0009651//response to salt stress;GO:0055114//oxidation-reduction process	GO:0005507//copper ion binding;GO:0004784//superoxide dismutase activity	GO:0005739//mitochondrion
CL10151.Contig2_All	993	gi|134672|sp|P11796.1|SODM_NICPL	463.8	2e-129	RecName: Full=Superoxide dismutase [Mn], mitochondrial; Flags: Precursor	sp|P11796|SODM_NICPL	463	6e-131	Superoxide dismutase [Mn], mitochondrial OS=Nicotiana plumbaginifolia GN=SODA PE=1 SV=1	CPn0057	219	8e-57	COG0605	Superoxide dismutase	K04564	2e-113	406	vvi:100233137	superoxide dismutase, Fe-Mn family [EC:1.15.1.1]	GO:0042742//defense response to bacterium;GO:0009793//embryo development ending in seed dormancy;GO:0010043//response to zinc ion;GO:0006801//superoxide metabolic process;GO:0009651//response to salt stress;GO:0055114//oxidation-reduction process	GO:0005507//copper ion binding;GO:0004784//superoxide dismutase activity	GO:0005739//mitochondrion
CL10151.Contig3_All	1208	gi|134672|sp|P11796.1|SODM_NICPL	434.1	2e-120	RecName: Full=Superoxide dismutase [Mn], mitochondrial; Flags: Precursor	sp|P11796|SODM_NICPL	434	7e-122	Superoxide dismutase [Mn], mitochondrial OS=Nicotiana plumbaginifolia GN=SODA PE=1 SV=1	CPn0057	219	1e-56	COG0605	Superoxide dismutase	K04564	1e-110	398	vvi:100233137	superoxide dismutase, Fe-Mn family [EC:1.15.1.1]	GO:0042742//defense response to bacterium;GO:0009793//embryo development ending in seed dormancy;GO:0010043//response to zinc ion;GO:0006801//superoxide metabolic process;GO:0009651//response to salt stress;GO:0055114//oxidation-reduction process	GO:0005507//copper ion binding;GO:0004784//superoxide dismutase activity	GO:0005739//mitochondrion
CL10151.Contig4_All	1161	gi|3915002|sp|O49066.1|SODM_CAPAN	107.5	5e-113	RecName: Full=Superoxide dismutase [Mn], mitochondrial; Flags: Precursor >gi|2687665|gb|AAB88870.1| manganese superoxide dismutase [Capsicum annuum]	sp|O49066|SODM_CAPAN	324	2e-114	Superoxide dismutase [Mn], mitochondrial OS=Capsicum annuum GN=SODA PE=2 SV=1	CPn0057	169	8e-54	COG0605	Superoxide dismutase	K04564	8e-105	297	vvi:100233137	superoxide dismutase, Fe-Mn family [EC:1.15.1.1]	GO:0042742//defense response to bacterium;GO:0009793//embryo development ending in seed dormancy;GO:0010043//response to zinc ion;GO:0006801//superoxide metabolic process;GO:0009651//response to salt stress;GO:0055114//oxidation-reduction process	GO:0005507//copper ion binding;GO:0004784//superoxide dismutase activity	GO:0005739//mitochondrion
CL10152.Contig1_All	823	--	--	--	--	--	--	--	--	--	--	--	--	--	--	--	--	--	--	-	-	-
CL10152.Contig2_All	467	--	--	--	--	--	--	--	--	--	--	--	--	--	--	--	--	--	--	-	-	-
CL10152.Contig3_All	238	--	--	--	--	--	--	--	--	--	--	--	--	--	--	--	--	--	--	-	-	-
CL10153.Contig1_All	1562	gi|460403425|ref|XP_004247191.1|	592.4	7e-168	PREDICTED: methylcrotonoyl-CoA carboxylase subunit alpha, mitochondrial isoform 2 [Solanum lycopersicum]	sp|Q42777|MCCA_SOYBN	406	2e-113	Methylcrotonoyl-CoA carboxylase subunit alpha, mitochondrial OS=Glycine max GN=MCCA PE=1 SV=2	RSc0265	129	1e-29	COG4770	Acetyl/propionyl-CoA carboxylase, alpha subunit	K01968	1e-120	431	vvi:100853875	3-methylcrotonyl-CoA carboxylase alpha subunit [EC:6.4.1.4]	GO:0009744//response to sucrose stimulus;GO:0009750//response to fructose stimulus;GO:0006552//leucine catabolic process	GO:0050897//cobalt ion binding;GO:0005524//ATP binding;GO:0004075//biotin carboxylase activity;GO:0004485//methylcrotonoyl-CoA carboxylase activity	GO:0005739//mitochondrion;GO:0022626//cytosolic ribosome
CL10153.Contig2_All	1530	gi|460403425|ref|XP_004247191.1|	511.9	1e-143	PREDICTED: methylcrotonoyl-CoA carboxylase subunit alpha, mitochondrial isoform 2 [Solanum lycopersicum]	sp|Q42777|MCCA_SOYBN	337	1e-92	Methylcrotonoyl-CoA carboxylase subunit alpha, mitochondrial OS=Glycine max GN=MCCA PE=1 SV=2	RSc0265	81.6	3e-15	COG4770	Acetyl/propionyl-CoA carboxylase, alpha subunit	K01968	5e-98	356	vvi:100853875	3-methylcrotonyl-CoA carboxylase alpha subunit [EC:6.4.1.4]	GO:0009744//response to sucrose stimulus;GO:0009750//response to fructose stimulus;GO:0006552//leucine catabolic process	GO:0050897//cobalt ion binding;GO:0004485//methylcrotonoyl-CoA carboxylase activity	GO:0005739//mitochondrion;GO:0022626//cytosolic ribosome
CL10153.Contig3_All	470	gi|460403423|ref|XP_004247190.1|	22.3	1e-56	PREDICTED: methylcrotonoyl-CoA carboxylase subunit alpha, mitochondrial isoform 1 [Solanum lycopersicum]	sp|Q42777|MCCA_SOYBN	158	1e-39	Methylcrotonoyl-CoA carboxylase subunit alpha, mitochondrial OS=Glycine max GN=MCCA PE=1 SV=2	RSc0265	80.9	9e-16	COG4770	Acetyl/propionyl-CoA carboxylase, alpha subunit	K01968	3e-43	172	vvi:100853875	3-methylcrotonyl-CoA carboxylase alpha subunit [EC:6.4.1.4]	GO:0009744//response to sucrose stimulus;GO:0009750//response to fructose stimulus;GO:0006552//leucine catabolic process	GO:0050897//cobalt ion binding;GO:0005524//ATP binding;GO:0004075//biotin carboxylase activity;GO:0004485//methylcrotonoyl-CoA carboxylase activity	GO:0005739//mitochondrion;GO:0022626//cytosolic ribosome
CL10154.Contig1_All	558	--	--	--	--	--	--	--	--	--	--	--	--	--	--	--	--	--	--	-	-	-
CL10154.Contig2_All	471	--	--	--	--	--	--	--	--	--	--	--	--	--	--	--	--	--	--	-	-	-
CL10154.Contig3_All	548	--	--	--	--	--	--	--	--	--	--	--	--	--	--	--	--	--	--	-	-	-
CL10155.Contig1_All	2228	gi|460399072|ref|XP_004245067.1|	330.1	1e-88	PREDICTED: putative methyltransferase NSUN5-like [Solanum lycopersicum]	--	--	--	--	SPAC2C4.06c	115	3e-25	COG0144	tRNA and rRNA cytosine-C5-methylases	K15264	1e-110	399	vvi:100261190	putative methyltransferase [EC:2.1.1.-]	-	-	GO:0009536//plastid
CL10155.Contig2_All	1723	gi|460399072|ref|XP_004245067.1|	836.6	0	PREDICTED: putative methyltransferase NSUN5-like [Solanum lycopersicum]	--	--	--	--	SPAC2C4.06c	212	2e-54	COG0144	tRNA and rRNA cytosine-C5-methylases	K15264	0	633	vvi:100261190	putative methyltransferase [EC:2.1.1.-]	-	-	GO:0009536//plastid
CL10156.Contig1_All	411	gi|460372799|ref|XP_004232212.1|	51.2	3e-30	PREDICTED: uncharacterized protein LOC101250177 [Solanum lycopersicum]	sp|Q7XBH4|MYB4_ORYSJ	82.4	8e-25	Myb-related protein Myb4 OS=Oryza sativa subsp. japonica GN=MYB4 PE=2 SV=2	--	--	--	--	--	K09422	7e-31	100	vvi:100245564	myb proto-oncogene protein, plant	GO:0009753//response to jasmonic acid stimulus;GO:0009739//response to gibberellin stimulus;GO:0046686//response to cadmium ion;GO:0010091//trichome branching;GO:0009751//response to salicylic acid stimulus;GO:0009733//response to auxin stimulus;GO:0009723//response to ethylene stimulus;GO:0009651//response to salt stress	GO:0003677//DNA binding;GO:0003682//chromatin binding	-
CL10156.Contig2_All	452	gi|20563|emb|CAA78386.1|	195.7	1e-49	protein 1 [Petunia x hybrida]	sp|Q7XBH4|MYB4_ORYSJ	159	8e-40	Myb-related protein Myb4 OS=Oryza sativa subsp. japonica GN=MYB4 PE=2 SV=2	ECU11g1690	79.3	2e-15	COG5147	Myb superfamily proteins, including transcription factors and mRNA splicing factors	K09422	6e-50	194	gmx:100101835	myb proto-oncogene protein, plant	GO:0009753//response to jasmonic acid stimulus;GO:0009739//response to gibberellin stimulus;GO:0046686//response to cadmium ion;GO:0010091//trichome branching;GO:0009751//response to salicylic acid stimulus;GO:0009733//response to auxin stimulus;GO:0009723//response to ethylene stimulus;GO:0009651//response to salt stress	GO:0003677//DNA binding;GO:0003682//chromatin binding	-
CL10156.Contig3_All	1556	gi|460372799|ref|XP_004232212.1|	694.9	0	PREDICTED: uncharacterized protein LOC101250177 [Solanum lycopersicum]	sp|Q8GWP0|MYB39_ARATH	219	4e-57	Transcription factor MYB39 OS=Arabidopsis thaliana GN=MYB39 PE=2 SV=1	ECU11g1690	118	3e-26	COG5147	Myb superfamily proteins, including transcription factors and mRNA splicing factors	K09422	1e-143	508	pop:POPTR_825568	myb proto-oncogene protein, plant	GO:0009725//response to hormone stimulus;GO:0000902//cell morphogenesis;GO:1901700	GO:0005488//binding	-
CL10156.Contig4_All	1608	gi|460372799|ref|XP_004232212.1|	702.2	0	PREDICTED: uncharacterized protein LOC101250177 [Solanum lycopersicum]	sp|Q8GWP0|MYB39_ARATH	219	5e-57	Transcription factor MYB39 OS=Arabidopsis thaliana GN=MYB39 PE=2 SV=1	ECU11g1690	120	7e-27	COG5147	Myb superfamily proteins, including transcription factors and mRNA splicing factors	K09422	6e-142	502	pop:POPTR_825568	myb proto-oncogene protein, plant	GO:0009725//response to hormone stimulus;GO:0000902//cell morphogenesis;GO:1901700	GO:0005488//binding	-
CL10157.Contig1_All	1450	gi|460399406|ref|XP_004245232.1|	521.5	1e-146	PREDICTED: psbP domain-containing protein 5, chloroplastic-like [Solanum lycopersicum]	sp|P82715|PPD5_ARATH	381	5e-106	PsbP domain-containing protein 5, chloroplastic OS=Arabidopsis thaliana GN=PPD5 PE=1 SV=3	--	--	--	--	--	K02717	3e-06	51.6	vvi:100259776	photosystem II oxygen-evolving enhancer protein 2	GO:0045036//protein targeting to chloroplast;GO:0019252//starch biosynthetic process;GO:0019288//isopentenyl diphosphate biosynthetic process, mevalonate-independent pathway;GO:0015979//photosynthesis;GO:0000023//maltose metabolic process;GO:0045893//positive regulation of transcription, DNA-dependent;GO:0010027//thylakoid membrane organization	GO:0005509//calcium ion binding	GO:0009654//oxygen evolving complex;GO:0019898//extrinsic to membrane;GO:0009543//chloroplast thylakoid lumen;GO:0009535//chloroplast thylakoid membrane
CL10157.Contig2_All	2125	gi|460399406|ref|XP_004245232.1|	105.5	3e-21	PREDICTED: psbP domain-containing protein 5, chloroplastic-like [Solanum lycopersicum]	sp|P82715|PPD5_ARATH	195	1e-49	PsbP domain-containing protein 5, chloroplastic OS=Arabidopsis thaliana GN=PPD5 PE=1 SV=3	--	--	--	--	--	--	--	--	--	--	GO:0045036//protein targeting to chloroplast;GO:0019252//starch biosynthetic process;GO:0019288//isopentenyl diphosphate biosynthetic process, mevalonate-independent pathway;GO:0015979//photosynthesis;GO:0000023//maltose metabolic process;GO:0045893//positive regulation of transcription, DNA-dependent;GO:0010027//thylakoid membrane organization	GO:0005509//calcium ion binding	GO:0009654//oxygen evolving complex;GO:0019898//extrinsic to membrane;GO:0009543//chloroplast thylakoid lumen;GO:0009535//chloroplast thylakoid membrane
CL10157.Contig3_All	1577	gi|460399406|ref|XP_004245232.1|	167.9	4e-40	PREDICTED: psbP domain-containing protein 5, chloroplastic-like [Solanum lycopersicum]	sp|P82715|PPD5_ARATH	149	2e-51	PsbP domain-containing protein 5, chloroplastic OS=Arabidopsis thaliana GN=PPD5 PE=1 SV=3	--	--	--	--	--	--	--	--	--	--	GO:0045036//protein targeting to chloroplast;GO:0019252//starch biosynthetic process;GO:0019288//isopentenyl diphosphate biosynthetic process, mevalonate-independent pathway;GO:0015979//photosynthesis;GO:0000023//maltose metabolic process;GO:0045893//positive regulation of transcription, DNA-dependent;GO:0010027//thylakoid membrane organization	GO:0005509//calcium ion binding	GO:0009654//oxygen evolving complex;GO:0019898//extrinsic to membrane;GO:0009543//chloroplast thylakoid lumen;GO:0009535//chloroplast thylakoid membrane
CL10157.Contig4_All	1728	gi|460399406|ref|XP_004245232.1|	217.6	5e-55	PREDICTED: psbP domain-containing protein 5, chloroplastic-like [Solanum lycopersicum]	sp|P82715|PPD5_ARATH	278	5e-75	PsbP domain-containing protein 5, chloroplastic OS=Arabidopsis thaliana GN=PPD5 PE=1 SV=3	--	--	--	--	--	--	--	--	--	--	GO:0045036//protein targeting to chloroplast;GO:0019252//starch biosynthetic process;GO:0019288//isopentenyl diphosphate biosynthetic process, mevalonate-independent pathway;GO:0015979//photosynthesis;GO:0000023//maltose metabolic process;GO:0045893//positive regulation of transcription, DNA-dependent;GO:0010027//thylakoid membrane organization	GO:0005509//calcium ion binding	GO:0009654//oxygen evolving complex;GO:0019898//extrinsic to membrane;GO:0009543//chloroplast thylakoid lumen;GO:0009535//chloroplast thylakoid membrane
CL10157.Contig5_All	1881	gi|460399406|ref|XP_004245232.1|	204.5	5e-51	PREDICTED: psbP domain-containing protein 5, chloroplastic-like [Solanum lycopersicum]	sp|P82715|PPD5_ARATH	194	1e-49	PsbP domain-containing protein 5, chloroplastic OS=Arabidopsis thaliana GN=PPD5 PE=1 SV=3	--	--	--	--	--	--	--	--	--	--	GO:0045036//protein targeting to chloroplast;GO:0019252//starch biosynthetic process;GO:0019288//isopentenyl diphosphate biosynthetic process, mevalonate-independent pathway;GO:0015979//photosynthesis;GO:0000023//maltose metabolic process;GO:0045893//positive regulation of transcription, DNA-dependent;GO:0010027//thylakoid membrane organization	GO:0005509//calcium ion binding	GO:0009654//oxygen evolving complex;GO:0019898//extrinsic to membrane;GO:0009543//chloroplast thylakoid lumen;GO:0009535//chloroplast thylakoid membrane
CL10157.Contig6_All	1454	gi|460399406|ref|XP_004245232.1|	189.1	7e-140	PREDICTED: psbP domain-containing protein 5, chloroplastic-like [Solanum lycopersicum]	sp|P82715|PPD5_ARATH	310	1e-99	PsbP domain-containing protein 5, chloroplastic OS=Arabidopsis thaliana GN=PPD5 PE=1 SV=3	--	--	--	--	--	--	--	--	--	--	GO:0045036//protein targeting to chloroplast;GO:0019252//starch biosynthetic process;GO:0019288//isopentenyl diphosphate biosynthetic process, mevalonate-independent pathway;GO:0015979//photosynthesis;GO:0000023//maltose metabolic process;GO:0045893//positive regulation of transcription, DNA-dependent;GO:0010027//thylakoid membrane organization	GO:0005509//calcium ion binding	GO:0009654//oxygen evolving complex;GO:0019898//extrinsic to membrane;GO:0009543//chloroplast thylakoid lumen;GO:0009535//chloroplast thylakoid membrane
CL10158.Contig1_All	1641	--	--	--	--	--	--	--	--	--	--	--	--	--	--	--	--	--	--	-	-	-
CL10158.Contig2_All	695	--	--	--	--	--	--	--	--	--	--	--	--	--	--	--	--	--	--	-	-	-
CL10159.Contig1_All	682	--	--	--	--	--	--	--	--	--	--	--	--	--	--	--	--	--	--	-	-	-
CL10159.Contig2_All	574	--	--	--	--	--	--	--	--	--	--	--	--	--	--	--	--	--	--	-	-	-
CL1016.Contig1_All	274	--	--	--	--	--	--	--	--	--	--	--	--	--	--	--	--	--	--	-	-	-
CL1016.Contig2_All	285	--	--	--	--	--	--	--	--	--	--	--	--	--	--	--	--	--	--	-	-	-
CL10160.Contig1_All	307	gi|356501737|ref|XP_003519680.1|	63.9	8e-10	PREDICTED: uncharacterized protein LOC100803585 [Glycine max]	--	--	--	--	--	--	--	--	--	--	--	--	--	--	-	-	GO:0005576//extracellular region;GO:0005886//plasma membrane
CL10160.Contig2_All	419	gi|462408201|gb|EMJ13535.1|	103.6	1e-21	hypothetical protein PRUPE_ppa014393mg [Prunus persica]	--	--	--	--	--	--	--	--	--	--	--	--	--	--	-	-	GO:0005576//extracellular region;GO:0016023//cytoplasmic membrane-bounded vesicle;GO:0005886//plasma membrane
CL10160.Contig3_All	422	gi|356501737|ref|XP_003519680.1|	96.3	1e-19	PREDICTED: uncharacterized protein LOC100803585 [Glycine max]	--	--	--	--	--	--	--	--	--	--	--	--	--	--	-	-	GO:0005576//extracellular region;GO:0016023//cytoplasmic membrane-bounded vesicle;GO:0005886//plasma membrane
CL10161.Contig1_All	701	--	--	--	--	--	--	--	--	--	--	--	--	--	--	--	--	--	--	-	-	-
CL10161.Contig2_All	971	--	--	--	--	--	--	--	--	--	--	--	--	--	--	--	--	--	--	-	-	-
CL10161.Contig3_All	352	--	--	--	--	--	--	--	--	--	--	--	--	--	--	--	--	--	--	-	-	-
CL10162.Contig1_All	1024	gi|40287492|gb|AAR83860.1|	304.7	1e-81	putative ribosomal protein [Capsicum annuum]	sp|P34788|RS18_ARATH	290	7e-79	40S ribosomal protein S18 OS=Arabidopsis thaliana GN=RPS18A PE=1 SV=1	SPCC1259.01c	228	1e-59	COG0099	Ribosomal protein S13	K02964	2e-79	294	gmx:100500087	small subunit ribosomal protein S18e	GO:0001510//RNA methylation;GO:0006412//translation;GO:0042254//ribosome biogenesis	GO:0003723//RNA binding;GO:0003735//structural constituent of ribosome;GO:0005515//protein binding	GO:0005618//cell wall;GO:0005730//nucleolus;GO:0009506//plasmodesma;GO:0022627//cytosolic small ribosomal subunit;GO:0005774//vacuolar membrane;GO:0005794//Golgi apparatus;GO:0005886//plasma membrane
CL10162.Contig2_All	995	gi|40287492|gb|AAR83860.1|	304.7	1e-81	putative ribosomal protein [Capsicum annuum]	sp|P34788|RS18_ARATH	290	7e-79	40S ribosomal protein S18 OS=Arabidopsis thaliana GN=RPS18A PE=1 SV=1	SPCC1259.01c	228	1e-59	COG0099	Ribosomal protein S13	K02964	2e-79	294	gmx:100500087	small subunit ribosomal protein S18e	GO:0001510//RNA methylation;GO:0006412//translation;GO:0042254//ribosome biogenesis	GO:0003723//RNA binding;GO:0003735//structural constituent of ribosome;GO:0005515//protein binding	GO:0005618//cell wall;GO:0005730//nucleolus;GO:0009506//plasmodesma;GO:0022627//cytosolic small ribosomal subunit;GO:0005774//vacuolar membrane;GO:0005794//Golgi apparatus;GO:0005886//plasma membrane
CL10163.Contig1_All	729	--	--	--	--	--	--	--	--	--	--	--	--	--	--	--	--	--	--	-	-	-
CL10163.Contig2_All	1679	--	--	--	--	--	--	--	--	--	--	--	--	--	--	--	--	--	--	-	-	-
CL10163.Contig3_All	581	--	--	--	--	--	--	--	--	--	--	--	--	--	--	--	--	--	--	-	-	-
CL10163.Contig4_All	646	--	--	--	--	--	--	--	--	--	--	--	--	--	--	--	--	--	--	-	-	-
CL10163.Contig5_All	240	--	--	--	--	--	--	--	--	--	--	--	--	--	--	--	--	--	--	-	-	-
CL10164.Contig1_All	1807	gi|460375869|ref|XP_004233726.1|	549.3	8e-155	PREDICTED: uncharacterized protein LOC101259707 [Solanum lycopersicum]	sp|Q9LET7|CI111_ARATH	72	1e-12	Calmodulin-interacting protein 111 OS=Arabidopsis thaliana GN=CIP111 PE=1 SV=1	SPAC644.07	125	2e-28	COG0465	ATP-dependent Zn proteases	K08900	2e-132	471	pop:POPTR_563200	mitochondrial chaperone BCS1	-	-	-
CL10164.Contig2_All	749	gi|462397485|gb|EMJ03153.1|	262.7	4e-69	hypothetical protein PRUPE_ppa004603mg [Prunus persica]	--	--	--	--	SPAC644.07	79.7	5e-15	COG0465	ATP-dependent Zn proteases	K08900	2e-59	227	pop:POPTR_563200	mitochondrial chaperone BCS1	GO:0006508//proteolysis;GO:0051301//cell division	GO:0008233//peptidase activity;GO:0005524//ATP binding;GO:0017111//nucleoside-triphosphatase activity	-
CL10165.Contig1_All	727	--	--	--	--	--	--	--	--	--	--	--	--	--	--	--	--	--	--	-	-	-
CL10165.Contig2_All	1033	--	--	--	--	--	--	--	--	--	--	--	--	--	--	--	--	--	--	-	-	-
CL10165.Contig3_All	630	--	--	--	--	--	--	--	--	--	--	--	--	--	--	--	--	--	--	-	-	-
CL10166.Contig1_All	371	--	--	--	--	--	--	--	--	--	--	--	--	--	--	--	--	--	--	-	-	-
CL10166.Contig2_All	384	--	--	--	--	--	--	--	--	--	--	--	--	--	--	--	--	--	--	-	-	-
CL10167.Contig1_All	1211	gi|460365475|ref|XP_004228627.1|	426.4	4e-118	PREDICTED: uncharacterized protein YMR315W-like [Solanum lycopersicum]	--	--	--	--	YMR315w	87.8	3e-17	COG0673	Predicted dehydrogenases and related proteins	--	--	--	--	--	GO:0055114//oxidation-reduction process	GO:0016491//oxidoreductase activity;GO:0000166//nucleotide binding	GO:0005829//cytosol;GO:0005886//plasma membrane
CL10167.Contig2_All	1517	gi|460365475|ref|XP_004228627.1|	670.2	0	PREDICTED: uncharacterized protein YMR315W-like [Solanum lycopersicum]	--	--	--	--	YMR315w	103	6e-22	COG0673	Predicted dehydrogenases and related proteins	--	--	--	--	--	GO:0055114//oxidation-reduction process	GO:0016491//oxidoreductase activity;GO:0000166//nucleotide binding	GO:0005829//cytosol;GO:0005886//plasma membrane
CL10167.Contig3_All	946	gi|460365475|ref|XP_004228627.1|	521.5	7e-147	PREDICTED: uncharacterized protein YMR315W-like [Solanum lycopersicum]	--	--	--	--	TM0312	99.4	8e-21	COG0673	Predicted dehydrogenases and related proteins	--	--	--	--	--	GO:0055114//oxidation-reduction process	GO:0016491//oxidoreductase activity;GO:0000166//nucleotide binding	GO:0005829//cytosol;GO:0005886//plasma membrane
CL10167.Contig4_All	1181	gi|460365475|ref|XP_004228627.1|	246.1	1e-168	PREDICTED: uncharacterized protein YMR315W-like [Solanum lycopersicum]	--	--	--	--	YMR315w	82.8	1e-15	COG0673	Predicted dehydrogenases and related proteins	--	--	--	--	--	GO:0055114//oxidation-reduction process	GO:0016491//oxidoreductase activity;GO:0000166//nucleotide binding	GO:0005829//cytosol;GO:0005886//plasma membrane
CL10167.Contig5_All	1660	gi|460365475|ref|XP_004228627.1|	625.2	1e-177	PREDICTED: uncharacterized protein YMR315W-like [Solanum lycopersicum]	--	--	--	--	YMR315w	82.8	2e-15	COG0673	Predicted dehydrogenases and related proteins	--	--	--	--	--	GO:0008152//metabolic process	-	GO:0005829//cytosol
CL10168.Contig1_All	4916	gi|460376004|ref|XP_004233792.1|	57	4e-06	PREDICTED: uncharacterized protein LOC101257235 [Solanum lycopersicum]	sp|P0C895|Y2010_ARATH	58.9	3e-08	LRR repeats and ubiquitin-like domain-containing protein At2g30105 OS=Arabidopsis thaliana GN=At2g30105 PE=1 SV=1	all2302	70.5	3e-11	COG3621	Patatin	--	--	--	--	--	GO:0006629//lipid metabolic process;GO:0016926//protein desumoylation;GO:0009620//response to fungus;GO:0009695//jasmonic acid biosynthetic process;GO:0010228//vegetative to reproductive phase transition of meristem;GO:0050665//hydrogen peroxide biosynthetic process	GO:0047714//galactolipase activity;GO:0004620//phospholipase activity	GO:0005634//nucleus
CL10168.Contig2_All	2069	gi|460376004|ref|XP_004233792.1|	125.9	2e-27	PREDICTED: uncharacterized protein LOC101257235 [Solanum lycopersicum]	--	--	--	--	--	--	--	--	--	--	--	--	--	--	GO:0006629//lipid metabolic process;GO:0016926//protein desumoylation;GO:0009620//response to fungus;GO:0009695//jasmonic acid biosynthetic process;GO:0010228//vegetative to reproductive phase transition of meristem;GO:0050665//hydrogen peroxide biosynthetic process	GO:0047714//galactolipase activity;GO:0004620//phospholipase activity	GO:0005634//nucleus
CL10169.Contig1_All	333	--	--	--	--	--	--	--	--	--	--	--	--	--	--	--	--	--	--	-	-	-
CL10169.Contig2_All	423	--	--	--	--	--	--	--	--	--	--	--	--	--	--	--	--	--	--	-	-	-
CL1017.Contig10_All	1907	gi|460373015|ref|XP_004232318.1|	721.1	0	PREDICTED: uncharacterized protein LOC101257325 [Solanum lycopersicum]	--	--	--	--	--	--	--	--	--	--	--	--	--	--	GO:0007623//circadian rhythm	GO:0008375//acetylglucosaminyltransferase activity	GO:0016020//membrane;GO:0005739//mitochondrion
CL1017.Contig11_All	1931	gi|460373015|ref|XP_004232318.1|	715.7	0	PREDICTED: uncharacterized protein LOC101257325 [Solanum lycopersicum]	--	--	--	--	--	--	--	--	--	--	--	--	--	--	GO:0007623//circadian rhythm	GO:0008375//acetylglucosaminyltransferase activity	GO:0016020//membrane;GO:0005739//mitochondrion
CL1017.Contig12_All	1862	gi|460373015|ref|XP_004232318.1|	618.2	1e-175	PREDICTED: uncharacterized protein LOC101257325 [Solanum lycopersicum]	--	--	--	--	--	--	--	--	--	--	--	--	--	--	GO:0007623//circadian rhythm	GO:0008375//acetylglucosaminyltransferase activity	GO:0016020//membrane;GO:0005739//mitochondrion
CL1017.Contig13_All	1992	gi|460373015|ref|XP_004232318.1|	218.8	2e-55	PREDICTED: uncharacterized protein LOC101257325 [Solanum lycopersicum]	--	--	--	--	--	--	--	--	--	--	--	--	--	--	GO:0007623//circadian rhythm	GO:0008375//acetylglucosaminyltransferase activity	GO:0016020//membrane;GO:0005739//mitochondrion
CL1017.Contig14_All	701	gi|460373015|ref|XP_004232318.1|	216.1	4e-55	PREDICTED: uncharacterized protein LOC101257325 [Solanum lycopersicum]	--	--	--	--	--	--	--	--	--	--	--	--	--	--	GO:0007623//circadian rhythm	GO:0016757//transferase activity, transferring glycosyl groups	GO:0005739//mitochondrion
CL1017.Contig15_All	1946	gi|460373015|ref|XP_004232318.1|	618.6	1e-175	PREDICTED: uncharacterized protein LOC101257325 [Solanum lycopersicum]	--	--	--	--	--	--	--	--	--	--	--	--	--	--	GO:0007623//circadian rhythm	GO:0008375//acetylglucosaminyltransferase activity	GO:0016020//membrane;GO:0005739//mitochondrion
CL1017.Contig16_All	1941	gi|460373015|ref|XP_004232318.1|	615.1	1e-174	PREDICTED: uncharacterized protein LOC101257325 [Solanum lycopersicum]	--	--	--	--	--	--	--	--	--	--	--	--	--	--	GO:0007623//circadian rhythm	GO:0008375//acetylglucosaminyltransferase activity	GO:0016020//membrane;GO:0005739//mitochondrion
CL1017.Contig1_All	408	gi|460373015|ref|XP_004232318.1|	89.7	1e-17	PREDICTED: uncharacterized protein LOC101257325 [Solanum lycopersicum]	--	--	--	--	--	--	--	--	--	--	--	--	--	--	-	-	-
CL1017.Contig2_All	1891	gi|460373015|ref|XP_004232318.1|	721.1	0	PREDICTED: uncharacterized protein LOC101257325 [Solanum lycopersicum]	--	--	--	--	--	--	--	--	--	--	--	--	--	--	GO:0007623//circadian rhythm	GO:0008375//acetylglucosaminyltransferase activity	GO:0016020//membrane;GO:0005739//mitochondrion
CL1017.Contig3_All	1895	gi|460373015|ref|XP_004232318.1|	721.5	0	PREDICTED: uncharacterized protein LOC101257325 [Solanum lycopersicum]	--	--	--	--	--	--	--	--	--	--	--	--	--	--	GO:0007623//circadian rhythm	GO:0008375//acetylglucosaminyltransferase activity	GO:0016020//membrane;GO:0005739//mitochondrion
CL1017.Contig4_All	753	gi|460373015|ref|XP_004232318.1|	214.9	1e-54	PREDICTED: uncharacterized protein LOC101257325 [Solanum lycopersicum]	--	--	--	--	--	--	--	--	--	--	--	--	--	--	GO:0007623//circadian rhythm	GO:0016757//transferase activity, transferring glycosyl groups	GO:0005739//mitochondrion
CL1017.Contig5_All	1575	gi|460373015|ref|XP_004232318.1|	704.1	0	PREDICTED: uncharacterized protein LOC101257325 [Solanum lycopersicum]	--	--	--	--	--	--	--	--	--	--	--	--	--	--	GO:0007623//circadian rhythm	GO:0008375//acetylglucosaminyltransferase activity	GO:0016020//membrane;GO:0005739//mitochondrion
CL1017.Contig6_All	1876	gi|460373015|ref|XP_004232318.1|	721.1	0	PREDICTED: uncharacterized protein LOC101257325 [Solanum lycopersicum]	--	--	--	--	--	--	--	--	--	--	--	--	--	--	GO:0007623//circadian rhythm	GO:0008375//acetylglucosaminyltransferase activity	GO:0016020//membrane;GO:0005739//mitochondrion
CL1017.Contig7_All	1897	gi|460373015|ref|XP_004232318.1|	618.6	1e-175	PREDICTED: uncharacterized protein LOC101257325 [Solanum lycopersicum]	--	--	--	--	--	--	--	--	--	--	--	--	--	--	GO:0007623//circadian rhythm	GO:0008375//acetylglucosaminyltransferase activity	GO:0016020//membrane;GO:0005739//mitochondrion
CL1017.Contig8_All	1786	gi|115462333|ref|NP_001054766.1|	100.9	4e-85	Os05g0170000 [Oryza sativa Japonica Group] >gi|113578317|dbj|BAF16680.1| Os05g0170000 [Oryza sativa Japonica Group] >gi|126038362|gb|ABN72585.1| BC10 protein [Oryza sativa Japonica Group]	--	--	--	--	--	--	--	--	--	--	--	--	--	--	-	-	GO:0005739//mitochondrion
CL1017.Contig9_All	1881	gi|460373015|ref|XP_004232318.1|	721.1	0	PREDICTED: uncharacterized protein LOC101257325 [Solanum lycopersicum]	--	--	--	--	--	--	--	--	--	--	--	--	--	--	GO:0007623//circadian rhythm	GO:0008375//acetylglucosaminyltransferase activity	GO:0016020//membrane;GO:0005739//mitochondrion
CL10170.Contig1_All	549	gi|460392274|ref|XP_004241742.1|	132.1	4e-30	PREDICTED: transcription factor bHLH68-like isoform 2 [Solanum lycopersicum]	sp|Q8S3D1|BH068_ARATH	89	2e-18	Transcription factor bHLH68 OS=Arabidopsis thaliana GN=BHLH68 PE=2 SV=2	--	--	--	--	--	--	--	--	--	--	-	GO:0046983//protein dimerization activity	-
CL10170.Contig2_All	374	gi|460392274|ref|XP_004241742.1|	89	2e-17	PREDICTED: transcription factor bHLH68-like isoform 2 [Solanum lycopersicum]	sp|Q8S3D1|BH068_ARATH	72.8	5e-14	Transcription factor bHLH68 OS=Arabidopsis thaliana GN=BHLH68 PE=2 SV=2	--	--	--	--	--	--	--	--	--	--	GO:0006355//regulation of transcription, DNA-dependent	GO:0003700//sequence-specific DNA binding transcription factor activity;GO:0003677//DNA binding;GO:0046983//protein dimerization activity	GO:0005634//nucleus
CL10171.Contig1_All	1107	gi|460383438|ref|XP_004237430.1|	479.6	4e-134	PREDICTED: NADPH-dependent 1-acyldihydroxyacetone phosphate reductase-like [Solanum lycopersicum]	sp|P28643|FABG_CUPLA	85.9	4e-17	3-oxoacyl-[acyl-carrier-protein] reductase, chloroplastic OS=Cuphea lanceolata GN=CLKR27 PE=2 SV=1	CAC3335	147	4e-35	COG1028	Dehydrogenases with different specificities (related to short-chain alcohol dehydrogenases)	K00059	2e-15	82	sbi:SORBI_06g010860	3-oxoacyl-[acyl-carrier protein] reductase [EC:1.1.1.100]	GO:0055114//oxidation-reduction process	GO:0016491//oxidoreductase activity;GO:0000166//nucleotide binding	GO:0009507//chloroplast
CL10171.Contig2_All	1081	gi|460383438|ref|XP_004237430.1|	479.6	4e-134	PREDICTED: NADPH-dependent 1-acyldihydroxyacetone phosphate reductase-like [Solanum lycopersicum]	sp|P28643|FABG_CUPLA	85.9	4e-17	3-oxoacyl-[acyl-carrier-protein] reductase, chloroplastic OS=Cuphea lanceolata GN=CLKR27 PE=2 SV=1	CAC3335	147	4e-35	COG1028	Dehydrogenases with different specificities (related to short-chain alcohol dehydrogenases)	K00059	1e-15	82	sbi:SORBI_06g010860	3-oxoacyl-[acyl-carrier protein] reductase [EC:1.1.1.100]	GO:0055114//oxidation-reduction process	GO:0016491//oxidoreductase activity;GO:0000166//nucleotide binding	GO:0009507//chloroplast
CL10172.Contig1_All	1040	--	--	--	--	--	--	--	--	--	--	--	--	--	--	--	--	--	--	-	-	-
CL10172.Contig2_All	3635	gi|124359510|gb|ABD28627.2|	105.5	7e-21	RNA-directed DNA polymerase (Reverse transcriptase); Ribonuclease H [Medicago truncatula]	sp|P0C2F6|RNHX1_ARATH	63.9	6e-10	Putative ribonuclease H protein At1g65750 OS=Arabidopsis thaliana GN=At1g65750 PE=3 SV=1	--	--	--	--	--	K12619	3e-14	79.7	vvi:100260845	5'-3' exoribonuclease 2 [EC:3.1.13.-]	-	-	-
CL10173.Contig1_All	2439	gi|460380824|ref|XP_004236154.1|	1077	0	PREDICTED: anaphase-promoting complex subunit 8-like [Solanum lycopersicum]	sp|Q9STS3|CDC23_ARATH	929	0	Anaphase-promoting complex subunit 8 OS=Arabidopsis thaliana GN=APC8 PE=1 SV=1	ECU06g1430	176	1e-43	COG0457	FOG: TPR repeat	K03355	0	1014	vvi:100249407	anaphase-promoting complex subunit 8	GO:0051510//regulation of unidimensional cell growth;GO:0009560//embryo sac egg cell differentiation;GO:0051302//regulation of cell division;GO:0032875//regulation of DNA endoreduplication;GO:0031347//regulation of defense response;GO:0030071//regulation of mitotic metaphase/anaphase transition;GO:0042991//transcription factor import into nucleus	GO:0005515//protein binding	GO:0005680//anaphase-promoting complex
CL10173.Contig2_All	3259	gi|460380824|ref|XP_004236154.1|	1076.6	0	PREDICTED: anaphase-promoting complex subunit 8-like [Solanum lycopersicum]	sp|Q9STS3|CDC23_ARATH	929	0	Anaphase-promoting complex subunit 8 OS=Arabidopsis thaliana GN=APC8 PE=1 SV=1	ECU06g1430	176	2e-43	COG0457	FOG: TPR repeat	K03355	0	1014	vvi:100249407	anaphase-promoting complex subunit 8	GO:0051510//regulation of unidimensional cell growth;GO:0009560//embryo sac egg cell differentiation;GO:0051302//regulation of cell division;GO:0032875//regulation of DNA endoreduplication;GO:0031347//regulation of defense response;GO:0030071//regulation of mitotic metaphase/anaphase transition;GO:0042991//transcription factor import into nucleus	GO:0005515//protein binding	GO:0005680//anaphase-promoting complex
CL10174.Contig1_All	1736	gi|460397809|ref|XP_004244459.1|	689.5	0	PREDICTED: WD repeat domain phosphoinositide-interacting protein 3-like [Solanum lycopersicum]	--	--	--	--	--	--	--	--	--	--	--	--	--	--	GO:0006979//response to oxidative stress;GO:0042594//response to starvation;GO:0009414//response to water deprivation;GO:0009651//response to salt stress;GO:0016558//protein import into peroxisome matrix;GO:0044265//cellular macromolecule catabolic process;GO:0006635//fatty acid beta-oxidation;GO:0010150//leaf senescence;GO:0048102//autophagic cell death;GO:0050832//defense response to fungus;GO:…	GO:0005515//protein binding;GO:0080025//phosphatidylinositol-3,5-bisphosphate binding	GO:0005829//cytosol;GO:0031090//organelle membrane;GO:0005634//nucleus
CL10174.Contig2_All	1784	gi|460397809|ref|XP_004244459.1|	696	0	PREDICTED: WD repeat domain phosphoinositide-interacting protein 3-like [Solanum lycopersicum]	--	--	--	--	--	--	--	--	--	--	--	--	--	--	GO:0006979//response to oxidative stress;GO:0042594//response to starvation;GO:0009414//response to water deprivation;GO:0009651//response to salt stress;GO:0016558//protein import into peroxisome matrix;GO:0044265//cellular macromolecule catabolic process;GO:0006635//fatty acid beta-oxidation;GO:0010150//leaf senescence;GO:0048102//autophagic cell death;GO:0050832//defense response to fungus;GO:…	GO:0005515//protein binding;GO:0080025//phosphatidylinositol-3,5-bisphosphate binding	GO:0005829//cytosol;GO:0031090//organelle membrane;GO:0005634//nucleus
CL10174.Contig3_All	1724	gi|460397809|ref|XP_004244459.1|	691	0	PREDICTED: WD repeat domain phosphoinositide-interacting protein 3-like [Solanum lycopersicum]	--	--	--	--	--	--	--	--	--	--	--	--	--	--	GO:0006979//response to oxidative stress;GO:0042594//response to starvation;GO:0009414//response to water deprivation;GO:0009651//response to salt stress;GO:0016558//protein import into peroxisome matrix;GO:0044265//cellular macromolecule catabolic process;GO:0006635//fatty acid beta-oxidation;GO:0010150//leaf senescence;GO:0048102//autophagic cell death;GO:0050832//defense response to fungus;GO:…	GO:0005515//protein binding;GO:0080025//phosphatidylinositol-3,5-bisphosphate binding	GO:0005829//cytosol;GO:0031090//organelle membrane;GO:0005634//nucleus
CL10175.Contig1_All	311	--	--	--	--	--	--	--	--	--	--	--	--	--	--	--	--	--	--	-	-	-
CL10175.Contig2_All	290	--	--	--	--	--	--	--	--	--	--	--	--	--	--	--	--	--	--	-	-	-
CL10176.Contig1_All	204	--	--	--	--	--	--	--	--	--	--	--	--	--	--	--	--	--	--	-	-	-
CL10176.Contig2_All	817	--	--	--	--	--	--	--	--	--	--	--	--	--	--	--	--	--	--	-	-	-
CL10176.Contig3_All	353	--	--	--	--	--	--	--	--	--	--	--	--	--	--	--	--	--	--	-	-	-
CL10177.Contig1_All	446	--	--	--	--	--	--	--	--	--	--	--	--	--	--	--	--	--	--	-	-	-
CL10177.Contig2_All	469	--	--	--	--	--	--	--	--	--	--	--	--	--	--	--	--	--	--	-	-	-
CL10178.Contig1_All	402	--	--	--	--	--	--	--	--	--	--	--	--	--	--	--	--	--	--	-	-	-
CL10178.Contig2_All	1179	--	--	--	--	--	--	--	--	--	--	--	--	--	--	--	--	--	--	-	-	-
CL10178.Contig3_All	1122	--	--	--	--	--	--	--	--	--	--	--	--	--	--	--	--	--	--	-	-	-
CL10179.Contig1_All	247	--	--	--	--	--	--	--	--	--	--	--	--	--	--	--	--	--	--	-	-	-
CL10179.Contig2_All	595	--	--	--	--	--	--	--	--	--	--	--	--	--	--	--	--	--	--	-	-	-
CL1018.Contig1_All	2043	gi|460411989|ref|XP_004251386.1|	851.3	0	PREDICTED: pentatricopeptide repeat-containing protein At4g01400, mitochondrial-like [Solanum lycopersicum]	sp|Q8LDU5|PP298_ARATH	535	5e-152	Pentatricopeptide repeat-containing protein At4g01400, mitochondrial OS=Arabidopsis thaliana GN=At4g01400 PE=2 SV=2	--	--	--	--	--	K15336	9e-29	127	vvi:100259391	tRNA (cytosine38-C5)-methyltransferase [EC:2.1.1.204]	GO:0048193//Golgi vesicle transport;GO:0006944//cellular membrane fusion	-	GO:0005829//cytosol;GO:0005794//Golgi apparatus;GO:0005739//mitochondrion
CL1018.Contig2_All	2053	gi|460411989|ref|XP_004251386.1|	850.5	0	PREDICTED: pentatricopeptide repeat-containing protein At4g01400, mitochondrial-like [Solanum lycopersicum]	sp|Q8LDU5|PP298_ARATH	536	1e-152	Pentatricopeptide repeat-containing protein At4g01400, mitochondrial OS=Arabidopsis thaliana GN=At4g01400 PE=2 SV=2	--	--	--	--	--	K15336	9e-29	127	vvi:100259391	tRNA (cytosine38-C5)-methyltransferase [EC:2.1.1.204]	GO:0048193//Golgi vesicle transport;GO:0006944//cellular membrane fusion	-	GO:0005829//cytosol;GO:0005794//Golgi apparatus;GO:0005739//mitochondrion
CL10180.Contig1_All	1078	gi|460386304|ref|XP_004238839.1|	330.1	4e-89	PREDICTED: uncharacterized protein LOC101253184 [Solanum lycopersicum]	sp|Q8GYX9|WDL1_ARATH	60.8	1e-09	Protein WVD2-like 1 OS=Arabidopsis thaliana GN=WDL1 PE=2 SV=1	--	--	--	--	--	--	--	--	--	--	-	-	-
CL10180.Contig2_All	2696	gi|460386304|ref|XP_004238839.1|	1024.2	0	PREDICTED: uncharacterized protein LOC101253184 [Solanum lycopersicum]	sp|Q84ZT9|WVD2_ARATH	78.2	2e-14	Protein WAVE-DAMPENED 2 OS=Arabidopsis thaliana GN=WVD2 PE=2 SV=1	--	--	--	--	--	K03243	1e-06	54.3	vvi:100242745	translation initiation factor 5B	-	-	-
CL10180.Contig3_All	2540	gi|460386304|ref|XP_004238839.1|	1024.2	0	PREDICTED: uncharacterized protein LOC101253184 [Solanum lycopersicum]	sp|Q84ZT9|WVD2_ARATH	78.2	2e-14	Protein WAVE-DAMPENED 2 OS=Arabidopsis thaliana GN=WVD2 PE=2 SV=1	--	--	--	--	--	K03243	9e-07	54.3	vvi:100242745	translation initiation factor 5B	-	-	-
CL10181.Contig1_All	1440	gi|255541132|ref|XP_002511630.1|	68.2	4e-10	structural constituent of nuclear pore, putative [Ricinus communis] >gi|223548810|gb|EEF50299.1| structural constituent of nuclear pore, putative [Ricinus communis]	--	--	--	--	--	--	--	--	--	K14306	3e-11	68.2	rcu:RCOM_1609340	nuclear pore complex protein Nup62	-	-	-
CL10181.Contig2_All	746	gi|460388550|ref|XP_004239930.1|	56.6	4e-07	PREDICTED: uncharacterized protein LOC101254388 [Solanum lycopersicum]	--	--	--	--	--	--	--	--	--	--	--	--	--	--	-	-	-
CL10181.Contig3_All	247	--	--	--	--	--	--	--	--	--	--	--	--	--	--	--	--	--	--	-	-	-
CL10182.Contig1_All	1335	gi|460394445|ref|XP_004242813.1|	606.3	3e-172	PREDICTED: protein FAR1-RELATED SEQUENCE 9-like [Solanum lycopersicum]	sp|Q9SZL7|FRS9_ARATH	402	2e-112	Protein FAR1-RELATED SEQUENCE 9 OS=Arabidopsis thaliana GN=FRS9 PE=2 SV=2	--	--	--	--	--	--	--	--	--	--	-	GO:0008270//zinc ion binding	-
CL10182.Contig2_All	1193	gi|460394445|ref|XP_004242813.1|	609	5e-173	PREDICTED: protein FAR1-RELATED SEQUENCE 9-like [Solanum lycopersicum]	sp|Q9SZL7|FRS9_ARATH	405	2e-113	Protein FAR1-RELATED SEQUENCE 9 OS=Arabidopsis thaliana GN=FRS9 PE=2 SV=2	--	--	--	--	--	--	--	--	--	--	-	GO:0008270//zinc ion binding	-
CL10182.Contig3_All	1252	gi|460394445|ref|XP_004242813.1|	606.3	3e-172	PREDICTED: protein FAR1-RELATED SEQUENCE 9-like [Solanum lycopersicum]	sp|Q9SZL7|FRS9_ARATH	402	2e-112	Protein FAR1-RELATED SEQUENCE 9 OS=Arabidopsis thaliana GN=FRS9 PE=2 SV=2	--	--	--	--	--	--	--	--	--	--	-	GO:0008270//zinc ion binding	-
CL10182.Contig4_All	1208	gi|460394445|ref|XP_004242813.1|	606.3	3e-172	PREDICTED: protein FAR1-RELATED SEQUENCE 9-like [Solanum lycopersicum]	sp|Q9SZL7|FRS9_ARATH	402	2e-112	Protein FAR1-RELATED SEQUENCE 9 OS=Arabidopsis thaliana GN=FRS9 PE=2 SV=2	--	--	--	--	--	--	--	--	--	--	-	GO:0008270//zinc ion binding	-
CL10183.Contig1_All	2646	gi|66737320|gb|AAY54606.1|	62	0	NRG1 [Nicotiana benthamiana]	sp|Q9FKZ1|DRL42_ARATH	147	2e-105	Probable disease resistance protein At5g66900 OS=Arabidopsis thaliana GN=At5g66900 PE=3 SV=1	RSp0842	60.8	1e-08	COG4886	Leucine-rich repeat (LRR) protein	K03013	2e-09	58.9	vvi:100258335	DNA-directed RNA polymerases I, II, and III subunit RPABC1	-	-	-
CL10183.Contig2_All	3792	gi|66737320|gb|AAY54606.1|	445.3	3e-123	NRG1 [Nicotiana benthamiana]	sp|Q9FKZ1|DRL42_ARATH	261	2e-129	Probable disease resistance protein At5g66900 OS=Arabidopsis thaliana GN=At5g66900 PE=3 SV=1	RSp0842	56.6	3e-07	COG4886	Leucine-rich repeat (LRR) protein	K13457	1e-14	76.3	osa:4342596	disease resistance protein RPM1	-	-	-
CL10183.Contig3_All	3257	gi|66737320|gb|AAY54606.1|	451.8	3e-125	NRG1 [Nicotiana benthamiana]	sp|Q9FKZ1|DRL42_ARATH	259	6e-128	Probable disease resistance protein At5g66900 OS=Arabidopsis thaliana GN=At5g66900 PE=3 SV=1	RSp0842	56.6	3e-07	COG4886	Leucine-rich repeat (LRR) protein	K13457	1e-13	71.6	osa:4342596	disease resistance protein RPM1	-	GO:0000166//nucleotide binding	-
CL10183.Contig4_All	3309	gi|66737320|gb|AAY54606.1|	661	0	NRG1 [Nicotiana benthamiana]	sp|Q9FKZ1|DRL42_ARATH	261	1e-135	Probable disease resistance protein At5g66900 OS=Arabidopsis thaliana GN=At5g66900 PE=3 SV=1	RSp0842	56.6	3e-07	COG4886	Leucine-rich repeat (LRR) protein	K13460	1e-17	90.9	ath:AT1G12220	disease resistance protein RPS5	-	-	-
CL10183.Contig5_All	1999	gi|66737320|gb|AAY54606.1|	62	0	NRG1 [Nicotiana benthamiana]	sp|Q9FKZ1|DRL42_ARATH	147	4e-112	Probable disease resistance protein At5g66900 OS=Arabidopsis thaliana GN=At5g66900 PE=3 SV=1	RSp0842	60.8	8e-09	COG4886	Leucine-rich repeat (LRR) protein	K13457	9e-09	33.5	osa:4342596	disease resistance protein RPM1	-	-	-
CL10183.Contig6_All	2681	gi|66737320|gb|AAY54606.1|	62	0	NRG1 [Nicotiana benthamiana]	sp|Q9SZA7|DRL29_ARATH	142	3e-90	Probable disease resistance protein At4g33300 OS=Arabidopsis thaliana GN=At4g33300 PE=2 SV=3	RSp0842	60.8	1e-08	COG4886	Leucine-rich repeat (LRR) protein	K03013	1e-11	55.5	vvi:100258335	DNA-directed RNA polymerases I, II, and III subunit RPABC1	-	-	-
CL10184.Contig1_All	1276	--	--	--	--	--	--	--	--	--	--	--	--	--	--	--	--	--	--	-	-	-
CL10184.Contig2_All	1407	--	--	--	--	--	--	--	--	--	--	--	--	--	--	--	--	--	--	-	-	-
CL10184.Contig3_All	409	--	--	--	--	--	--	--	--	--	--	--	--	--	--	--	--	--	--	-	-	-
CL10184.Contig4_All	1650	--	--	--	--	--	--	--	--	--	--	--	--	--	--	--	--	--	--	-	-	-
CL10185.Contig1_All	826	gi|460414739|ref|XP_004252721.1|	202.6	6e-51	PREDICTED: transcription initiation factor IIA subunit 2-like [Solanum lycopersicum]	sp|Q39236|T2AG_ARATH	192	3e-49	Transcription initiation factor IIA subunit 2 OS=Arabidopsis thaliana GN=TFIIA-S PE=2 SV=2	SPCC553.11c	108	1e-23	COG5123	Transcription initiation factor IIA, gamma subunit	K03123	1e-49	194	vvi:100242052	transcription initiation factor TFIIA small subunit	GO:0006413//translational initiation;GO:0006367//transcription initiation from RNA polymerase II promoter;GO:0042742//defense response to bacterium;GO:0006355//regulation of transcription, DNA-dependent;GO:0000394//RNA splicing, via endonucleolytic cleavage and ligation	GO:0003743//translation initiation factor activity	GO:0005672//transcription factor TFIIA complex
CL10185.Contig2_All	1548	gi|460414739|ref|XP_004252721.1|	84	8e-15	PREDICTED: transcription initiation factor IIA subunit 2-like [Solanum lycopersicum]	sp|Q39236|T2AG_ARATH	119	4e-27	Transcription initiation factor IIA subunit 2 OS=Arabidopsis thaliana GN=TFIIA-S PE=2 SV=2	SPCC553.11c	70.5	8e-12	COG5123	Transcription initiation factor IIA, gamma subunit	K03123	8e-27	120	vvi:100242052	transcription initiation factor TFIIA small subunit	GO:0006413//translational initiation;GO:0006367//transcription initiation from RNA polymerase II promoter;GO:0006355//regulation of transcription, DNA-dependent;GO:0000394//RNA splicing, via endonucleolytic cleavage and ligation	GO:0003743//translation initiation factor activity	GO:0005672//transcription factor TFIIA complex
CL10185.Contig3_All	810	gi|460414739|ref|XP_004252721.1|	205.7	7e-52	PREDICTED: transcription initiation factor IIA subunit 2-like [Solanum lycopersicum]	sp|Q39236|T2AG_ARATH	195	3e-50	Transcription initiation factor IIA subunit 2 OS=Arabidopsis thaliana GN=TFIIA-S PE=2 SV=2	SPCC553.11c	110	4e-24	COG5123	Transcription initiation factor IIA, gamma subunit	K03123	2e-50	197	vvi:100242052	transcription initiation factor TFIIA small subunit	GO:0006413//translational initiation;GO:0006367//transcription initiation from RNA polymerase II promoter;GO:0042742//defense response to bacterium;GO:0006355//regulation of transcription, DNA-dependent;GO:0000394//RNA splicing, via endonucleolytic cleavage and ligation	GO:0003743//translation initiation factor activity	GO:0005672//transcription factor TFIIA complex
CL10185.Contig4_All	742	gi|460414739|ref|XP_004252721.1|	205.7	6e-52	PREDICTED: transcription initiation factor IIA subunit 2-like [Solanum lycopersicum]	sp|Q39236|T2AG_ARATH	195	3e-50	Transcription initiation factor IIA subunit 2 OS=Arabidopsis thaliana GN=TFIIA-S PE=2 SV=2	SPCC553.11c	110	3e-24	COG5123	Transcription initiation factor IIA, gamma subunit	K03123	1e-50	197	vvi:100242052	transcription initiation factor TFIIA small subunit	GO:0006413//translational initiation;GO:0006367//transcription initiation from RNA polymerase II promoter;GO:0042742//defense response to bacterium;GO:0006355//regulation of transcription, DNA-dependent;GO:0000394//RNA splicing, via endonucleolytic cleavage and ligation	GO:0003743//translation initiation factor activity	GO:0005672//transcription factor TFIIA complex
CL10185.Contig5_All	755	gi|460414739|ref|XP_004252721.1|	202.6	5e-51	PREDICTED: transcription initiation factor IIA subunit 2-like [Solanum lycopersicum]	sp|Q39236|T2AG_ARATH	192	2e-49	Transcription initiation factor IIA subunit 2 OS=Arabidopsis thaliana GN=TFIIA-S PE=2 SV=2	SPCC553.11c	108	1e-23	COG5123	Transcription initiation factor IIA, gamma subunit	K03123	1e-49	194	vvi:100242052	transcription initiation factor TFIIA small subunit	GO:0006413//translational initiation;GO:0006367//transcription initiation from RNA polymerase II promoter;GO:0042742//defense response to bacterium;GO:0006355//regulation of transcription, DNA-dependent;GO:0000394//RNA splicing, via endonucleolytic cleavage and ligation	GO:0003743//translation initiation factor activity	GO:0005672//transcription factor TFIIA complex
CL10186.Contig1_All	1195	gi|460372409|ref|XP_004232023.1|	529.2	5e-149	PREDICTED: mitogen-activated protein kinase kinase kinase 3-like [Solanum lycopersicum]	sp|O22042|M3K3_ARATH	159	3e-39	Mitogen-activated protein kinase kinase kinase 3 OS=Arabidopsis thaliana GN=ANP3 PE=1 SV=1	YAR019c	118	2e-26	COG0515	Serine/threonine protein kinase	K11228	1e-34	145	ota:Ot13g01170	mitogen-activated protein kinase kinase kinase [EC:2.7.11.1]	GO:0009414//response to water deprivation;GO:0009651//response to salt stress;GO:0000302//response to reactive oxygen species;GO:0006468//protein phosphorylation;GO:0048235//pollen sperm cell differentiation;GO:0009409//response to cold	GO:0005515//protein binding;GO:0004672//protein kinase activity	-
CL10186.Contig2_All	1446	gi|460372409|ref|XP_004232023.1|	594	2e-168	PREDICTED: mitogen-activated protein kinase kinase kinase 3-like [Solanum lycopersicum]	sp|O22042|M3K3_ARATH	163	2e-40	Mitogen-activated protein kinase kinase kinase 3 OS=Arabidopsis thaliana GN=ANP3 PE=1 SV=1	YAR019c	118	2e-26	COG0515	Serine/threonine protein kinase	K11228	1e-36	152	ota:Ot13g01170	mitogen-activated protein kinase kinase kinase [EC:2.7.11.1]	GO:0009987//cellular process;GO:0071704;GO:0044238//primary metabolic process	GO:0004672//protein kinase activity	-
CL10186.Contig3_All	1435	gi|460372409|ref|XP_004232023.1|	599	6e-170	PREDICTED: mitogen-activated protein kinase kinase kinase 3-like [Solanum lycopersicum]	sp|O22042|M3K3_ARATH	157	2e-38	Mitogen-activated protein kinase kinase kinase 3 OS=Arabidopsis thaliana GN=ANP3 PE=1 SV=1	YAR019c	115	2e-25	COG0515	Serine/threonine protein kinase	K13414	4e-35	147	aly:ARALYDRAFT_489755	mitogen-activated protein kinase kinase kinase 1, plant [EC:2.7.11.25]	GO:0009987//cellular process;GO:0071704;GO:0044238//primary metabolic process	GO:0004672//protein kinase activity	-
CL10186.Contig4_All	1617	gi|460372409|ref|XP_004232023.1|	573.5	3e-162	PREDICTED: mitogen-activated protein kinase kinase kinase 3-like [Solanum lycopersicum]	sp|O22042|M3K3_ARATH	157	2e-38	Mitogen-activated protein kinase kinase kinase 3 OS=Arabidopsis thaliana GN=ANP3 PE=1 SV=1	YAR019c	114	6e-25	COG0515	Serine/threonine protein kinase	K11228	5e-35	147	ota:Ot13g01170	mitogen-activated protein kinase kinase kinase [EC:2.7.11.1]	-	GO:0016772//transferase activity, transferring phosphorus-containing groups	-
CL10187.Contig1_All	638	gi|460404012|ref|XP_004247479.1|	241.9	5e-63	PREDICTED: histone H2AX-like [Solanum lycopersicum]	sp|O65759|H2AX_CICAR	222	2e-58	Histone H2AX OS=Cicer arietinum GN=HIS2A PE=2 SV=1	YDR225w	176	3e-44	COG5262	Histone H2A	K11251	3e-59	226	gmx:100305465	histone H2A	GO:0006334//nucleosome assembly	GO:0003677//DNA binding;GO:0046982//protein heterodimerization activity	GO:0000786//nucleosome;GO:0005730//nucleolus
CL10187.Contig2_All	685	gi|460404012|ref|XP_004247479.1|	251.9	6e-66	PREDICTED: histone H2AX-like [Solanum lycopersicum]	sp|O65759|H2AX_CICAR	222	1e-58	Histone H2AX OS=Cicer arietinum GN=HIS2A PE=2 SV=1	YDR225w	175	5e-44	COG5262	Histone H2A	K11251	5e-59	225	gmx:100305465	histone H2A	GO:0006334//nucleosome assembly	GO:0003677//DNA binding;GO:0046982//protein heterodimerization activity	GO:0000786//nucleosome;GO:0005730//nucleolus
CL10188.Contig1_All	1307	gi|460389718|ref|XP_004240497.1|	468.8	9e-131	PREDICTED: protein CUP-SHAPED COTYLEDON 3-like [Solanum lycopersicum]	sp|Q84TE6|NAC22_ARATH	215	5e-56	NAC domain-containing protein 21/22 OS=Arabidopsis thaliana GN=NAC021 PE=1 SV=2	--	--	--	--	--	--	--	--	--	--	GO:0007275//multicellular organismal development;GO:0006355//regulation of transcription, DNA-dependent	GO:0003700//sequence-specific DNA binding transcription factor activity;GO:0003677//DNA binding	GO:0005634//nucleus
CL10188.Contig2_All	668	gi|460402908|ref|XP_004246952.1|	350.5	1e-95	PREDICTED: NAC domain-containing protein 21/22-like [Solanum lycopersicum]	sp|Q84TE6|NAC22_ARATH	199	1e-51	NAC domain-containing protein 21/22 OS=Arabidopsis thaliana GN=NAC021 PE=1 SV=2	--	--	--	--	--	--	--	--	--	--	GO:0007275//multicellular organismal development;GO:0006355//regulation of transcription, DNA-dependent	GO:0003700//sequence-specific DNA binding transcription factor activity;GO:0003677//DNA binding	GO:0005634//nucleus
CL10189.Contig1_All	506	--	--	--	--	--	--	--	--	--	--	--	--	--	--	--	--	--	--	-	-	-
CL10189.Contig2_All	490	--	--	--	--	--	--	--	--	--	--	--	--	--	--	--	--	--	--	-	-	-
CL1019.Contig10_All	655	--	--	--	--	--	--	--	--	--	--	--	--	--	--	--	--	--	--	-	-	-
CL1019.Contig11_All	234	--	--	--	--	--	--	--	--	--	--	--	--	--	--	--	--	--	--	-	-	-
CL1019.Contig1_All	704	--	--	--	--	--	--	--	--	--	--	--	--	--	--	--	--	--	--	-	-	-
CL1019.Contig2_All	780	--	--	--	--	--	--	--	--	--	--	--	--	--	--	--	--	--	--	-	-	-
CL1019.Contig3_All	2682	gi|460377127|ref|XP_004234346.1|	142.1	0	PREDICTED: ABC transporter B family member 28-like [Solanum lycopersicum]	sp|Q8LPQ6|AB28B_ARATH	598	0	ABC transporter B family member 28 OS=Arabidopsis thaliana GN=ABCB28 PE=2 SV=1	SPCC663.03	252	3e-66	COG1132	ABC-type multidrug transport system, ATPase and permease components	K05658	9e-72	270	mtr:MTR_6g009200	ATP-binding cassette, subfamily B (MDR/TAP), member 1	GO:0035672//oligopeptide transmembrane transport;GO:0006200//ATP catabolic process	GO:0008559//xenobiotic-transporting ATPase activity;GO:0015421//oligopeptide-transporting ATPase activity;GO:0005524//ATP binding	GO:0009941//chloroplast envelope;GO:0016021//integral to membrane;GO:0005886//plasma membrane
CL1019.Contig4_All	758	--	--	--	--	--	--	--	--	--	--	--	--	--	--	--	--	--	--	-	-	-
CL1019.Contig5_All	609	--	--	--	--	--	--	--	--	--	--	--	--	--	--	--	--	--	--	-	-	-
CL1019.Contig6_All	724	--	--	--	--	--	--	--	--	--	--	--	--	--	--	--	--	--	--	-	-	-
CL1019.Contig7_All	631	--	--	--	--	--	--	--	--	--	--	--	--	--	--	--	--	--	--	-	-	-
CL1019.Contig8_All	2582	gi|460377127|ref|XP_004234346.1|	847.8	0	PREDICTED: ABC transporter B family member 28-like [Solanum lycopersicum]	sp|Q8LPQ6|AB28B_ARATH	714	0	ABC transporter B family member 28 OS=Arabidopsis thaliana GN=ABCB28 PE=2 SV=1	BMEI0323	265	2e-70	COG1132	ABC-type multidrug transport system, ATPase and permease components	K05658	3e-77	288	smo:SELMODRAFT_114581	ATP-binding cassette, subfamily B (MDR/TAP), member 1	GO:0035672//oligopeptide transmembrane transport;GO:0006200//ATP catabolic process	GO:0008559//xenobiotic-transporting ATPase activity;GO:0015421//oligopeptide-transporting ATPase activity;GO:0005524//ATP binding	GO:0009941//chloroplast envelope;GO:0016021//integral to membrane;GO:0005886//plasma membrane
CL1019.Contig9_All	326	--	--	--	--	--	--	--	--	--	--	--	--	--	--	--	--	--	--	-	-	-
CL10190.Contig1_All	1378	gi|460372729|ref|XP_004232178.1|	231.1	3e-59	PREDICTED: membrane-anchored ubiquitin-fold protein 1-like [Solanum lycopersicum]	sp|Q8LCS8|MUB2_ARATH	164	1e-40	Membrane-anchored ubiquitin-fold protein 2 OS=Arabidopsis thaliana GN=MUB2 PE=1 SV=1	--	--	--	--	--	--	--	--	--	--	GO:0048193//Golgi vesicle transport;GO:0030244//cellulose biosynthetic process	-	GO:0005886//plasma membrane
CL10190.Contig2_All	1417	gi|460372729|ref|XP_004232178.1|	230.7	4e-59	PREDICTED: membrane-anchored ubiquitin-fold protein 1-like [Solanum lycopersicum]	sp|Q8LCS8|MUB2_ARATH	165	7e-41	Membrane-anchored ubiquitin-fold protein 2 OS=Arabidopsis thaliana GN=MUB2 PE=1 SV=1	--	--	--	--	--	--	--	--	--	--	GO:0048193//Golgi vesicle transport;GO:0030244//cellulose biosynthetic process	-	GO:0005886//plasma membrane
CL10190.Contig3_All	1497	gi|460372729|ref|XP_004232178.1|	194.5	4e-48	PREDICTED: membrane-anchored ubiquitin-fold protein 1-like [Solanum lycopersicum]	sp|Q8LCS8|MUB2_ARATH	146	3e-35	Membrane-anchored ubiquitin-fold protein 2 OS=Arabidopsis thaliana GN=MUB2 PE=1 SV=1	--	--	--	--	--	--	--	--	--	--	-	-	-
CL10190.Contig4_All	1583	gi|460372729|ref|XP_004232178.1|	194.5	4e-48	PREDICTED: membrane-anchored ubiquitin-fold protein 1-like [Solanum lycopersicum]	sp|Q8LCS8|MUB2_ARATH	146	3e-35	Membrane-anchored ubiquitin-fold protein 2 OS=Arabidopsis thaliana GN=MUB2 PE=1 SV=1	--	--	--	--	--	--	--	--	--	--	-	-	-
CL10190.Contig5_All	1462	gi|460372729|ref|XP_004232178.1|	231.1	3e-59	PREDICTED: membrane-anchored ubiquitin-fold protein 1-like [Solanum lycopersicum]	sp|Q8LCS8|MUB2_ARATH	164	1e-40	Membrane-anchored ubiquitin-fold protein 2 OS=Arabidopsis thaliana GN=MUB2 PE=1 SV=1	--	--	--	--	--	--	--	--	--	--	GO:0048193//Golgi vesicle transport;GO:0030244//cellulose biosynthetic process	-	GO:0005886//plasma membrane
CL10191.Contig1_All	2598	gi|166203413|gb|ABY84675.1|	872.8	0	multicopy suppressor of IRA1 [Nicotiana tabacum]	sp|O22466|MSI1_SOLLC	863	0	WD-40 repeat-containing protein MSI1 OS=Solanum lycopersicum GN=MSI1 PE=2 SV=1	SPAC3A12.14	217	9e-56	COG5126	Ca2+-binding protein (EF-Hand superfamily)	K10752	0	848	vvi:100247592	histone-binding protein RBBP4	GO:0010026//trichome differentiation;GO:0045787//positive regulation of cell cycle;GO:0031507//heterochromatin assembly;GO:0009909//regulation of flower development;GO:0006349//regulation of gene expression by genetic imprinting;GO:0010214//seed coat development;GO:0009555//pollen development;GO:0048366//leaf development;GO:0016573//histone acetylation;GO:0008283//cell proliferation;GO:0009793//e…	GO:0004402//histone acetyltransferase activity	GO:0009507//chloroplast;GO:0005634//nucleus
CL10191.Contig2_All	1369	gi|350536977|ref|NP_001234786.1|	295.8	1e-78	calmodulin [Solanum lycopersicum] >gi|115513|sp|P27161.2|CALM_SOLLC RecName: Full=Calmodulin; Short=CaM >gi|170396|gb|AAA34144.1| calmodulin [Solanum lycopersicum] >gi|3549695|emb|CAA09302.1| calmodulin 3 protein [Capsicum annuum] >gi|14625401|dbj|BAB61907.1| calmodulin NtCaM1 [Nicotiana tabacum] >gi|14625403|dbj|BAB61908.1| calmodulin NtCaM2 [Nicotiana tabacum]	sp|P27161|CALM_SOLLC	295	3e-80	Calmodulin OS=Solanum lycopersicum GN=CALM1 PE=2 SV=2	SPAC3A12.14	217	4e-56	COG5126	Ca2+-binding protein (EF-Hand superfamily)	K02183	1e-76	285	smo:SELMODRAFT_141966	calmodulin	GO:0009846//pollen germination;GO:0019722//calcium-mediated signaling;GO:0009612//response to mechanical stimulus;GO:0010099//regulation of photomorphogenesis	GO:0005509//calcium ion binding	GO:0005773//vacuole;GO:0005886//plasma membrane;GO:0005634//nucleus
CL10191.Contig3_All	1559	gi|350536977|ref|NP_001234786.1|	295.8	1e-78	calmodulin [Solanum lycopersicum] >gi|115513|sp|P27161.2|CALM_SOLLC RecName: Full=Calmodulin; Short=CaM >gi|170396|gb|AAA34144.1| calmodulin [Solanum lycopersicum] >gi|3549695|emb|CAA09302.1| calmodulin 3 protein [Capsicum annuum] >gi|14625401|dbj|BAB61907.1| calmodulin NtCaM1 [Nicotiana tabacum] >gi|14625403|dbj|BAB61908.1| calmodulin NtCaM2 [Nicotiana tabacum]	sp|P27161|CALM_SOLLC	295	4e-80	Calmodulin OS=Solanum lycopersicum GN=CALM1 PE=2 SV=2	SPAC3A12.14	217	5e-56	COG5126	Ca2+-binding protein (EF-Hand superfamily)	K02183	1e-76	285	smo:SELMODRAFT_141966	calmodulin	GO:0009846//pollen germination;GO:0019722//calcium-mediated signaling;GO:0009612//response to mechanical stimulus;GO:0010099//regulation of photomorphogenesis	GO:0005509//calcium ion binding	GO:0005773//vacuole;GO:0005886//plasma membrane;GO:0005634//nucleus
CL10192.Contig1_All	210	gi|460376892|ref|XP_004234230.1|	137.5	6e-32	PREDICTED: sugar transport protein 8-like [Solanum lycopersicum]	sp|Q9SFG0|STP6_ARATH	98.6	7e-22	Sugar transport protein 6 OS=Arabidopsis thaliana GN=STP6 PE=1 SV=1	--	--	--	--	--	K01188	4e-07	51.2	vvi:100255282	beta-glucosidase [EC:3.2.1.21]	GO:0055085//transmembrane transport	GO:0022891//substrate-specific transmembrane transporter activity	GO:0016021//integral to membrane
CL10192.Contig2_All	2000	gi|460390877|ref|XP_004241051.1|	911.4	0	PREDICTED: sugar transport protein 8-like [Solanum lycopersicum]	sp|Q9SBA7|STP8_ARATH	646	0	Sugar transport protein 8 OS=Arabidopsis thaliana GN=STP8 PE=2 SV=2	CAC1345	211	3e-54	COG0477	Permeases of the major facilitator superfamily	K08150	1e-55	216	vvi:100268023	MFS transporter, SP family, solute carrier family 2 (myo-inositol transporter), member 13	GO:0055085//transmembrane transport	GO:0022891//substrate-specific transmembrane transporter activity	GO:0016021//integral to membrane
CL10193.Contig1_All	1802	--	--	--	--	--	--	--	--	--	--	--	--	--	--	--	--	--	--	-	-	-
CL10193.Contig2_All	309	--	--	--	--	--	--	--	--	--	--	--	--	--	--	--	--	--	--	-	-	-
CL10194.Contig1_All	1111	gi|460409648|ref|XP_004250250.1|	449.9	3e-125	PREDICTED: acyl-protein thioesterase 1-like [Solanum lycopersicum]	--	--	--	--	YLR118c	120	4e-27	COG0400	Predicted esterase	K06130	9e-109	391	gmx:100818152	lysophospholipase II [EC:3.1.1.5]	GO:0010363//regulation of plant-type hypersensitive response;GO:0009814//defense response, incompatible interaction	GO:0080030//methyl indole-3-acetate esterase activity;GO:0004091//carboxylesterase activity;GO:0050253//retinyl-palmitate esterase activity;GO:0080031//methyl salicylate esterase activity;GO:0080032//methyl jasmonate esterase activity	GO:0005886//plasma membrane
CL10194.Contig2_All	1111	gi|460409648|ref|XP_004250250.1|	446.8	3e-124	PREDICTED: acyl-protein thioesterase 1-like [Solanum lycopersicum]	--	--	--	--	YLR118c	121	2e-27	COG0400	Predicted esterase	K06130	8e-108	388	gmx:100818152	lysophospholipase II [EC:3.1.1.5]	GO:0010363//regulation of plant-type hypersensitive response;GO:0009814//defense response, incompatible interaction	GO:0080030//methyl indole-3-acetate esterase activity;GO:0004091//carboxylesterase activity;GO:0050253//retinyl-palmitate esterase activity;GO:0080031//methyl salicylate esterase activity;GO:0080032//methyl jasmonate esterase activity	GO:0005886//plasma membrane
CL10195.Contig1_All	732	gi|460375329|ref|XP_004233459.1|	171	1e-41	PREDICTED: adenylyl-sulfate kinase, chloroplastic-like isoform 1 [Solanum lycopersicum] >gi|460375331|ref|XP_004233460.1| PREDICTED: adenylyl-sulfate kinase, chloroplastic-like isoform 2 [Solanum lycopersicum]	sp|O49204|KAPS_CATRO	115	3e-26	Adenylyl-sulfate kinase, chloroplastic OS=Catharanthus roseus GN=AKN PE=2 SV=1	CAC0103	57	3e-08	COG0529	Adenylylsulfate kinase and related kinases	K00860	2e-18	90.5	vvi:100249733	adenylylsulfate kinase [EC:2.7.1.25]	GO:0000103//sulfate assimilation;GO:0010439//regulation of glucosinolate biosynthetic process;GO:0048232//male gamete generation;GO:0016310//phosphorylation;GO:0070814//hydrogen sulfide biosynthetic process	GO:0004020//adenylylsulfate kinase activity;GO:0005524//ATP binding	GO:0009507//chloroplast
CL10195.Contig2_All	818	gi|460375329|ref|XP_004233459.1|	170.2	3e-41	PREDICTED: adenylyl-sulfate kinase, chloroplastic-like isoform 1 [Solanum lycopersicum] >gi|460375331|ref|XP_004233460.1| PREDICTED: adenylyl-sulfate kinase, chloroplastic-like isoform 2 [Solanum lycopersicum]	sp|O49204|KAPS_CATRO	116	2e-26	Adenylyl-sulfate kinase, chloroplastic OS=Catharanthus roseus GN=AKN PE=2 SV=1	CAC0103	57	4e-08	COG0529	Adenylylsulfate kinase and related kinases	K00860	2e-17	87.8	gmx:100786331	adenylylsulfate kinase [EC:2.7.1.25]	GO:0000103//sulfate assimilation;GO:0010439//regulation of glucosinolate biosynthetic process;GO:0048232//male gamete generation;GO:0016310//phosphorylation;GO:0070814//hydrogen sulfide biosynthetic process	GO:0004020//adenylylsulfate kinase activity;GO:0005524//ATP binding	GO:0009507//chloroplast
CL10195.Contig3_All	719	gi|460372217|ref|XP_004231928.1|	147.1	2e-34	PREDICTED: adenylyl-sulfate kinase, chloroplastic-like [Solanum lycopersicum]	sp|O49204|KAPS_CATRO	114	4e-26	Adenylyl-sulfate kinase, chloroplastic OS=Catharanthus roseus GN=AKN PE=2 SV=1	CAC0103	55.5	9e-08	COG0529	Adenylylsulfate kinase and related kinases	K00860	7e-17	85.5	pop:POPTR_833121	adenylylsulfate kinase [EC:2.7.1.25]	GO:0000103//sulfate assimilation;GO:0010439//regulation of glucosinolate biosynthetic process;GO:0048232//male gamete generation;GO:0016310//phosphorylation;GO:0070814//hydrogen sulfide biosynthetic process	GO:0004020//adenylylsulfate kinase activity;GO:0005524//ATP binding	GO:0009507//chloroplast
CL10196.Contig1_All	738	gi|460376898|ref|XP_004234233.1|	174.5	1e-42	PREDICTED: uncharacterized protein LOC101268648 [Solanum lycopersicum]	--	--	--	--	--	--	--	--	--	--	--	--	--	--	-	-	-
CL10196.Contig2_All	757	gi|460376898|ref|XP_004234233.1|	175.6	7e-43	PREDICTED: uncharacterized protein LOC101268648 [Solanum lycopersicum]	--	--	--	--	--	--	--	--	--	--	--	--	--	--	-	-	-
CL10196.Contig3_All	894	gi|460404192|ref|XP_004247568.1|	174.5	2e-42	PREDICTED: uncharacterized protein LOC101246180 [Solanum lycopersicum]	--	--	--	--	--	--	--	--	--	--	--	--	--	--	-	-	-
CL10197.Contig1_All	793	gi|460411257|ref|XP_004251030.1|	122.5	7e-27	PREDICTED: uncharacterized protein LOC101251150 isoform 2 [Solanum lycopersicum]	--	--	--	--	--	--	--	--	--	--	--	--	--	--	-	GO:0009055//electron carrier activity;GO:0004129//cytochrome-c oxidase activity	GO:0005886//plasma membrane;GO:0005746//mitochondrial respiratory chain
CL10197.Contig2_All	862	gi|460411257|ref|XP_004251030.1|	123.6	4e-27	PREDICTED: uncharacterized protein LOC101251150 isoform 2 [Solanum lycopersicum]	--	--	--	--	--	--	--	--	--	--	--	--	--	--	-	GO:0009055//electron carrier activity;GO:0004129//cytochrome-c oxidase activity	GO:0005886//plasma membrane;GO:0005746//mitochondrial respiratory chain
CL10197.Contig3_All	880	gi|460411257|ref|XP_004251030.1|	123.6	4e-27	PREDICTED: uncharacterized protein LOC101251150 isoform 2 [Solanum lycopersicum]	--	--	--	--	--	--	--	--	--	--	--	--	--	--	-	GO:0009055//electron carrier activity;GO:0004129//cytochrome-c oxidase activity	GO:0005886//plasma membrane;GO:0005746//mitochondrial respiratory chain
CL10198.Contig1_All	606	--	--	--	--	--	--	--	--	--	--	--	--	--	--	--	--	--	--	-	-	-
CL10198.Contig2_All	245	--	--	--	--	--	--	--	--	--	--	--	--	--	--	--	--	--	--	-	-	-
CL10199.Contig1_All	659	--	--	--	--	--	--	--	--	--	--	--	--	--	--	--	--	--	--	-	-	-
CL10199.Contig2_All	1281	--	--	--	--	--	--	--	--	--	--	--	--	--	--	--	--	--	--	-	-	-
CL102.Contig10_All	3065	gi|460396976|ref|XP_004244045.1|	1056.2	0	PREDICTED: uncharacterized protein LOC101251491 [Solanum lycopersicum]	sp|Q9SN46|LRX5_ARATH	93.6	6e-19	Leucine-rich repeat extensin-like protein 5 OS=Arabidopsis thaliana GN=LRX5 PE=2 SV=2	RSc2772	58.9	5e-08	COG1230	Co/Zn/Cd efflux system component	K12837	8e-21	101	mtr:MTR_3g005670	splicing factor U2AF 65 kDa subunit	-	GO:0003676//nucleic acid binding	-
CL102.Contig11_All	2803	gi|460396976|ref|XP_004244045.1|	1038.9	0	PREDICTED: uncharacterized protein LOC101251491 [Solanum lycopersicum]	sp|Q9SN46|LRX5_ARATH	93.2	7e-19	Leucine-rich repeat extensin-like protein 5 OS=Arabidopsis thaliana GN=LRX5 PE=2 SV=2	XF0818	58.5	6e-08	COG2730	Endoglucanase	K11093	6e-20	98.2	vvi:100244445	U1 small nuclear ribonucleoprotein 70kDa	-	GO:0003676//nucleic acid binding	-
CL102.Contig12_All	3159	gi|460396978|ref|XP_004244046.1|	1168.7	0	PREDICTED: uncharacterized protein LOC101251795 [Solanum lycopersicum]	sp|Q8L716|U2A2B_ARATH	91.7	2e-18	Splicing factor U2af large subunit B OS=Arabidopsis thaliana GN=U2AF65B PE=2 SV=2	SPAC140.02	59.3	4e-08	COG0724	RNA-binding proteins (RRM domain)	K11093	7e-20	98.2	gmx:100814484	U1 small nuclear ribonucleoprotein 70kDa	-	GO:0003723//RNA binding	GO:0005634//nucleus
CL102.Contig13_All	3011	gi|460396978|ref|XP_004244046.1|	1168.7	0	PREDICTED: uncharacterized protein LOC101251795 [Solanum lycopersicum]	sp|Q8L716|U2A2B_ARATH	91.7	2e-18	Splicing factor U2af large subunit B OS=Arabidopsis thaliana GN=U2AF65B PE=2 SV=2	SPAC140.02	59.3	4e-08	COG0724	RNA-binding proteins (RRM domain)	K11093	7e-20	98.2	gmx:100814484	U1 small nuclear ribonucleoprotein 70kDa	-	GO:0003723//RNA binding	GO:0005634//nucleus
CL102.Contig14_All	2942	gi|460396976|ref|XP_004244045.1|	1083.9	0	PREDICTED: uncharacterized protein LOC101251491 [Solanum lycopersicum]	sp|Q9FPQ6|GP1_CHLRE	92	2e-18	Vegetative cell wall protein gp1 OS=Chlamydomonas reinhardtii GN=GP1 PE=2 SV=1	slr1403_2	60.5	2e-08	COG2931	RTX toxins and related Ca2+-binding proteins	K11093	2e-19	97.1	mtr:MTR_8g077840	U1 small nuclear ribonucleoprotein 70kDa	-	GO:0003676//nucleic acid binding	-
CL102.Contig15_All	2886	gi|460396978|ref|XP_004244046.1|	1148.3	0	PREDICTED: uncharacterized protein LOC101251795 [Solanum lycopersicum]	sp|P49310|GRP1_SINAL	88.2	2e-17	Glycine-rich RNA-binding protein GRP1A OS=Sinapis alba PE=2 SV=1	SPAC140.02	59.3	4e-08	COG0724	RNA-binding proteins (RRM domain)	K14153	4e-19	95.5	ota:Ot12g00960	hydroxymethylpyrimidine kinase / phosphomethylpyrimidine kinase / thiamine-phosphate diphosphorylase [EC:2.7.1.49 2.7.4.7 2.5.1.3]	-	GO:0003723//RNA binding	GO:0005634//nucleus
CL102.Contig16_All	2685	gi|460396976|ref|XP_004244045.1|	996.9	0	PREDICTED: uncharacterized protein LOC101251491 [Solanum lycopersicum]	sp|Q9ZR40|U2A2B_NICPL	85.5	1e-16	Splicing factor U2af large subunit B OS=Nicotiana plumbaginifolia GN=U2AF65B PE=2 SV=1	SPAC140.02	55.1	6e-07	COG0724	RNA-binding proteins (RRM domain)	K11093	9e-19	94.4	gmx:100814484	U1 small nuclear ribonucleoprotein 70kDa	-	GO:0003676//nucleic acid binding	-
CL102.Contig17_All	2920	gi|460396978|ref|XP_004244046.1|	270	1e-70	PREDICTED: uncharacterized protein LOC101251795 [Solanum lycopersicum]	sp|Q8L716|U2A2B_ARATH	91.7	2e-18	Splicing factor U2af large subunit B OS=Arabidopsis thaliana GN=U2AF65B PE=2 SV=2	slr1403_2	52.4	4e-06	COG2931	RTX toxins and related Ca2+-binding proteins	K11093	7e-20	98.2	gmx:100814484	U1 small nuclear ribonucleoprotein 70kDa	-	GO:0003723//RNA binding	GO:0005634//nucleus
CL102.Contig1_All	650	--	--	--	--	--	--	--	--	--	--	--	--	--	--	--	--	--	--	-	-	-
CL102.Contig2_All	574	--	--	--	--	--	--	--	--	--	--	--	--	--	--	--	--	--	--	-	-	-
CL102.Contig3_All	2931	gi|460396976|ref|XP_004244045.1|	1017.3	0	PREDICTED: uncharacterized protein LOC101251491 [Solanum lycopersicum]	sp|Q8L716|U2A2B_ARATH	91.7	2e-18	Splicing factor U2af large subunit B OS=Arabidopsis thaliana GN=U2AF65B PE=2 SV=2	SPAC140.02	55.1	7e-07	COG0724	RNA-binding proteins (RRM domain)	K11093	7e-20	98.2	gmx:100814484	U1 small nuclear ribonucleoprotein 70kDa	-	GO:0003676//nucleic acid binding	-
CL102.Contig4_All	3188	gi|460396976|ref|XP_004244045.1|	1056.2	0	PREDICTED: uncharacterized protein LOC101251491 [Solanum lycopersicum]	sp|Q9SN46|LRX5_ARATH	93.6	6e-19	Leucine-rich repeat extensin-like protein 5 OS=Arabidopsis thaliana GN=LRX5 PE=2 SV=2	RSc2772	58.9	5e-08	COG1230	Co/Zn/Cd efflux system component	K12837	9e-21	101	mtr:MTR_3g005670	splicing factor U2AF 65 kDa subunit	-	GO:0003676//nucleic acid binding	-
CL102.Contig5_All	2753	gi|460396978|ref|XP_004244046.1|	1148.3	0	PREDICTED: uncharacterized protein LOC101251795 [Solanum lycopersicum]	sp|Q9SN46|LRX5_ARATH	88.2	2e-17	Leucine-rich repeat extensin-like protein 5 OS=Arabidopsis thaliana GN=LRX5 PE=2 SV=2	SPAC140.02	59.3	3e-08	COG0724	RNA-binding proteins (RRM domain)	K14153	4e-19	95.5	ota:Ot12g00960	hydroxymethylpyrimidine kinase / phosphomethylpyrimidine kinase / thiamine-phosphate diphosphorylase [EC:2.7.1.49 2.7.4.7 2.5.1.3]	-	GO:0003723//RNA binding	GO:0005634//nucleus
CL102.Contig6_All	2970	gi|460396976|ref|XP_004244045.1|	968	0	PREDICTED: uncharacterized protein LOC101251491 [Solanum lycopersicum]	sp|Q9ZR40|U2A2B_NICPL	92	2e-18	Splicing factor U2af large subunit B OS=Nicotiana plumbaginifolia GN=U2AF65B PE=2 SV=1	RSc2772	58.9	5e-08	COG1230	Co/Zn/Cd efflux system component	K12837	1e-20	100	mtr:MTR_3g005670	splicing factor U2AF 65 kDa subunit	-	GO:0003676//nucleic acid binding	-
CL102.Contig7_All	2726	gi|460396976|ref|XP_004244045.1|	948.3	0	PREDICTED: uncharacterized protein LOC101251491 [Solanum lycopersicum]	sp|Q9ZR40|U2A2B_NICPL	85.1	2e-16	Splicing factor U2af large subunit B OS=Nicotiana plumbaginifolia GN=U2AF65B PE=2 SV=1	SPAC140.02	55.1	6e-07	COG0724	RNA-binding proteins (RRM domain)	K12837	2e-19	96.7	mtr:MTR_3g005670	splicing factor U2AF 65 kDa subunit	-	GO:0003676//nucleic acid binding	-
CL102.Contig8_All	3162	gi|460396976|ref|XP_004244045.1|	1103.6	0	PREDICTED: uncharacterized protein LOC101251491 [Solanum lycopersicum]	sp|Q9ZR40|U2A2B_NICPL	92	2e-18	Splicing factor U2af large subunit B OS=Nicotiana plumbaginifolia GN=U2AF65B PE=2 SV=1	slr1403_2	60.5	2e-08	COG2931	RTX toxins and related Ca2+-binding proteins	K12837	9e-21	101	mtr:MTR_3g005670	splicing factor U2AF 65 kDa subunit	-	GO:0003676//nucleic acid binding	-
CL102.Contig9_All	2786	gi|460396976|ref|XP_004244045.1|	1094	0	PREDICTED: uncharacterized protein LOC101251491 [Solanum lycopersicum]	sp|Q9FPQ6|GP1_CHLRE	91.7	2e-18	Vegetative cell wall protein gp1 OS=Chlamydomonas reinhardtii GN=GP1 PE=2 SV=1	slr1403_2	62.4	4e-09	COG2931	RTX toxins and related Ca2+-binding proteins	K12837	2e-19	96.7	mtr:MTR_3g005670	splicing factor U2AF 65 kDa subunit	-	GO:0003723//RNA binding	GO:0005634//nucleus
CL1020.Contig100_All	2205	gi|460414116|ref|XP_004252420.1|	26.6	7e-140	PREDICTED: uncharacterized protein LOC101249054 [Solanum lycopersicum]	--	--	--	--	--	--	--	--	--	--	--	--	--	--	-	-	-
CL1020.Contig101_All	2026	gi|460414116|ref|XP_004252420.1|	26.6	1e-130	PREDICTED: uncharacterized protein LOC101249054 [Solanum lycopersicum]	--	--	--	--	--	--	--	--	--	--	--	--	--	--	-	-	-
CL1020.Contig102_All	1652	gi|460414116|ref|XP_004252420.1|	58.5	1e-88	PREDICTED: uncharacterized protein LOC101249054 [Solanum lycopersicum]	--	--	--	--	--	--	--	--	--	--	--	--	--	--	-	-	-
CL1020.Contig103_All	1830	gi|460414116|ref|XP_004252420.1|	130.2	4e-98	PREDICTED: uncharacterized protein LOC101249054 [Solanum lycopersicum]	--	--	--	--	--	--	--	--	--	--	--	--	--	--	-	-	-
CL1020.Contig104_All	372	gi|113205445|gb|AAW28576.2|	37.4	2e-08	Gag-pol polyprotein, putative [Solanum demissum]	--	--	--	--	--	--	--	--	--	--	--	--	--	--	-	-	-
CL1020.Contig105_All	2454	gi|460414116|ref|XP_004252420.1|	88.6	5e-16	PREDICTED: uncharacterized protein LOC101249054 [Solanum lycopersicum]	--	--	--	--	--	--	--	--	--	--	--	--	--	--	-	-	-
CL1020.Contig106_All	2730	gi|460414116|ref|XP_004252420.1|	58.9	5e-07	PREDICTED: uncharacterized protein LOC101249054 [Solanum lycopersicum]	--	--	--	--	--	--	--	--	--	--	--	--	--	--	-	-	-
CL1020.Contig107_All	2287	gi|460414116|ref|XP_004252420.1|	58.5	5e-07	PREDICTED: uncharacterized protein LOC101249054 [Solanum lycopersicum]	--	--	--	--	--	--	--	--	--	--	--	--	--	--	-	-	-
CL1020.Contig108_All	2217	gi|460414116|ref|XP_004252420.1|	58.5	3e-141	PREDICTED: uncharacterized protein LOC101249054 [Solanum lycopersicum]	--	--	--	--	--	--	--	--	--	--	--	--	--	--	-	-	-
CL1020.Contig109_All	2538	gi|460414116|ref|XP_004252420.1|	62.8	1e-141	PREDICTED: uncharacterized protein LOC101249054 [Solanum lycopersicum]	--	--	--	--	--	--	--	--	--	--	--	--	--	--	-	-	-
CL1020.Contig10_All	3296	gi|460414116|ref|XP_004252420.1|	58.9	6e-07	PREDICTED: uncharacterized protein LOC101249054 [Solanum lycopersicum]	--	--	--	--	--	--	--	--	--	--	--	--	--	--	-	-	-
CL1020.Contig110_All	2635	gi|460414116|ref|XP_004252420.1|	62.8	1e-141	PREDICTED: uncharacterized protein LOC101249054 [Solanum lycopersicum]	--	--	--	--	--	--	--	--	--	--	--	--	--	--	-	-	-
CL1020.Contig111_All	2051	gi|460414116|ref|XP_004252420.1|	88.6	4e-16	PREDICTED: uncharacterized protein LOC101249054 [Solanum lycopersicum]	--	--	--	--	--	--	--	--	--	--	--	--	--	--	-	-	-
CL1020.Contig112_All	2403	gi|460414116|ref|XP_004252420.1|	88.6	5e-16	PREDICTED: uncharacterized protein LOC101249054 [Solanum lycopersicum]	--	--	--	--	--	--	--	--	--	--	--	--	--	--	-	-	-
CL1020.Contig113_All	2494	gi|460414116|ref|XP_004252420.1|	62.8	1e-141	PREDICTED: uncharacterized protein LOC101249054 [Solanum lycopersicum]	--	--	--	--	--	--	--	--	--	--	--	--	--	--	-	-	-
CL1020.Contig114_All	2184	gi|460414116|ref|XP_004252420.1|	62.8	1e-141	PREDICTED: uncharacterized protein LOC101249054 [Solanum lycopersicum]	--	--	--	--	--	--	--	--	--	--	--	--	--	--	-	-	-
CL1020.Contig115_All	2290	gi|460414116|ref|XP_004252420.1|	58.9	4e-07	PREDICTED: uncharacterized protein LOC101249054 [Solanum lycopersicum]	--	--	--	--	--	--	--	--	--	--	--	--	--	--	-	-	-
CL1020.Contig116_All	2378	gi|460414116|ref|XP_004252420.1|	58.9	4e-07	PREDICTED: uncharacterized protein LOC101249054 [Solanum lycopersicum]	--	--	--	--	--	--	--	--	--	--	--	--	--	--	-	-	-
CL1020.Contig117_All	2545	gi|460414116|ref|XP_004252420.1|	88.6	6e-16	PREDICTED: uncharacterized protein LOC101249054 [Solanum lycopersicum]	--	--	--	--	--	--	--	--	--	--	--	--	--	--	-	-	-
CL1020.Contig118_All	1557	gi|460414116|ref|XP_004252420.1|	88.6	3e-16	PREDICTED: uncharacterized protein LOC101249054 [Solanum lycopersicum]	--	--	--	--	--	--	--	--	--	--	--	--	--	--	-	-	-
CL1020.Contig119_All	2489	gi|460414116|ref|XP_004252420.1|	88.6	5e-16	PREDICTED: uncharacterized protein LOC101249054 [Solanum lycopersicum]	--	--	--	--	--	--	--	--	--	--	--	--	--	--	-	-	-
CL1020.Contig11_All	3264	gi|460414116|ref|XP_004252420.1|	58.9	6e-07	PREDICTED: uncharacterized protein LOC101249054 [Solanum lycopersicum]	--	--	--	--	--	--	--	--	--	--	--	--	--	--	-	-	-
CL1020.Contig120_All	417	--	--	--	--	--	--	--	--	--	--	--	--	--	--	--	--	--	--	-	-	-
CL1020.Contig121_All	368	--	--	--	--	--	--	--	--	--	--	--	--	--	--	--	--	--	--	-	-	-
CL1020.Contig122_All	2384	gi|460414116|ref|XP_004252420.1|	58.9	4e-07	PREDICTED: uncharacterized protein LOC101249054 [Solanum lycopersicum]	--	--	--	--	--	--	--	--	--	--	--	--	--	--	-	-	-
CL1020.Contig123_All	2633	gi|460414116|ref|XP_004252420.1|	58.5	6e-07	PREDICTED: uncharacterized protein LOC101249054 [Solanum lycopersicum]	--	--	--	--	--	--	--	--	--	--	--	--	--	--	-	-	-
CL1020.Contig124_All	1664	gi|460414116|ref|XP_004252420.1|	330.9	4e-89	PREDICTED: uncharacterized protein LOC101249054 [Solanum lycopersicum]	--	--	--	--	--	--	--	--	--	--	--	--	--	--	-	-	-
CL1020.Contig125_All	2049	gi|460414116|ref|XP_004252420.1|	88.6	4e-16	PREDICTED: uncharacterized protein LOC101249054 [Solanum lycopersicum]	--	--	--	--	--	--	--	--	--	--	--	--	--	--	-	-	-
CL1020.Contig126_All	2585	gi|460414116|ref|XP_004252420.1|	58.9	5e-07	PREDICTED: uncharacterized protein LOC101249054 [Solanum lycopersicum]	--	--	--	--	--	--	--	--	--	--	--	--	--	--	-	-	-
CL1020.Contig127_All	2675	gi|460414116|ref|XP_004252420.1|	58.9	5e-07	PREDICTED: uncharacterized protein LOC101249054 [Solanum lycopersicum]	--	--	--	--	--	--	--	--	--	--	--	--	--	--	-	-	-
CL1020.Contig128_All	400	--	--	--	--	--	--	--	--	--	--	--	--	--	--	--	--	--	--	-	-	-
[truncated: 271,979+ more rows]
