# Supplementary material for: Intergrative metabolomic and transcriptomic analyses unveil nutrient remobilization events in leaf senescence of tobacco
Source: Sci Rep. 2017 Sep 21;7:12126. doi: 10.1038/s41598-017-11615-0 (PMC5608745; doi:10.1038/s41598-017-11615-0)
Supplement: Supplementary file 4 — Supplementary Table S3 [file 41598_2017_11615_MOESM4_ESM.xlsx]

## Sheet: 1
Supplementary Table S3. Numbers of differentially expressed genes (DEGs) identified in this study through pair comparison between 8 different stages.
	Stage	15	25	35	45	55	65	75
	25	1081/800	-	-	-	-	-
	35	3539/3062	991/391	-	-	-	-
	45	4835/6841	2540/4635	1809/4948	-	-	-
UL	55	3407/4014	1432/2103	1083/2976	1832/1902	-	-
(Up/Down)	65	5693/8314	3347/5486	2094/5233	1705/1719	1114/988	-
	75	5572/7502	3578/5365	2846/5620	2323/2330	1995/1408	1077/880
	85	10310/13976	8391/11437	7428/11285	5435/5025	6713/7258	4463/4709	3289/2455
	25	1211/704	-	-	-	-	-	-
	35	8622/2199	7552/780	-	-	-	-	-
	45	5527/4465	5174/5127	2639/3713	-	-	-	-
ML	55	7642/4325	6415/3779	809/1353	2426/2923	-	-	-
(Up/Down)	65	13468/9293	12697/8725	2117/4248	5129/3343	1714/1529	-	-
	75	12121/7506	11644/7704	5079/3385	4138/2191	3974/1791	2281/544	-
	85	22790/18807	22648/19102	10174/11178	15761/11742	11416/10304	7157/5045	5725/4798
	25	2423/1217	-	-	-	-	-	-
LL	35	26174/12739	20842/7333	-	-	-	-	-
(Up/Down)	45	20838/2643	10871/1601	9280/643	-	-	-	-
Note: Mumbers in table are shown in the form of up-/down-regulated.
