# Supplementary material for: Intergrative metabolomic and transcriptomic analyses unveil nutrient remobilization events in leaf senescence of tobacco
Source: Sci Rep. 2017 Sep 21;7:12126. doi: 10.1038/s41598-017-11615-0 (PMC5608745; doi:10.1038/s41598-017-11615-0)
Supplement: Supplementary file 5 — Supplementary Table S4 [file 41598_2017_11615_MOESM5_ESM.xlsx]

## Sheet: Supplementary Table S4
Supplementary Table S4. Overrepresented KEGG pathways in UL,ML and LL of tobacco developmental SAGs
Leaf position	KEGG_A_class	KEGG_B_class	Pathway	out (11856)	All (62162)	Pvalue	Qvalue	Pathway ID	Genes	K_IDs
UL	Organismal Systems	Environmental adaptation	Plant-pathogen interaction	748	5257	1.0879e-23	2.87205e-22	ko04626	CL10150.Contig4_All;CL10150.Contig7_All;CL10183.Contig4_All;CL10191.Contig3_All;CL1024.Contig1_All;CL1024.Contig2_All;CL1024.Contig4_All;CL10529.Contig2_All;CL10529.Contig3_All;CL10529.Contig4_All;CL10608.Contig2_All;CL10608.Contig4_All;CL10645.Contig1_All;CL11135.Contig1_All;CL11356.Contig11_All;CL11356.Contig1_All;CL11405.Contig2_All;CL11423.Contig2_All;CL11497.Contig15_All;CL11497.Contig16_All…	K09422+K09422+K13460+K02183+K04079+K04079+K04079+K13448+K13448+K13448+K13424+K13424+K13412+K13425+K04079+K04079+K13420+K13424+K13448+K13448+K13424+K13424+K09422+K09422+K09422+K09422+K13425+K09422+K02183+K02183+K13416+K13416+K15397+K13424+K13424+K13416+K13416+K13417+K13417+K13429+K13424+K13424+K13449+K13449+K13448+K13457+K09422+K13424+K13424+K13424+K13424+K13448+K13448+K13448+K13448+K04371+K04371+…
	Environmental Information Processing	Signal transduction	Plant hormone signal transduction	592	4423	1.60611e-13	2.12006e-12	ko04075	CL10004.Contig1_All;CL10401.Contig2_All;CL10714.Contig2_All;CL10714.Contig5_All;CL10714.Contig6_All;CL10859.Contig1_All;CL10859.Contig2_All;CL11183.Contig2_All;CL11299.Contig3_All;CL11307.Contig2_All;CL11472.Contig1_All;CL11472.Contig2_All;CL11472.Contig3_All;CL11472.Contig4_All;CL1151.Contig102_All;CL1151.Contig25_All;CL1151.Contig66_All;CL11741.Contig1_All;CL11752.Contig2_All;CL12.Contig22_All;…	K14493+K14490+K14490+K14490+K14490+K13422+K13422+K14489+K14432+K14491+K14492+K14492+K14492+K14492+K13464+K13464+K13464+K14489+K14492+K13416+K13416+K14493+K13416+K13416+K14492+K14492+K14492+K14492+K13422+K13422+K13422+K13422+K14486+K14492+K13449+K13449+K14493+K14515+K14515+K14515+K14515+K14515+K14515+K12126+K14491+K14491+K14491+K14491+K14491+K14491+K14491+K14491+K14491+K14491+K14491+K14491+K14491+…
	Genetic Information Processing	Folding, sorting and degradation	Protein processing in endoplasmic reticulum	302	2597	0.00440714	0.0176286	ko04141	CL1024.Contig1_All;CL1024.Contig2_All;CL1024.Contig4_All;CL11300.Contig2_All;CL11325.Contig1_All;CL11325.Contig3_All;CL11325.Contig4_All;CL11325.Contig5_All;CL11325.Contig6_All;CL11325.Contig7_All;CL11325.Contig8_All;CL11356.Contig11_All;CL11356.Contig1_All;CL11679.Contig1_All;CL11679.Contig2_All;CL11679.Contig3_All;CL11679.Contig4_All;CL11679.Contig5_All;CL11805.Contig1_All;CL11805.Contig2_All;C…	K04079+K04079+K04079+K09486+K13993+K13993+K13993+K13993+K13993+K13993+K13993+K04079+K04079+K09486+K09486+K09486+K09486+K09486+K13993+K13993+K09561+K09561+K13525+K13993+K13993+K13993+K03094+K08288+K14009+K03094+K03094+K13993+K13993+K14007+K14007+K09580+K09584+K09584+K13993+K13993+K04554+K09487+K09487+K09487+K09487+K08653+K10661+K09503+K09562+K09562+K09562+K09562+K09562+K09562+K09562+K09561+K14007+…
	Metabolism	Carbohydrate metabolism	Starch and sucrose metabolism	247	2066	0.00255575	0.0108825	ko00500	CL10328.Contig3_All;CL10404.Contig1_All;CL10404.Contig5_All;CL10480.Contig1_All;CL10480.Contig2_All;CL10480.Contig3_All;CL10480.Contig7_All;CL10489.Contig1_All;CL10489.Contig2_All;CL11121.Contig2_All;CL11475.Contig4_All;CL11475.Contig5_All;CL11813.Contig1_All;CL11897.Contig1_All;CL11897.Contig2_All;CL11897.Contig3_All;CL1214.Contig11_All;CL1214.Contig13_All;CL1214.Contig14_All;CL1214.Contig1_All;…	K01051+K01051+K01051+K01193+K01193+K01193+K01193+K13648+K13648+K00963+K01051+K01051+K01810+K01051+K01051+K01051+K00703+K00703+K00703+K00703+K00703+K00703+K13648+K13648+K13648+K16055+K16055+K16055+K16055+K16055+K16055+K01176+K01176+K00696+K00847+K00847+K01177+K00688+K00688+K00688+K00688+K00688+K01176+K01176+K16055+K01187+K01835+K01835+K01051+K00844+K00844+K00844+K00844+K01051+K00703+K00703+K00703+…
	Metabolism	Biosynthesis of other secondary metabolites	Phenylpropanoid biosynthesis	224	1004	1.84945e-30	8.13758e-29	ko00940	CL10304.Contig1_All;CL10304.Contig2_All;CL10575.Contig2_All;CL10595.Contig2_All;CL11124.Contig1_All;CL11124.Contig2_All;CL11124.Contig3_All;CL11825.Contig2_All;CL11825.Contig4_All;CL11874.Contig2_All;CL12042.Contig4_All;CL12121.Contig2_All;CL12840.Contig3_All;CL12840.Contig4_All;CL13595.Contig1_All;CL13595.Contig2_All;CL13595.Contig3_All;CL13609.Contig1_All;CL13609.Contig2_All;CL13609.Contig3_All…	K00430+K00430+K00430+K01904+K10775+K10775+K10775+K13065+K13065+K00430+K09753+K13065+K01904+K01904+K13065+K13065+K13065+K13068+K13068+K13068+K13068+K00430+K13066+K12355+K09753+K00430+K12356+K12356+K12356+K12356+K12356+K09753+K09753+K09753+K09753+K09753+K13065+K00083+K09755+K09755+K00083+K09754+K09754+K00430+K00430+K00430+K00430+K00430+K00430+K09753+K09753+K09753+K09753+K09753+K09753+K09753+K09753+…
	Metabolism	Biosynthesis of other secondary metabolites	Stilbenoid, diarylheptanoid and gingerol biosynthesis	183	570	1.37821e-47	1.81924e-45	ko00945	CL10041.Contig1_All;CL10125.Contig1_All;CL10125.Contig2_All;CL1081.Contig1_All;CL11825.Contig2_All;CL11825.Contig4_All;CL12121.Contig2_All;CL13552.Contig1_All;CL13552.Contig2_All;CL13595.Contig1_All;CL13595.Contig2_All;CL13595.Contig3_All;CL14474.Contig1_All;CL14474.Contig2_All;CL14474.Contig3_All;CL14474.Contig4_All;CL14733.Contig1_All;CL1554.Contig1_All;CL16088.Contig1_All;CL1712.Contig1_All;CL…	K00517+K00517+K00517+K00517+K13065+K13065+K13065+K00517+K00517+K13065+K13065+K13065+K00517+K00517+K00517+K00517+K00517+K00517+K00517+K13065+K09754+K09754+K00517+K00517+K00517+K00517+K00517+K00517+K00517+K00517+K00517+K00517+K00517+K00517+K00517+K00517+K00588+K00517+K00517+K00517+K00517+K00517+K00517+K00517+K00517+K00517+K00517+K00517+K00588+K00588+K00588+K00588+K00588+K00588+K00588+K00588+K00517+…
	Cellular Processes	Transport and catabolism	Peroxisome	159	982	1.45032e-09	1.36744e-08	ko04146	CL10022.Contig1_All;CL10022.Contig2_All;CL10022.Contig3_All;CL12132.Contig1_All;CL12132.Contig2_All;CL12132.Contig3_All;CL12132.Contig4_All;CL12132.Contig5_All;CL12132.Contig6_All;CL13794.Contig1_All;CL13794.Contig2_All;CL13811.Contig2_All;CL13876.Contig1_All;CL13876.Contig7_All;CL15269.Contig1_All;CL15269.Contig3_All;CL15641.Contig1_All;CL18030.Contig1_All;CL19570.Contig2_All;CL19570.Contig4_All…	K13354+K13354+K13354+K01640+K01640+K01640+K01640+K01640+K01640+K00232+K00232+K04564+K11147+K11147+K00232+K00232+K13335+K11187+K01640+K01640+K00232+K13348+K13348+K13348+K13348+K13348+K13348+K13348+K13348+K13348+K13348+K13348+K13348+K13348+K13348+K11517+K11517+K11517+K11517+K11517+K11517+K11517+K11517+K11517+K11517+K11517+K11517+K11517+K11517+K11517+K11517+K11517+K11517+K11517+K11517+K11517+K11517+…
	Metabolism	Metabolism of terpenoids and polyketides	Limonene and pinene degradation	142	472	9.21742e-34	6.0835e-32	ko00903	CL10041.Contig1_All;CL10125.Contig1_All;CL10125.Contig2_All;CL1081.Contig1_All;CL13552.Contig1_All;CL13552.Contig2_All;CL14474.Contig1_All;CL14474.Contig2_All;CL14474.Contig3_All;CL14474.Contig4_All;CL14733.Contig1_All;CL1554.Contig1_All;CL16088.Contig1_All;CL19834.Contig2_All;CL20534.Contig1_All;CL20534.Contig2_All;CL20534.Contig3_All;CL20534.Contig4_All;CL20534.Contig5_All;CL20534.Contig6_All;C…	K00517+K00517+K00517+K00517+K00517+K00517+K00517+K00517+K00517+K00517+K00517+K00517+K00517+K00128+K00517+K00517+K00517+K00517+K00517+K00517+K00517+K00128+K00128+K00128+K00128+K00517+K00517+K00517+K00517+K00517+K00517+K00517+K00517+K00517+K00517+K00517+K00517+K00517+K00517+K00517+K00517+K00517+K00517+K00517+K00517+K00517+K00517+K00517+K00517+K00517+K00128+K00128+K00128+K00517+K00517+K00517+K00517+…
	Metabolism	Lipid metabolism	Ether lipid metabolism	131	960	0.000225651	0.00110318	ko00565	CL10328.Contig1_All;CL12212.Contig1_All;CL12212.Contig3_All;CL1222.Contig1_All;CL1222.Contig2_All;CL1504.Contig1_All;CL1504.Contig3_All;CL152.Contig2_All;CL16176.Contig1_All;CL16564.Contig1_All;CL16564.Contig2_All;CL16564.Contig4_All;CL16564.Contig5_All;CL1799.Contig1_All;CL1799.Contig3_All;CL1799.Contig4_All;CL18144.Contig1_All;CL18144.Contig2_All;CL18726.Contig1_All;CL19095.Contig1_All;CL1999.C…	K01115+K01115+K01115+K01115+K01115+K01115+K01115+K01115+K01078+K01115+K01115+K01115+K01115+K01115+K01115+K01115+K01115+K01115+K01115+K01115+K01115+K01115+K01115+K01115+K01115+K01058+K01115+K01115+K01115+K01115+K01058+K01058+K01115+K01115+K01078+K01078+K01078+K01078+K01078+K01078+K01078+K01078+K01078+K01078+K01078+K01115+K01115+K01115+K01115+K01115+K01115+K01115+K01115+K01115+K01115+K01115+K01115+…
	Environmental Information Processing	Membrane transport	ABC transporters	130	926	6.99033e-05	0.000369089	ko02010	CL1142.Contig1_All;CL1142.Contig2_All;CL1142.Contig3_All;CL11449.Contig2_All;CL1172.Contig10_All;CL1172.Contig11_All;CL1172.Contig13_All;CL1172.Contig14_All;CL1172.Contig15_All;CL1172.Contig16_All;CL1172.Contig17_All;CL1172.Contig18_All;CL1172.Contig1_All;CL1172.Contig3_All;CL1172.Contig4_All;CL1172.Contig5_All;CL1172.Contig6_All;CL1172.Contig7_All;CL1172.Contig9_All;CL12895.Contig2_All;CL13459.C…	K05658+K05658+K05658+K05681+K05666+K05666+K05666+K05666+K05666+K05666+K05666+K05666+K05666+K05666+K05666+K05666+K05666+K05666+K05666+K05658+K05666+K05681+K05643+K05643+K05643+K05643+K05666+K05658+K05643+K05643+K05643+K05643+K05643+K05643+K05643+K05658+K05658+K05658+K05681+K05658+K05658+K05658+K05658+K05657+K05666+K05681+K05681+K05681+K05658+K05681+K05643+K05641+K05681+K05681+K05681+K05681+K05681+…
	Metabolism	Metabolism of other amino acids	Glutathione metabolism	123	563	1.26436e-16	1.85439e-15	ko00480	CL10708.Contig2_All;CL11202.Contig5_All;CL11202.Contig6_All;CL11202.Contig7_All;CL1140.Contig1_All;CL1140.Contig2_All;CL1140.Contig3_All;CL1190.Contig10_All;CL1190.Contig14_All;CL1190.Contig18_All;CL1190.Contig8_All;CL14628.Contig2_All;CL14945.Contig3_All;CL15570.Contig1_All;CL16499.Contig2_All;CL17109.Contig2_All;CL17118.Contig1_All;CL17118.Contig2_All;CL17118.Contig4_All;CL17237.Contig1_All;CL1…	K00799+K00432+K00432+K00432+K00799+K00799+K00799+K00036+K00036+K00036+K00036+K00432+K00799+K00383+K00434+K00799+K00799+K00799+K00799+K00799+K00799+K00799+K00799+K00799+K00432+K00432+K00434+K00033+K00033+K00681+K00681+K00799+K00799+K00799+K00799+K00799+K00799+K00434+K00799+K00799+K00799+K00799+K00799+K00799+K00036+K00434+K00434+K00434+K00434+K00434+K00434+K00434+K00434+K00434+K00434+K00434+K00434+…
	Metabolism	Lipid metabolism	alpha-Linolenic acid metabolism	118	406	7.90285e-27	2.60794e-25	ko00592	CL11835.Contig3_All;CL13132.Contig2_All;CL13794.Contig1_All;CL13794.Contig2_All;CL15269.Contig1_All;CL15269.Contig3_All;CL1850.Contig3_All;CL18741.Contig1_All;CL18741.Contig2_All;CL18741.Contig3_All;CL20168.Contig1_All;CL20983.Contig11_All;CL20983.Contig17_All;CL20983.Contig2_All;CL20983.Contig9_All;CL2446.Contig12_All;CL2446.Contig36_All;CL2446.Contig37_All;CL2446.Contig38_All;CL2446.Contig42_Al…	K08241+K05894+K00232+K00232+K00232+K00232+K00454+K01723+K01723+K01723+K00232+K10526+K10526+K10526+K10526+K00454+K00454+K00454+K00454+K00454+K01058+K08241+K08241+K01058+K01058+K10527+K10527+K10527+K10527+K10527+K10527+K01723+K01723+K01723+K10529+K10529+K10529+K10529+K10529+K07513+K07513+K10527+K10527+K08241+K10526+K10526+K10526+K10526+K10526+K10526+K10526+K10526+K10526+K10526+K10526+K10526+K10526+…
	Metabolism	Carbohydrate metabolism	Galactose metabolism	112	659	2.78221e-08	2.29532e-07	ko00052	CL10464.Contig1_All;CL10480.Contig1_All;CL10480.Contig2_All;CL10480.Contig3_All;CL10480.Contig7_All;CL11121.Contig2_All;CL13796.Contig1_All;CL13796.Contig2_All;CL14771.Contig24_All;CL14771.Contig25_All;CL14771.Contig27_All;CL14771.Contig29_All;CL14771.Contig32_All;CL14771.Contig33_All;CL155.Contig9_All;CL16232.Contig1_All;CL16232.Contig2_All;CL16232.Contig3_All;CL17199.Contig2_All;CL17586.Contig1…	K06617+K01193+K01193+K01193+K01193+K00963+K06617+K06617+K07407+K07407+K07407+K07407+K07407+K07407+K00011+K06617+K06617+K06617+K01187+K01190+K01229+K01229+K01229+K01229+K01835+K01835+K01785+K01785+K00844+K00844+K00844+K00844+K00850+K00850+K00850+K00850+K00850+K00850+K00850+K01785+K01785+K00850+K00850+K00011+K00011+K01835+K06617+K06617+K06617+K06617+K06617+K06617+K06617+K06617+K06617+K06617+K06617+…
	Metabolism	Metabolism of terpenoids and polyketides	Terpenoid backbone biosynthesis	101	783	0.00603	0.0234106	ko00900	CL11325.Contig2_All;CL11994.Contig1_All;CL11994.Contig2_All;CL12551.Contig1_All;CL12551.Contig3_All;CL12963.Contig1_All;CL12963.Contig4_All;CL13354.Contig1_All;CL13354.Contig2_All;CL13354.Contig3_All;CL13354.Contig4_All;CL13847.Contig2_All;CL15704.Contig2_All;CL18650.Contig1_All;CL19045.Contig8_All;CL1967.Contig11_All;CL1967.Contig12_All;CL1967.Contig13_All;CL1967.Contig15_All;CL1967.Contig19_All…	K05356+K01823+K01823+K11778+K11778+K05356+K05356+K00787+K00787+K00787+K00787+K05356+K05356+K13789+K15892+K12742+K12742+K12742+K12742+K12742+K12742+K12742+K00021+K05356+K05356+K05356+K05356+K05356+K05356+K05356+K05356+K05356+K05356+K05356+K05356+K05356+K05356+K05356+K05356+K05356+K05356+K01597+K01597+K01597+K01641+K01641+K01641+K01641+K01641+K01641+K05356+K05356+K05356+K15889+K15889+K15889+K05356+…
	Metabolism	Carbohydrate metabolism	Ascorbate and aldarate metabolism	82	462	3.06819e-07	2.38236e-06	ko00053	CL10609.Contig1_All;CL11063.Contig2_All;CL11394.Contig3_All;CL13721.Contig1_All;CL13721.Contig2_All;CL13721.Contig3_All;CL13721.Contig4_All;CL13721.Contig5_All;CL15153.Contig1_All;CL15153.Contig2_All;CL15153.Contig3_All;CL16499.Contig2_All;CL18312.Contig2_All;CL18772.Contig2_All;CL19834.Contig2_All;CL20706.Contig1_All;CL20706.Contig2_All;CL20767.Contig1_All;CL20767.Contig2_All;CL2170.Contig2_All;…	K00423+K00064+K00469+K14085+K14085+K14085+K14085+K14085+K00423+K00423+K00423+K00434+K00423+K14190+K00128+K00128+K00128+K00128+K00128+K00434+K14085+K14085+K14085+K14085+K14085+K12447+K12447+K12447+K00423+K00423+K00423+K00423+K00423+K00434+K00128+K00128+K00128+K00434+K00434+K00434+K00434+K00434+K00434+K00434+K00434+K00434+K00434+K00434+K00434+K00434+K00423+K00423+K00423+K00423+K00423+K00423+K00012+…
	Metabolism	Amino acid metabolism	Arginine and proline metabolism	78	440	6.15855e-07	4.06464e-06	ko00330	CL10782.Contig1_All;CL10782.Contig2_All;CL10782.Contig3_All;CL10782.Contig4_All;CL10782.Contig5_All;CL10782.Contig6_All;CL12254.Contig1_All;CL13384.Contig2_All;CL13384.Contig3_All;CL13721.Contig1_All;CL13721.Contig2_All;CL13721.Contig3_All;CL13721.Contig4_All;CL13721.Contig5_All;CL18928.Contig11_All;CL18928.Contig1_All;CL18928.Contig2_All;CL18928.Contig3_All;CL18928.Contig5_All;CL18928.Contig6_Al…	K00318+K00318+K00318+K00318+K00318+K00318+K00472+K14454+K14454+K14085+K14085+K14085+K14085+K14085+K13367+K13367+K13367+K13367+K13367+K13367+K13367+K13367+K00128+K00128+K00128+K00128+K00128+K14085+K14085+K14085+K14085+K14085+K00819+K00819+K00819+K00819+K00819+K00819+K00819+K00472+K00128+K00128+K00128+K01583+K01476+K01259+K01259+K14329+K14329+K00128+K00128+K01476+K00128+K00128+K12657+K01611+K00294+…
	Metabolism	Amino acid metabolism	Alanine, aspartate and glutamate metabolism	78	510	0.00013488	0.000684776	ko00250	CL10335.Contig3_All;CL10673.Contig1_All;CL11167.Contig1_All;CL11492.Contig1_All;CL11492.Contig2_All;CL1164.Contig1_All;CL11882.Contig3_All;CL11882.Contig4_All;CL11882.Contig5_All;CL13384.Contig2_All;CL13384.Contig3_All;CL1503.Contig1_All;CL1503.Contig2_All;CL1503.Contig3_All;CL1503.Contig4_All;CL1503.Contig5_All;CL1503.Contig6_All;CL15078.Contig1_All;CL15078.Contig2_All;CL15796.Contig1_All;CL1579…	K01915+K11541+K00135+K01955+K01955+K01955+K01955+K01955+K01955+K14454+K14454+K01915+K01915+K01915+K01915+K01915+K01915+K00609+K00609+K00827+K00827+K00264+K00814+K11541+K11541+K01953+K01953+K01953+K01953+K00261+K00261+K00261+K00261+K00261+K00261+K00261+K00261+K00261+K00261+K00261+K00827+K13566+K00262+K01580+K00261+K01955+K01955+K01955+K01955+K01955+K00830+K00764+K00827+K00827+K01955+K01955+K00294+…
	Metabolism	Metabolism of terpenoids and polyketides	Zeatin biosynthesis	77	472	1.67547e-05	9.21506e-05	ko00908	CL11215.Contig1_All;CL11215.Contig2_All;CL12526.Contig1_All;CL12526.Contig2_All;CL12526.Contig3_All;CL12526.Contig4_All;CL12526.Contig5_All;CL12526.Contig6_All;CL14236.Contig1_All;CL14486.Contig2_All;CL14486.Contig3_All;CL14486.Contig4_All;CL16041.Contig1_All;CL163.Contig36_All;CL163.Contig8_All;CL16841.Contig1_All;CL16841.Contig2_All;CL16841.Contig3_All;CL18725.Contig2_All;CL18839.Contig81_All;C…	K13495+K13496+K13496+K13496+K13496+K13496+K13496+K13496+K00279+K13496+K13496+K13496+K13496+K10760+K10760+K13496+K13496+K13496+K00279+K10760+K13496+K13496+K10760+K13496+K13496+K13496+K13496+K13496+K13496+K13496+K13496+K13496+K13496+K13496+K13496+K10717+K10760+K10760+K13496+K10717+K10717+K13496+K13496+K00279+K00279+K13495+K13495+K13495+K13496+K13496+K13496+K10717+K10760+K10760+K13496+K10760+K10760+…
	Metabolism	Amino acid metabolism	Tryptophan metabolism	69	372	4.93515e-07	3.42863e-06	ko00380	CL12547.Contig12_All;CL12794.Contig5_All;CL13721.Contig1_All;CL13721.Contig2_All;CL13721.Contig3_All;CL13721.Contig4_All;CL13721.Contig5_All;CL1738.Contig2_All;CL18292.Contig1_All;CL18292.Contig2_All;CL19678.Contig2_All;CL19834.Contig2_All;CL20706.Contig1_All;CL20706.Contig2_All;CL20767.Contig1_All;CL20767.Contig2_All;CL2307.Contig1_All;CL2537.Contig1_All;CL2537.Contig3_All;CL2901.Contig1_All;CL2…	K11818+K00164+K14085+K14085+K14085+K14085+K14085+K11816+K01501+K01501+K01568+K00128+K00128+K00128+K00128+K00128+K01568+K11816+K11816+K14085+K14085+K14085+K14085+K14085+K03781+K03781+K03782+K01501+K01501+K00128+K00128+K00128+K11821+K11821+K11816+K11821+K00128+K00128+K11818+K01501+K00626+K01568+K00626+K00128+K00128+K03781+K11818+K11818+K11816+K03781+K11816+K00128+K03781+K07511+K11821+K11816+K00164+…
	Metabolism	Biosynthesis of other secondary metabolites	Flavonoid biosynthesis	66	313	5.69322e-09	5.01003e-08	ko00941	CL11175.Contig2_All;CL11699.Contig1_All;CL11825.Contig2_All;CL11825.Contig4_All;CL12121.Contig2_All;CL12387.Contig1_All;CL12387.Contig2_All;CL13595.Contig1_All;CL13595.Contig2_All;CL13595.Contig3_All;CL16562.Contig1_All;CL16562.Contig2_All;CL16562.Contig3_All;CL1712.Contig1_All;CL18413.Contig3_All;CL19303.Contig2_All;CL19427.Contig2_All;CL19427.Contig3_All;CL20137.Contig1_All;CL20137.Contig2_All;…	K05278+K05277+K13065+K13065+K13065+K05280+K05280+K13065+K13065+K13065+K05277+K05277+K05278+K13065+K05277+K05277+K00660+K00660+K05280+K09754+K09754+K05280+K05280+K00588+K00588+K00588+K00588+K00588+K00588+K00588+K00588+K00588+K05280+K05280+K13065+K13065+K08695+K08695+K09754+K13065+K13065+K05277+K00588+K13065+K09754+K05280+K05280+K13082+K00588+K13065+K00660+K08695+K00588+K00588+K13065+K00588+K13065+…
	Metabolism	Energy metabolism	Nitrogen metabolism	65	280	1.17088e-10	1.1889e-09	ko00910	CL10335.Contig3_All;CL1503.Contig1_All;CL1503.Contig2_All;CL1503.Contig3_All;CL1503.Contig4_All;CL1503.Contig5_All;CL1503.Contig6_All;CL16308.Contig2_All;CL16398.Contig1_All;CL16398.Contig2_All;CL16398.Contig3_All;CL16398.Contig4_All;CL17371.Contig1_All;CL17371.Contig4_All;CL17879.Contig2_All;CL18292.Contig1_All;CL18292.Contig2_All;CL1831.Contig10_All;CL1831.Contig1_All;CL19386.Contig50_All;CL193…	K01915+K01915+K01915+K01915+K01915+K01915+K01915+K00264+K00360+K00360+K00360+K00360+K01725+K01725+K02575+K01501+K01501+K01673+K01673+K00366+K00366+K02575+K02575+K02575+K02575+K02575+K02575+K02575+K00261+K00261+K00261+K00261+K00261+K00261+K00261+K00261+K00261+K00261+K00261+K01501+K01501+K01674+K01673+K01673+K01673+K01673+K01674+K00262+K00261+K01725+K01725+K01725+K01501+K01725+K01725+K01725+K01915+…
	Metabolism	Amino acid metabolism	Phenylalanine metabolism	64	368	1.11212e-05	6.67274e-05	ko00360	CL10595.Contig2_All;CL11124.Contig1_All;CL11124.Contig2_All;CL11124.Contig3_All;CL12840.Contig3_All;CL12840.Contig4_All;CL13384.Contig2_All;CL13384.Contig3_All;CL19341.Contig14_All;CL19341.Contig20_All;CL19341.Contig7_All;CL20983.Contig13_All;CL20983.Contig1_All;CL20983.Contig3_All;CL20983.Contig5_All;CL21358.Contig6_All;CL21362.Contig5_All;CL2682.Contig1_All;CL2682.Contig2_All;CL2682.Contig3_All…	K01904+K10775+K10775+K10775+K01904+K01904+K14454+K14454+K00815+K00815+K00815+K01904+K01904+K01904+K01904+K10775+K00588+K00588+K00588+K00588+K00588+K00588+K00588+K00588+K00588+K03782+K01904+K01904+K00276+K00276+K10775+K00815+K00588+K00815+K01904+K10775+K10775+K10775+K10775+K10775+K01904+K01904+K10775+K10775+K10775+K10775+K00588+K14455+K10775+K00588+K00588+K00276+K00588+K10775+K14454+K01904+K01904+…
	Metabolism	Lipid metabolism	Cutin, suberine and wax biosynthesis	62	328	9.40944e-07	5.91451e-06	ko00073	CL10041.Contig2_All;CL10866.Contig2_All;CL10866.Contig3_All;CL10866.Contig4_All;CL12451.Contig2_All;CL16432.Contig1_All;CL16432.Contig2_All;CL16432.Contig3_All;CL16432.Contig4_All;CL16432.Contig5_All;CL16432.Contig6_All;CL16750.Contig2_All;CL1924.Contig39_All;CL1924.Contig79_All;CL1924.Contig80_All;CL1924.Contig87_All;CL1976.Contig1_All;CL19984.Contig25_All;CL2272.Contig13_All;CL2272.Contig14_All…	K15402+K15400+K15400+K15400+K13407+K15400+K15400+K15400+K15400+K15400+K15400+K15402+K15404+K15404+K15404+K15404+K13407+K15400+K15406+K15406+K15406+K15406+K15406+K15406+K13356+K15406+K15406+K15406+K13407+K13407+K15400+K15403+K15399+K15404+K15400+K15400+K15403+K15403+K15406+K15406+K15400+K15400+K15406+K15406+K15406+K13407+K15406+K15401+K15400+K15406+K15400+K15400+K15401+K15406+K15406+K13356+K15400+…
	Metabolism	Biosynthesis of other secondary metabolites	Flavone and flavonol biosynthesis	60	150	4.97247e-22	8.20458e-21	ko00944	CL11215.Contig2_All;CL1234.Contig1_All;CL1234.Contig2_All;CL12387.Contig1_All;CL12387.Contig2_All;CL12526.Contig1_All;CL12526.Contig2_All;CL12526.Contig3_All;CL12526.Contig4_All;CL12526.Contig5_All;CL12526.Contig6_All;CL14486.Contig2_All;CL14486.Contig3_All;CL14486.Contig4_All;CL14791.Contig1_All;CL14791.Contig3_All;CL16041.Contig1_All;CL16841.Contig1_All;CL16841.Contig2_All;CL16841.Contig3_All;C…	K13496+K05279+K05279+K05280+K05280+K13496+K13496+K13496+K13496+K13496+K13496+K13496+K13496+K13496+K05279+K05279+K13496+K13496+K13496+K13496+K13496+K13496+K13496+K13496+K13496+K13496+K13496+K13496+K13496+K13496+K13496+K13496+K13496+K13496+K05280+K05280+K05280+K13496+K05280+K05280+K13496+K13496+K13496+K13496+K13496+K05279+K05279+K13496+K05280+K05279+K05280+K13496+K13496+K05279+K05279+K13496+K05280+…
	Metabolism	Glycan biosynthesis and metabolism	Other glycan degradation	59	407	0.00288193	0.011888	ko00511	CL11370.Contig3_All;CL14792.Contig2_All;CL14895.Contig1_All;CL15165.Contig2_All;CL15165.Contig3_All;CL15165.Contig4_All;CL17586.Contig1_All;CL18835.Contig1_All;CL18835.Contig3_All;CL18835.Contig4_All;CL2808.Contig6_All;CL4227.Contig11_All;CL4227.Contig13_All;CL4227.Contig16_All;CL4227.Contig17_All;CL4227.Contig18_All;CL4227.Contig24_All;CL4227.Contig27_All;CL4227.Contig7_All;CL4227.Contig8_All;CL…	K01206+K01206+K01206+K01206+K01206+K01206+K01190+K01206+K01206+K01206+K01206+K12309+K12309+K12309+K12309+K12309+K12309+K12309+K12309+K12309+K12309+K01191+K01191+K01191+K01191+K01191+K01191+K12311+K01191+K12311+K01191+K01191+K01191+K01191+K01191+K12311+K12373+K12309+K12309+K01206+K01206+K01206+K01206+K12309+K12309+K12309+K12309+K12309+K01206+K12309+K01206+K12309+K12309+K12309+K12309+K01206+K01206+…
	Metabolism	Metabolism of terpenoids and polyketides	Diterpenoid biosynthesis	56	204	2.03289e-12	2.23618e-11	ko00904	CL1054.Contig20_All;CL1054.Contig24_All;CL14092.Contig2_All;CL14092.Contig4_All;CL14092.Contig5_All;CL18413.Contig1_All;CL18413.Contig5_All;CL18413.Contig7_All;CL18474.Contig1_All;CL18474.Contig2_All;CL20915.Contig2_All;CL20915.Contig4_All;CL20982.Contig14_All;CL20982.Contig17_All;CL20982.Contig27_All;CL20982.Contig29_All;CL20982.Contig31_All;CL20982.Contig34_All;CL20982.Contig41_All;CL20982.Cont…	K12929+K12929+K04124+K04124+K04124+K05282+K05282+K05282+K04125+K04125+K04124+K04124+K04121+K04121+K04121+K04121+K04121+K04121+K04121+K04121+K04121+K04121+K04121+K04121+K04121+K05282+K16083+K16083+K12929+K13070+K13070+K04125+K04125+K04124+K13070+K16083+K16083+K04124+K04124+K04124+K13070+K04124+K04125+K04124+K16083+K12929+K04123+K13070+K16083+K16083+K05282+K04125+K04125+K12929+K04125+K04124
	Metabolism	Metabolism of terpenoids and polyketides	Sesquiterpenoid and triterpenoid biosynthesis	52	111	4.24039e-23	9.32887e-22	ko00909	CL1054.Contig10_All;CL1054.Contig11_All;CL1054.Contig12_All;CL1054.Contig13_All;CL1054.Contig14_All;CL1054.Contig15_All;CL1054.Contig16_All;CL1054.Contig17_All;CL1054.Contig18_All;CL1054.Contig19_All;CL1054.Contig1_All;CL1054.Contig21_All;CL1054.Contig22_All;CL1054.Contig25_All;CL1054.Contig26_All;CL1054.Contig27_All;CL1054.Contig2_All;CL1054.Contig3_All;CL1054.Contig4_All;CL1054.Contig5_All;CL10…	K14181+K14181+K14181+K14181+K14181+K14181+K14181+K14181+K14181+K14184+K14181+K14181+K14181+K14181+K14181+K14181+K14181+K14181+K14181+K14181+K14181+K14181+K14181+K14181+K14181+K14181+K00801+K15813+K00511+K14181+K14181+K14181+K14181+K14181+K14181+K14181+K14181+K15813+K00801+K14184+K14181+K14181+K14181+K14181+K14181+K15813+K14181+K14184+K14181+K14184+K14181+K14181
	Metabolism	Biosynthesis of other secondary metabolites	Isoflavonoid biosynthesis	50	106	1.95102e-22	3.67907e-21	ko00943	CL10424.Contig1_All;CL14901.Contig9_All;CL15117.Contig1_All;CL15117.Contig2_All;CL15117.Contig3_All;CL1746.Contig1_All;CL1746.Contig2_All;CL2848.Contig3_All;CL4092.Contig3_All;CL8362.Contig2_All;Unigene1022_All;Unigene11149_All;Unigene12014_All;Unigene1272_All;Unigene131362_All;Unigene14721_All;Unigene15784_All;Unigene16174_All;Unigene19047_All;Unigene19697_All;Unigene20077_All;Unigene20572_All;U…	K13267+K13261+K13267+K13267+K13267+K13263+K13263+K13263+K13267+K13267+K13267+K13263+K13267+K13267+K13267+K13267+K13267+K13267+K13267+K13267+K13267+K13267+K13263+K13258+K13267+K13267+K13267+K13267+K13267+K13267+K13267+K13263+K13261+K13267+K13267+K13263+K13267+K13267+K13258+K13258+K13267+K13267+K13258+K13263+K13267+K13267+K13267+K13267+K13267+K13261
	Metabolism	Biosynthesis of other secondary metabolites	Benzoxazinoid biosynthesis	33	79	1.98476e-13	2.38171e-12	ko00402	CL10240.Contig1_All;CL10240.Contig2_All;CL10240.Contig3_All;CL10240.Contig5_All;CL16238.Contig1_All;CL16238.Contig2_All;CL16696.Contig1_All;CL16696.Contig2_All;CL18391.Contig1_All;CL19911.Contig10_All;CL19911.Contig11_All;CL19911.Contig12_All;CL19911.Contig1_All;CL19911.Contig2_All;CL19911.Contig3_All;CL19911.Contig5_All;CL19911.Contig6_All;CL19911.Contig7_All;CL19911.Contig8_All;CL19911.Contig9_…	K13229+K13229+K13229+K13229+K13229+K13229+K13229+K13229+K13229+K13229+K13229+K13229+K13229+K13229+K13229+K13229+K13229+K13229+K13229+K13229+K13229+K13229+K13229+K13229+K13229+K13229+K13229+K13229+K13229+K13229+K13230+K13229+K13229
	Metabolism	Carbohydrate metabolism	Butanoate metabolism	32	210	0.0117986	0.0444974	ko00650	CL11167.Contig1_All;CL12132.Contig1_All;CL12132.Contig2_All;CL12132.Contig3_All;CL12132.Contig4_All;CL12132.Contig5_All;CL12132.Contig6_All;CL12943.Contig2_All;CL12943.Contig3_All;CL19570.Contig2_All;CL19570.Contig4_All;CL4080.Contig1_All;CL4080.Contig3_All;CL4080.Contig4_All;CL4080.Contig6_All;CL4080.Contig8_All;CL4080.Contig9_All;CL7045.Contig1_All;Unigene1740_All;Unigene20406_All;Unigene28446_…	K00135+K01640+K01640+K01640+K01640+K01640+K01640+K00100+K00100+K01640+K01640+K01641+K01641+K01641+K01641+K01641+K01641+K01580+K00626+K00626+K01640+K01641+K01580+K00100+K07511+K01580+K01652+K00135+K01580+K00100+K01640+K00626
	Metabolism	Metabolism of terpenoids and polyketides	Brassinosteroid biosynthesis	31	117	3.68593e-07	2.70301e-06	ko00905	CL10940.Contig2_All;CL16403.Contig1_All;CL16403.Contig2_All;CL16403.Contig3_All;CL16403.Contig4_All;CL20488.Contig11_All;CL20488.Contig25_All;CL2544.Contig13_All;CL2544.Contig16_All;CL2544.Contig18_All;CL2544.Contig20_All;CL2544.Contig24_All;CL2544.Contig29_All;CL2544.Contig3_All;CL2544.Contig5_All;CL5202.Contig1_All;CL5202.Contig3_All;CL7162.Contig2_All;CL7162.Contig3_All;Unigene1552_All;Unigene…	K09587+K09587+K09587+K09587+K09587+K15639+K15639+K09589+K12637+K09587+K09587+K09587+K09587+K09587+K09587+K15639+K15639+K15639+K15639+K15639+K15639+K15639+K15639+K15639+K15639+K15639+K15639+K15639+K15639+K15639+K15639
	Metabolism	Metabolism of terpenoids and polyketides	Monoterpenoid biosynthesis	26	132	0.000646675	0.00294349	ko00902	CL15202.Contig10_All;CL15202.Contig5_All;CL15202.Contig8_All;CL1967.Contig16_All;CL1967.Contig17_All;CL20939.Contig15_All;CL20939.Contig16_All;Unigene103975_All;Unigene104180_All;Unigene10648_All;Unigene13545_All;Unigene15604_All;Unigene16685_All;Unigene24664_All;Unigene25192_All;Unigene28361_All;Unigene34224_All;Unigene49204_All;Unigene58117_All;Unigene64409_All;Unigene67254_All;Unigene80397_All…	K15095+K15095+K15095+K12467+K12467+K07385+K12467+K12467+K07385+K12467+K12467+K12467+K07385+K07385+K07385+K15095+K12467+K12467+K07385+K15095+K15095+K15095+K07385+K15095+K15095+K12467
	Metabolism	Glycan biosynthesis and metabolism	Glycosphingolipid biosynthesis - ganglio series	24	121	0.000922197	0.00405767	ko00604	CL4227.Contig11_All;CL4227.Contig13_All;CL4227.Contig16_All;CL4227.Contig17_All;CL4227.Contig18_All;CL4227.Contig24_All;CL4227.Contig27_All;CL4227.Contig7_All;CL4227.Contig8_All;CL4227.Contig9_All;CL7171.Contig4_All;CL745.Contig1_All;Unigene115175_All;Unigene2221_All;Unigene284_All;Unigene285_All;Unigene286_All;Unigene287_All;Unigene40288_All;Unigene58155_All;Unigene58156_All;Unigene58157_All;Uni…	K12309+K12309+K12309+K12309+K12309+K12309+K12309+K12309+K12309+K12309+K12373+K12309+K12309+K12309+K12309+K12309+K12309+K12309+K12309+K12309+K12309+K12309+K12309+K12309
	Metabolism	Lipid metabolism	Synthesis and degradation of ketone bodies	20	86	0.00028629	0.00134965	ko00072	CL12132.Contig1_All;CL12132.Contig2_All;CL12132.Contig3_All;CL12132.Contig4_All;CL12132.Contig5_All;CL12132.Contig6_All;CL19570.Contig2_All;CL19570.Contig4_All;CL4080.Contig1_All;CL4080.Contig3_All;CL4080.Contig4_All;CL4080.Contig6_All;CL4080.Contig8_All;CL4080.Contig9_All;Unigene1740_All;Unigene20406_All;Unigene28446_All;Unigene30816_All;Unigene74179_All;Unigene91660_All	K01640+K01640+K01640+K01640+K01640+K01640+K01640+K01640+K01641+K01641+K01641+K01641+K01641+K01641+K00626+K00626+K01640+K01641+K01640+K00626
	Metabolism	Biosynthesis of other secondary metabolites	Anthocyanin biosynthesis	9	17	1.20783e-05	6.93186e-05	ko00942	CL14192.Contig2_All;CL14192.Contig3_All;CL14192.Contig4_All;CL1458.Contig1_All;CL1458.Contig2_All;CL19539.Contig1_All;CL20006.Contig13_All;CL20006.Contig9_All;Unigene28929_All	K12338+K12338+K12338+K12338+K12338+K12930+K12338+K12338+K12930
ML	Environmental Information Processing	Signal transduction	Plant hormone signal transduction	1059	4423	4.80199e-17	1.59666e-15	ko04075	CL10004.Contig1_All;CL10028.Contig1_All;CL10383.Contig2_All;CL10383.Contig3_All;CL1049.Contig24_All;CL10714.Contig1_All;CL10714.Contig2_All;CL10714.Contig4_All;CL10714.Contig6_All;CL10859.Contig1_All;CL10887.Contig2_All;CL10887.Contig3_All;CL10887.Contig5_All;CL11183.Contig1_All;CL11183.Contig2_All;CL11307.Contig2_All;CL11472.Contig1_All;CL11472.Contig2_All;CL11472.Contig3_All;CL11472.Contig4_All…	K14493+K14494+K13415+K13415+K12126+K14490+K14490+K14490+K14490+K13422+K14505+K14505+K14505+K14489+K14489+K14491+K14492+K14492+K14492+K14492+K13464+K13464+K13464+K13464+K13464+K13464+K13464+K13464+K13464+K13464+K14489+K14489+K14492+K14492+K14492+K14486+K13416+K13416+K14493+K14492+K14492+K14492+K14492+K14492+K14492+K14492+K14492+K13422+K13422+K13422+K13422+K13422+K14493+K14493+K13415+K13415+K14486+…
	Genetic Information Processing	Folding, sorting and degradation	Protein processing in endoplasmic reticulum	581	2597	9.92139e-06	5.4981e-05	ko04141	CL10205.Contig1_All;CL10205.Contig2_All;CL10447.Contig2_All;CL10908.Contig3_All;CL10969.Contig2_All;CL1101.Contig1_All;CL1101.Contig2_All;CL1101.Contig3_All;CL1101.Contig4_All;CL1101.Contig5_All;CL1101.Contig6_All;CL1101.Contig7_All;CL11130.Contig1_All;CL11130.Contig2_All;CL11300.Contig2_All;CL11325.Contig1_All;CL11325.Contig3_All;CL11325.Contig4_All;CL11325.Contig5_All;CL11325.Contig6_All;CL1132…	K03283+K03283+K14007+K11718+K03094+K03347+K03347+K03347+K03347+K03347+K03347+K03347+K09518+K09518+K09486+K13993+K13993+K13993+K13993+K13993+K13993+K13993+K03283+K03283+K04079+K04079+K04079+K04079+K04079+K09486+K09486+K09486+K09486+K09486+K13993+K13993+K09561+K09561+K13989+K06689+K13525+K09517+K09517+K09503+K09503+K09503+K09503+K09503+K13993+K13993+K13993+K03868+K03868+K03868+K13249+K08288+K03283+…
	Metabolism	Carbohydrate metabolism	Starch and sucrose metabolism	458	2066	0.000190579	0.000817643	ko00500	CL10140.Contig2_All;CL10404.Contig1_All;CL10404.Contig2_All;CL10404.Contig3_All;CL10404.Contig6_All;CL10404.Contig7_All;CL10404.Contig8_All;CL10465.Contig1_All;CL10480.Contig1_All;CL10480.Contig2_All;CL10480.Contig3_All;CL10480.Contig7_All;CL10613.Contig49_All;CL10613.Contig68_All;CL10613.Contig72_All;CL10613.Contig88_All;CL11121.Contig2_All;CL1144.Contig12_All;CL1144.Contig13_All;CL1144.Contig14…	K01177+K01051+K01051+K01051+K01051+K01051+K01051+K01176+K01193+K01193+K01193+K01193+K05350+K01188+K05350+K01188+K00963+K13648+K13648+K13648+K13648+K13648+K13648+K13648+K13648+K13648+K13648+K13648+K13648+K13648+K13648+K13648+K13648+K13648+K13648+K13648+K13648+K13648+K13648+K13648+K13648+K13648+K01810+K01051+K01051+K00703+K00703+K00703+K00703+K00703+K00703+K13648+K13648+K08679+K08679+K08679+K08679+…
	Metabolism	Lipid metabolism	Glycerophospholipid metabolism	330	1545	0.0119652	0.0378899	ko00564	CL10088.Contig3_All;CL1037.Contig10_All;CL1037.Contig11_All;CL1037.Contig12_All;CL1037.Contig1_All;CL1037.Contig2_All;CL1037.Contig3_All;CL1037.Contig4_All;CL1037.Contig7_All;CL1037.Contig8_All;CL1037.Contig9_All;CL11821.Contig1_All;CL11821.Contig2_All;CL11821.Contig4_All;CL11823.Contig3_All;CL12140.Contig2_All;CL12140.Contig3_All;CL12140.Contig4_All;CL12140.Contig5_All;CL12140.Contig6_All;CL1221…	K05929+K01115+K01115+K01115+K01115+K01115+K01115+K01115+K01115+K01115+K01115+K00967+K00967+K00967+K01115+K01115+K01115+K01115+K01115+K01115+K01115+K01115+K01115+K01115+K01115+K01115+K06129+K06129+K00006+K00006+K00006+K01115+K01115+K01115+K01115+K01115+K13508+K13508+K01115+K01115+K01078+K01115+K01115+K01115+K13508+K01115+K01115+K01115+K01115+K01115+K01115+K01115+K13535+K13535+K01115+K01115+K01115+…
	Metabolism	Biosynthesis of other secondary metabolites	Phenylpropanoid biosynthesis	281	1004	3.20198e-12	5.32329e-11	ko00940	CL10304.Contig1_All;CL10304.Contig2_All;CL10595.Contig2_All;CL10613.Contig49_All;CL10613.Contig68_All;CL10613.Contig72_All;CL10613.Contig88_All;CL11124.Contig1_All;CL11124.Contig2_All;CL11124.Contig3_All;CL11279.Contig2_All;CL11279.Contig3_All;CL11825.Contig2_All;CL11825.Contig4_All;CL11874.Contig1_All;CL11874.Contig2_All;CL12121.Contig2_All;CL12840.Contig3_All;CL12840.Contig4_All;CL13595.Contig1…	K00430+K00430+K01904+K05350+K01188+K05350+K01188+K10775+K10775+K10775+K00083+K00083+K13065+K13065+K00430+K00430+K13065+K01904+K01904+K13065+K13065+K13065+K13068+K13068+K13068+K13068+K00430+K13065+K12355+K09753+K00430+K12356+K12356+K12356+K12356+K09753+K09753+K09753+K00430+K01188+K01188+K09753+K01188+K01188+K01188+K01188+K01904+K09753+K09753+K13065+K00430+K00430+K00083+K09755+K09755+K01188+K01188+…
	Metabolism	Carbohydrate metabolism	Amino sugar and nucleotide sugar metabolism	269	1041	4.12385e-08	3.91766e-07	ko00520	CL11121.Contig2_All;CL1144.Contig12_All;CL1144.Contig13_All;CL1144.Contig14_All;CL1144.Contig15_All;CL1144.Contig16_All;CL1144.Contig17_All;CL1144.Contig18_All;CL1144.Contig21_All;CL1144.Contig24_All;CL1144.Contig25_All;CL1144.Contig2_All;CL1144.Contig32_All;CL1144.Contig33_All;CL1144.Contig36_All;CL1144.Contig3_All;CL1144.Contig43_All;CL1144.Contig44_All;CL1144.Contig48_All;CL1144.Contig52_All;C…	K00963+K13648+K13648+K13648+K13648+K13648+K13648+K13648+K13648+K13648+K13648+K13648+K13648+K13648+K13648+K13648+K13648+K13648+K13648+K13648+K13648+K13648+K13648+K13648+K13648+K13648+K01784+K01810+K01183+K01183+K01183+K01183+K01183+K01183+K13648+K13648+K01183+K08679+K08679+K08679+K08679+K01840+K01840+K01810+K00972+K00972+K00972+K00972+K00847+K00847+K01183+K01183+K01183+K01183+K01097+K12450+K12450+…
	Metabolism	Lipid metabolism	Ether lipid metabolism	263	960	1.65369e-10	2.19941e-09	ko00565	CL1037.Contig10_All;CL1037.Contig11_All;CL1037.Contig12_All;CL1037.Contig1_All;CL1037.Contig2_All;CL1037.Contig3_All;CL1037.Contig4_All;CL1037.Contig7_All;CL1037.Contig8_All;CL1037.Contig9_All;CL11823.Contig3_All;CL12140.Contig2_All;CL12140.Contig3_All;CL12140.Contig4_All;CL12140.Contig5_All;CL12140.Contig6_All;CL12212.Contig1_All;CL1222.Contig1_All;CL1222.Contig2_All;CL12415.Contig2_All;CL12415.…	K01115+K01115+K01115+K01115+K01115+K01115+K01115+K01115+K01115+K01115+K01115+K01115+K01115+K01115+K01115+K01115+K01115+K01115+K01115+K01115+K01115+K01115+K01115+K01115+K01115+K01115+K01115+K01115+K01115+K01078+K01115+K01115+K01115+K01115+K01115+K01115+K01115+K01115+K01115+K01115+K01115+K01115+K01115+K01115+K01115+K01115+K01115+K01115+K01115+K01115+K01115+K01115+K01115+K01115+K01115+K01115+K13519+…
	Cellular Processes	Transport and catabolism	Peroxisome	246	982	2.00442e-06	1.48105e-05	ko04146	CL10022.Contig1_All;CL10022.Contig2_All;CL10022.Contig3_All;CL12132.Contig1_All;CL12132.Contig2_All;CL12132.Contig3_All;CL12132.Contig4_All;CL12132.Contig5_All;CL12132.Contig6_All;CL12662.Contig1_All;CL12662.Contig2_All;CL12662.Contig3_All;CL13206.Contig1_All;CL13206.Contig2_All;CL13206.Contig3_All;CL13498.Contig1_All;CL13794.Contig1_All;CL13794.Contig2_All;CL13811.Contig2_All;CL13876.Contig1_All…	K13354+K13354+K13354+K01640+K01640+K01640+K01640+K01640+K01640+K01640+K01640+K01640+K00106+K00106+K00106+K04565+K00232+K00232+K04564+K11147+K11147+K13342+K13342+K13342+K13342+K04565+K00232+K13354+K04565+K11187+K04564+K04564+K13237+K13237+K01640+K01640+K01640+K04564+K00232+K13348+K13348+K13348+K13348+K13348+K13348+K13348+K13348+K13348+K13348+K13348+K13348+K13348+K13348+K13348+K13348+K13348+K13338+…
	Metabolism	Carbohydrate metabolism	Pentose and glucuronate interconversions	232	1035	0.00375221	0.0131327	ko00040	CL10404.Contig1_All;CL10404.Contig2_All;CL10404.Contig3_All;CL10404.Contig6_All;CL10404.Contig7_All;CL10404.Contig8_All;CL11121.Contig2_All;CL11742.Contig1_All;CL11742.Contig2_All;CL11742.Contig3_All;CL11742.Contig4_All;CL11742.Contig5_All;CL11897.Contig1_All;CL11897.Contig3_All;CL12415.Contig1_All;CL12942.Contig1_All;CL12942.Contig2_All;CL12942.Contig3_All;CL12942.Contig5_All;CL13055.Contig2_All…	K01051+K01051+K01051+K01051+K01051+K01051+K00963+K00001+K00001+K00001+K00001+K00001+K01051+K01051+K01051+K01051+K01051+K01051+K01051+K00002+K01184+K00065+K01783+K01783+K01783+K01728+K01728+K00011+K00011+K00011+K00011+K01728+K01728+K00065+K01728+K01728+K01728+K01184+K01184+K00875+K00875+K00875+K00875+K00875+K00875+K00875+K00875+K00875+K00875+K00875+K00875+K00875+K00875+K00875+K00875+K00875+K00875+…
	Metabolism	Biosynthesis of other secondary metabolites	Stilbenoid, diarylheptanoid and gingerol biosynthesis	229	570	1.09561e-31	1.45716e-29	ko00945	CL10041.Contig1_All;CL1081.Contig1_All;CL11097.Contig2_All;CL11232.Contig1_All;CL11519.Contig2_All;CL11519.Contig3_All;CL11519.Contig4_All;CL11825.Contig2_All;CL11825.Contig4_All;CL12121.Contig2_All;CL13552.Contig1_All;CL13552.Contig2_All;CL13595.Contig1_All;CL13595.Contig2_All;CL13595.Contig3_All;CL14212.Contig1_All;CL14733.Contig1_All;CL14733.Contig2_All;CL1554.Contig1_All;CL16088.Contig1_All;C…	K00517+K00517+K00517+K00517+K00517+K00517+K00517+K13065+K13065+K13065+K00517+K00517+K13065+K13065+K13065+K13065+K00517+K00517+K00517+K00517+K00517+K00517+K00517+K13065+K09754+K09754+K00517+K00517+K00517+K00517+K00517+K00517+K00517+K00517+K00517+K00517+K00517+K00517+K00517+K00588+K00588+K00517+K00517+K00517+K00517+K00517+K00517+K00517+K00517+K00517+K00517+K00517+K00517+K00517+K00588+K00588+K00588+…
	Metabolism	Metabolism of terpenoids and polyketides	Limonene and pinene degradation	193	472	4.48642e-28	2.98347e-26	ko00903	CL10041.Contig1_All;CL1081.Contig1_All;CL11097.Contig2_All;CL11232.Contig1_All;CL11519.Contig2_All;CL11519.Contig3_All;CL11519.Contig4_All;CL13552.Contig1_All;CL13552.Contig2_All;CL14733.Contig1_All;CL14733.Contig2_All;CL1554.Contig1_All;CL16088.Contig1_All;CL1610.Contig2_All;CL1610.Contig3_All;CL1610.Contig4_All;CL19834.Contig2_All;CL20534.Contig1_All;CL20534.Contig2_All;CL20534.Contig3_All;CL20…	K00517+K00517+K00517+K00517+K00517+K00517+K00517+K00517+K00517+K00517+K00517+K00517+K00517+K00517+K00517+K00517+K00128+K00517+K00517+K00517+K00517+K00517+K00517+K00517+K00128+K00128+K00128+K00128+K00517+K00517+K00517+K00517+K00517+K00517+K00517+K00517+K00517+K00517+K00517+K00517+K00517+K00517+K00517+K00517+K00517+K00517+K00517+K00517+K00517+K00517+K00517+K00517+K00517+K00517+K00517+K00517+K00517+…
	Metabolism	Lipid metabolism	alpha-Linolenic acid metabolism	173	406	8.74034e-28	3.87489e-26	ko00592	CL11213.Contig2_All;CL11835.Contig3_All;CL13132.Contig1_All;CL13132.Contig2_All;CL13794.Contig1_All;CL13794.Contig2_All;CL15269.Contig1_All;CL1850.Contig1_All;CL1850.Contig3_All;CL1850.Contig4_All;CL1850.Contig5_All;CL18741.Contig1_All;CL18741.Contig2_All;CL18741.Contig3_All;CL18780.Contig1_All;CL18780.Contig2_All;CL19949.Contig5_All;CL20168.Contig1_All;CL20983.Contig10_All;CL20983.Contig11_All;C…	K05894+K08241+K05894+K05894+K00232+K00232+K00232+K00454+K00454+K00454+K00454+K01723+K01723+K01723+K10528+K10528+K00454+K00232+K10526+K10526+K10526+K10526+K10526+K14674+K14674+K01058+K01058+K01058+K01058+K00454+K01058+K00232+K01047+K01047+K01047+K10527+K10527+K10527+K10527+K10527+K10527+K01723+K01723+K10526+K10526+K10529+K10529+K10529+K10529+K10529+K10529+K10529+K10529+K10529+K10529+K10529+K10529+…
	Metabolism	Amino acid metabolism	Valine, leucine and isoleucine degradation	168	730	0.00432702	0.0147563	ko00280	CL1010.Contig15_All;CL1010.Contig2_All;CL1010.Contig3_All;CL10153.Contig1_All;CL10153.Contig2_All;CL10153.Contig3_All;CL10211.Contig1_All;CL10251.Contig3_All;CL10769.Contig10_All;CL10856.Contig4_All;CL12132.Contig1_All;CL12132.Contig2_All;CL12132.Contig3_All;CL12132.Contig4_All;CL12132.Contig5_All;CL12132.Contig6_All;CL12178.Contig1_All;CL12662.Contig1_All;CL12662.Contig2_All;CL12662.Contig3_All;…	K00382+K00382+K00382+K01968+K01968+K01968+K00382+K00249+K00253+K00166+K01640+K01640+K01640+K01640+K01640+K01640+K00249+K01640+K01640+K01640+K09699+K00826+K00826+K00826+K00826+K00826+K00826+K14085+K14085+K14085+K14085+K14085+K00827+K00827+K00826+K00826+K00140+K01640+K01640+K01640+K00128+K05605+K05605+K05605+K05605+K05605+K05605+K05605+K05605+K05605+K05605+K05605+K05605+K05605+K05607+K00827+K00827+…
	Metabolism	Carbohydrate metabolism	Ascorbate and aldarate metabolism	158	462	9.71551e-15	2.1536e-13	ko00053	CL10609.Contig1_All;CL11063.Contig2_All;CL13721.Contig1_All;CL13721.Contig2_All;CL13721.Contig3_All;CL13721.Contig4_All;CL13721.Contig5_All;CL1507.Contig2_All;CL15153.Contig1_All;CL15153.Contig2_All;CL15153.Contig3_All;CL16499.Contig2_All;CL18241.Contig47_All;CL18312.Contig2_All;CL18772.Contig2_All;CL19834.Contig2_All;CL19886.Contig1_All;CL19886.Contig2_All;CL20706.Contig1_All;CL20706.Contig2_All…	K00423+K00064+K14085+K14085+K14085+K14085+K14085+K00423+K00423+K00423+K00423+K00434+K10046+K00423+K14190+K00128+K00434+K00434+K00128+K00128+K00128+K00128+K00434+K14085+K14085+K14085+K14085+K14085+K14190+K14190+K12447+K12447+K12447+K12447+K00423+K00423+K00423+K00423+K00423+K00128+K00128+K00128+K00128+K00128+K00128+K00128+K00434+K00128+K00128+K00128+K00128+K00128+K00434+K00434+K00434+K00434+K00434+…
	Metabolism	Energy metabolism	Photosynthesis	146	444	2.99523e-12	5.32329e-11	ko00195	CL10047.Contig2_All;CL10047.Contig3_All;CL10157.Contig1_All;CL11143.Contig2_All;CL12873.Contig162_All;CL12873.Contig393_All;CL13429.Contig3_All;CL13966.Contig1_All;CL16104.Contig3_All;CL16104.Contig4_All;CL16527.Contig1_All;CL16527.Contig2_All;CL16527.Contig3_All;CL16527.Contig4_All;CL17716.Contig2_All;CL18025.Contig1_All;CL18025.Contig31_All;CL18025.Contig42_All;CL18025.Contig5_All;CL18559.Conti…	K02699+K02699+K02717+K02115+K02637+K02637+K02635+K08901+K02694+K02694+K02701+K02701+K02701+K02701+K02695+K02690+K02690+K02690+K02690+K02694+K02704+K02639+K02639+K02639+K02639+K02694+K02694+K02694+K02694+K02694+K02634+K02111+K02109+K02108+K02639+K02706+K02635+K02635+K02635+K02637+K02635+K02635+K02704+K02639+K02704+K02709+K02634+K02634+K02639+K02705+K02705+K02717+K02717+K02703+K02705+K02695+K02695+…
	Metabolism	Metabolism of other amino acids	Glutathione metabolism	146	563	3.74943e-05	0.000171957	ko00480	CL1140.Contig1_All;CL1140.Contig2_All;CL1140.Contig3_All;CL1170.Contig4_All;CL1190.Contig11_All;CL1190.Contig16_All;CL1190.Contig18_All;CL1190.Contig8_All;CL1190.Contig9_All;CL14628.Contig2_All;CL14945.Contig2_All;CL14945.Contig4_All;CL16499.Contig2_All;CL17109.Contig2_All;CL17118.Contig1_All;CL17118.Contig2_All;CL17118.Contig4_All;CL17237.Contig1_All;CL17237.Contig2_All;CL17237.Contig3_All;CL182…	K00799+K00799+K00799+K00036+K00036+K00036+K00036+K00036+K00036+K00432+K00799+K00799+K00434+K00799+K00799+K00799+K00799+K00799+K00799+K00799+K00799+K00799+K00799+K00799+K00434+K00434+K00799+K00432+K00432+K00432+K00033+K00033+K00033+K00033+K00033+K00033+K00033+K00033+K10808+K10808+K00434+K00033+K00033+K00681+K00681+K00434+K00799+K00799+K00799+K00036+K00434+K00434+K00434+K00434+K00434+K00434+K00434+…
	Metabolism	Metabolism of terpenoids and polyketides	Carotenoid biosynthesis	139	523	1.58244e-05	8.41856e-05	ko00906	CL10003.Contig1_All;CL10003.Contig2_All;CL10700.Contig3_All;CL10700.Contig5_All;CL10808.Contig3_All;CL1100.Contig5_All;CL11370.Contig4_All;CL13137.Contig5_All;CL13732.Contig1_All;CL13732.Contig2_All;CL18299.Contig1_All;CL18299.Contig4_All;CL18818.Contig1_All;CL19518.Contig43_All;CL19518.Contig54_All;CL20721.Contig10_All;CL20721.Contig8_All;CL21183.Contig10_All;CL21183.Contig12_All;CL21183.Contig1…	K09838+K09838+K09841+K09841+K09843+K09843+K00514+K09843+K00514+K00514+K09840+K09840+K00514+K09838+K09838+K15747+K15747+K02291+K02291+K02291+K02291+K02291+K02291+K02291+K02291+K02291+K02291+K02291+K02291+K02291+K02291+K02291+K02291+K02291+K02291+K02291+K02291+K02291+K02291+K00514+K09843+K09843+K09839+K09839+K09842+K09842+K09842+K09842+K09842+K09842+K09842+K00514+K00514+K00514+K09838+K09838+K09838+…
	Metabolism	Amino acid metabolism	Lysine degradation	128	479	2.53962e-05	0.000120632	ko00310	CL11167.Contig1_All;CL12267.Contig2_All;CL12794.Contig3_All;CL12794.Contig5_All;CL13721.Contig1_All;CL13721.Contig2_All;CL13721.Contig3_All;CL13721.Contig4_All;CL13721.Contig5_All;CL15699.Contig1_All;CL15699.Contig2_All;CL1633.Contig1_All;CL1641.Contig12_All;CL1641.Contig23_All;CL1641.Contig24_All;CL1641.Contig25_All;CL1641.Contig27_All;CL1641.Contig3_All;CL19291.Contig1_All;CL19291.Contig2_All;C…	K00135+K11422+K00164+K00164+K14085+K14085+K14085+K14085+K14085+K00131+K00131+K14157+K11420+K11420+K11420+K11420+K11420+K11420+K14157+K14157+K14157+K14157+K00128+K00128+K00128+K00128+K00128+K11420+K11420+K11420+K14085+K14085+K14085+K14085+K14085+K00306+K00306+K11420+K11420+K11420+K11420+K11420+K11420+K11420+K11420+K11420+K11420+K11420+K11420+K11420+K11420+K11420+K11420+K11420+K11420+K11420+K11420+…
	Metabolism	Amino acid metabolism	Arginine and proline metabolism	120	440	1.66468e-05	8.51548e-05	ko00330	CL10782.Contig1_All;CL10782.Contig2_All;CL10782.Contig3_All;CL10782.Contig4_All;CL10782.Contig5_All;CL10782.Contig6_All;CL12724.Contig2_All;CL12724.Contig5_All;CL12724.Contig6_All;CL12724.Contig7_All;CL12724.Contig8_All;CL12724.Contig9_All;CL13384.Contig2_All;CL13384.Contig3_All;CL13721.Contig1_All;CL13721.Contig2_All;CL13721.Contig3_All;CL13721.Contig4_All;CL13721.Contig5_All;CL14416.Contig1_All…	K00318+K00318+K00318+K00318+K00318+K00318+K13367+K13367+K13367+K13367+K13367+K13367+K14454+K14454+K14085+K14085+K14085+K14085+K14085+K01611+K01611+K13367+K13367+K13367+K13367+K13367+K13367+K00128+K00128+K00128+K00128+K00128+K14085+K14085+K14085+K14085+K14085+K00819+K00819+K00819+K00819+K00819+K00819+K00819+K00128+K00128+K00128+K00128+K00128+K00128+K00128+K00128+K00128+K00128+K00128+K00128+K01583+…
	Metabolism	Metabolism of terpenoids and polyketides	Zeatin biosynthesis	119	472	0.000590818	0.00231114	ko00908	CL11215.Contig1_All;CL11215.Contig2_All;CL11396.Contig2_All;CL12526.Contig1_All;CL12526.Contig2_All;CL12526.Contig3_All;CL12526.Contig4_All;CL12526.Contig5_All;CL12526.Contig6_All;CL13562.Contig3_All;CL14236.Contig1_All;CL14486.Contig1_All;CL14486.Contig2_All;CL14486.Contig3_All;CL14486.Contig4_All;CL15689.Contig1_All;CL15689.Contig4_All;CL16041.Contig1_All;CL163.Contig10_All;CL163.Contig11_All;C…	K13495+K13496+K13496+K13496+K13496+K13496+K13496+K13496+K13496+K10760+K00279+K13496+K13496+K13496+K13496+K13496+K13496+K13496+K10760+K10760+K10760+K10760+K10760+K10760+K10760+K10760+K10760+K10760+K10760+K10760+K10760+K10760+K10760+K10760+K10760+K10760+K10760+K10760+K10760+K13496+K13496+K13496+K10760+K10760+K13496+K10760+K00279+K10760+K13496+K13496+K13496+K13496+K13496+K13496+K13496+K13496+K13496+…
	Metabolism	Metabolism of other amino acids	Cyanoamino acid metabolism	119	486	0.00181254	0.00669633	ko00460	CL10613.Contig49_All;CL10613.Contig68_All;CL10613.Contig72_All;CL10613.Contig88_All;CL11688.Contig3_All;CL11688.Contig5_All;CL11688.Contig6_All;CL11688.Contig7_All;CL11688.Contig8_All;CL11688.Contig9_All;CL13724.Contig1_All;CL13724.Contig2_All;CL13724.Contig3_All;CL15586.Contig1_All;CL15586.Contig2_All;CL15832.Contig2_All;CL15975.Contig1_All;CL15975.Contig2_All;CL15975.Contig3_All;CL18292.Contig2…	K05350+K01188+K05350+K01188+K01455+K01455+K01455+K01455+K01455+K01455+K13034+K13034+K13034+K01188+K01188+K01188+K01188+K01188+K01188+K01501+K13030+K13030+K13030+K13030+K13030+K13030+K13030+K13030+K13030+K13030+K01188+K01188+K01188+K01188+K01188+K13030+K13030+K13030+K13035+K13035+K00600+K01188+K01188+K01188+K01188+K01188+K01188+K05349+K05349+K05349+K05349+K05349+K05349+K05349+K05349+K01188+K01188+…
	Metabolism	Amino acid metabolism	Phenylalanine metabolism	114	368	2.89887e-08	2.96577e-07	ko00360	CL10595.Contig2_All;CL10905.Contig1_All;CL10905.Contig2_All;CL11124.Contig1_All;CL11124.Contig2_All;CL11124.Contig3_All;CL12840.Contig3_All;CL12840.Contig4_All;CL13384.Contig2_All;CL13384.Contig3_All;CL16930.Contig1_All;CL19214.Contig4_All;CL19341.Contig12_All;CL19341.Contig14_All;CL19341.Contig15_All;CL19341.Contig16_All;CL19341.Contig17_All;CL19341.Contig18_All;CL19341.Contig19_All;CL19341.Cont…	K01904+K00074+K00074+K10775+K10775+K10775+K01904+K01904+K14454+K14454+K01904+K00815+K00815+K00815+K00815+K00815+K00815+K00815+K00815+K00815+K00815+K00815+K01904+K15849+K15849+K15849+K15849+K15849+K15849+K15849+K15849+K15849+K15849+K15849+K15849+K15849+K15849+K15849+K01904+K01904+K01904+K01904+K01904+K01904+K00457+K00588+K00588+K00588+K00588+K00588+K00588+K00588+K00588+K00588+K00588+K00487+K03782+…
	Metabolism	Amino acid metabolism	Arginine biosynthesis	110	399	2.21107e-05	0.000108916	ko00220	CL10335.Contig3_All;CL11409.Contig10_All;CL11409.Contig11_All;CL11409.Contig12_All;CL11409.Contig1_All;CL11409.Contig2_All;CL11409.Contig3_All;CL11409.Contig4_All;CL11409.Contig5_All;CL11409.Contig6_All;CL11409.Contig7_All;CL11409.Contig8_All;CL11409.Contig9_All;CL13384.Contig2_All;CL13384.Contig3_All;CL13511.Contig3_All;CL1363.Contig3_All;CL1503.Contig1_All;CL1503.Contig2_All;CL1503.Contig3_All;…	K01915+K14682+K14682+K14682+K14682+K14682+K14682+K14682+K14682+K14682+K14682+K14682+K14682+K14454+K14454+K00611+K00620+K01915+K01915+K01915+K01915+K01915+K00814+K00814+K00814+K00620+K00620+K00620+K00620+K00620+K00620+K00620+K00620+K00620+K00620+K00620+K00620+K00620+K00620+K01427+K01427+K01427+K14677+K14677+K14677+K14677+K14677+K14677+K14677+K14677+K14677+K14677+K00261+K00261+K00261+K00261+K00261+…
	Metabolism	Amino acid metabolism	Tryptophan metabolism	107	372	3.82033e-06	2.54052e-05	ko00380	CL12547.Contig12_All;CL12794.Contig3_All;CL12794.Contig5_All;CL13721.Contig1_All;CL13721.Contig2_All;CL13721.Contig3_All;CL13721.Contig4_All;CL13721.Contig5_All;CL1738.Contig2_All;CL18292.Contig2_All;CL18943.Contig17_All;CL19834.Contig2_All;CL20706.Contig1_All;CL20706.Contig2_All;CL20767.Contig1_All;CL20767.Contig2_All;CL2307.Contig1_All;CL2537.Contig1_All;CL2537.Contig3_All;CL2901.Contig1_All;CL…	K11818+K00164+K00164+K14085+K14085+K14085+K14085+K14085+K11816+K01501+K11821+K00128+K00128+K00128+K00128+K00128+K01568+K11816+K11816+K14085+K14085+K14085+K14085+K14085+K03781+K03781+K03782+K01501+K01501+K01501+K01501+K00128+K00128+K00128+K00128+K00128+K00128+K00128+K00128+K00128+K00128+K00128+K00128+K11821+K11821+K11821+K11821+K11816+K01501+K11821+K00128+K00128+K00128+K01501+K01501+K00626+K11821+…
	Metabolism	Biosynthesis of other secondary metabolites	Flavonoid biosynthesis	96	313	5.60531e-07	4.97004e-06	ko00941	CL11175.Contig2_All;CL11825.Contig2_All;CL11825.Contig4_All;CL12121.Contig2_All;CL12387.Contig1_All;CL12387.Contig2_All;CL13595.Contig1_All;CL13595.Contig2_All;CL13595.Contig3_All;CL14212.Contig1_All;CL16562.Contig1_All;CL16562.Contig2_All;CL16562.Contig3_All;CL1712.Contig1_All;CL18241.Contig13_All;CL18413.Contig3_All;CL19303.Contig2_All;CL19427.Contig1_All;CL19427.Contig2_All;CL19427.Contig3_All…	K05278+K13065+K13065+K13065+K05280+K05280+K13065+K13065+K13065+K13065+K05277+K05277+K05278+K13065+K01859+K05277+K05277+K00660+K00660+K00660+K00660+K13083+K05280+K09754+K09754+K05280+K05280+K00588+K00588+K00588+K00588+K00588+K00588+K00588+K00588+K00588+K00588+K00487+K13065+K13065+K13065+K05280+K05280+K08695+K08695+K08243+K00588+K09754+K09754+K01859+K01859+K01859+K01859+K05277+K00588+K00588+K00588+…
	Metabolism	Energy metabolism	Nitrogen metabolism	85	280	3.76127e-06	2.54052e-05	ko00910	CL10335.Contig3_All;CL10686.Contig1_All;CL11688.Contig3_All;CL11688.Contig5_All;CL11688.Contig6_All;CL11688.Contig7_All;CL11688.Contig8_All;CL11688.Contig9_All;CL1503.Contig1_All;CL1503.Contig2_All;CL1503.Contig3_All;CL1503.Contig4_All;CL1503.Contig5_All;CL16308.Contig2_All;CL17371.Contig1_All;CL17371.Contig4_All;CL17879.Contig2_All;CL18292.Contig2_All;CL1831.Contig1_All;CL19722.Contig1_All;CL201…	K01915+K00360+K01455+K01455+K01455+K01455+K01455+K01455+K01915+K01915+K01915+K01915+K01915+K00264+K01725+K01725+K02575+K01501+K01673+K02575+K01674+K01674+K01674+K02575+K02575+K02575+K02575+K02575+K02575+K01673+K01673+K01673+K01674+K00261+K00261+K00261+K00261+K00261+K00261+K00261+K00261+K00261+K00261+K00261+K01501+K01501+K01501+K01501+K01673+K01673+K01673+K01673+K00360+K00262+K00261+K01501+K01673+…
	Metabolism	Metabolism of cofactors and vitamins	Porphyrin and chlorophyll metabolism	83	329	0.00351415	0.0126319	ko00860	CL10031.Contig2_All;CL10031.Contig3_All;CL10031.Contig4_All;CL11468.Contig1_All;CL11468.Contig2_All;CL11468.Contig3_All;CL11468.Contig4_All;CL11468.Contig5_All;CL11468.Contig6_All;CL11979.Contig3_All;CL13719.Contig1_All;CL14464.Contig1_All;CL14464.Contig2_All;CL14752.Contig2_All;CL15673.Contig1_All;CL15673.Contig2_All;CL15970.Contig1_All;CL15970.Contig2_All;CL17977.Contig11_All;CL17977.Contig12_A…	K01885+K01885+K01885+K01772+K01772+K01772+K01772+K01772+K01772+K01599+K01698+K13606+K13606+K13600+K02495+K02495+K00218+K00218+K13544+K13544+K13544+K13544+K13544+K13544+K01719+K01719+K01719+K01719+K01719+K01719+K01719+K01719+K13544+K13544+K13544+K08099+K08099+K08099+K08099+K08099+K13544+K13544+K13544+K13544+K02492+K02492+K02492+K02492+K13606+K13606+K13606+K00218+K00218+K10960+K01749+K13606+K01599+…
	Metabolism	Glycan biosynthesis and metabolism	Glycosaminoglycan degradation	79	284	0.000212734	0.000884174	ko00531	CL19889.Contig1_All;CL19889.Contig2_All;CL21059.Contig10_All;CL21059.Contig11_All;CL21059.Contig12_All;CL21059.Contig14_All;CL21059.Contig19_All;CL21059.Contig1_All;CL21059.Contig21_All;CL21059.Contig24_All;CL21059.Contig25_All;CL21059.Contig26_All;CL21059.Contig27_All;CL21059.Contig29_All;CL21059.Contig2_All;CL21059.Contig32_All;CL21059.Contig33_All;CL21059.Contig34_All;CL21059.Contig35_All;CL21…	K12309+K12309+K10532+K10532+K10532+K10532+K10532+K10532+K10532+K10532+K10532+K10532+K10532+K10532+K10532+K10532+K10532+K10532+K10532+K10532+K10532+K10532+K10532+K10532+K10532+K10532+K10532+K10532+K10532+K10532+K10532+K10532+K10532+K01205+K01205+K01205+K01205+K01205+K01205+K01205+K01205+K01205+K01205+K01205+K12309+K12309+K12309+K12309+K12309+K12309+K12309+K12309+K12309+K12309+K12309+K12309+K12309+…
	Metabolism	Metabolism of cofactors and vitamins	One carbon pool by folate	76	305	0.00691662	0.0229978	ko00670	CL12440.Contig2_All;CL13114.Contig1_All;CL200.Contig10_All;CL200.Contig12_All;CL200.Contig13_All;CL200.Contig14_All;CL200.Contig15_All;CL200.Contig16_All;CL200.Contig17_All;CL200.Contig1_All;CL200.Contig21_All;CL200.Contig22_All;CL200.Contig23_All;CL200.Contig24_All;CL200.Contig26_All;CL200.Contig27_All;CL200.Contig30_All;CL200.Contig31_All;CL200.Contig33_All;CL200.Contig34_All;CL200.Contig35_All…	K00601+K00602+K00604+K00604+K00604+K00604+K00604+K00604+K00604+K00604+K00604+K00604+K00604+K00604+K00604+K00604+K00604+K00604+K00604+K00604+K00604+K00604+K00604+K00604+K00604+K00604+K00604+K00604+K00604+K00604+K00604+K00604+K00604+K00604+K00604+K00604+K00604+K00604+K00604+K00604+K00604+K00604+K00604+K00604+K00604+K00604+K00604+K00604+K00600+K01433+K01433+K01433+K01433+K01433+K00600+K00600+K00600+…
	Metabolism	Biosynthesis of other secondary metabolites	Flavone and flavonol biosynthesis	73	150	2.59957e-16	6.91487e-15	ko00944	CL11215.Contig2_All;CL11396.Contig2_All;CL1234.Contig1_All;CL1234.Contig2_All;CL12387.Contig1_All;CL12387.Contig2_All;CL12526.Contig1_All;CL12526.Contig2_All;CL12526.Contig3_All;CL12526.Contig4_All;CL12526.Contig5_All;CL12526.Contig6_All;CL14486.Contig1_All;CL14486.Contig2_All;CL14486.Contig3_All;CL14486.Contig4_All;CL14791.Contig1_All;CL14791.Contig3_All;CL15689.Contig1_All;CL15689.Contig4_All;C…	K13496+K13496+K05279+K05279+K05280+K05280+K13496+K13496+K13496+K13496+K13496+K13496+K13496+K13496+K13496+K13496+K05279+K05279+K13496+K13496+K13496+K13496+K13496+K13496+K13496+K13083+K13496+K13496+K13496+K13496+K13496+K13496+K13496+K13496+K13496+K13496+K13496+K13496+K13496+K05280+K05280+K05280+K13496+K13496+K05279+K05279+K13496+K13496+K05280+K05280+K05279+K05279+K13496+K13496+K05280+K13496+K05280+…
	Metabolism	Metabolism of terpenoids and polyketides	Diterpenoid biosynthesis	68	204	9.53552e-07	7.9264e-06	ko00904	CL1054.Contig20_All;CL14092.Contig2_All;CL14092.Contig4_All;CL14092.Contig5_All;CL1723.Contig1_All;CL1723.Contig2_All;CL1723.Contig3_All;CL1723.Contig5_All;CL1723.Contig6_All;CL1723.Contig8_All;CL1723.Contig9_All;CL18413.Contig1_All;CL18413.Contig5_All;CL18413.Contig7_All;CL18474.Contig1_All;CL18474.Contig2_All;CL19501.Contig1_All;CL20982.Contig11_All;CL20982.Contig14_All;CL20982.Contig17_All;CL2…	K12929+K04124+K04124+K04124+K05282+K05282+K05282+K05282+K05282+K05282+K05282+K05282+K05282+K05282+K04125+K04125+K05282+K04121+K04121+K04121+K04121+K04121+K04121+K04121+K04121+K04121+K04121+K04121+K04121+K04121+K04121+K04121+K04121+K04121+K04121+K04121+K04121+K05282+K13070+K13070+K16083+K12929+K13070+K04125+K04125+K04124+K13070+K16083+K16083+K04124+K04124+K04124+K13070+K04124+K13070+K12929+K16083+…
	Metabolism	Amino acid metabolism	Histidine metabolism	61	214	0.000528434	0.00212975	ko00340	CL12398.Contig1_All;CL12398.Contig2_All;CL12398.Contig3_All;CL13721.Contig1_All;CL13721.Contig2_All;CL13721.Contig3_All;CL13721.Contig4_All;CL13721.Contig5_All;CL18016.Contig15_All;CL18016.Contig17_All;CL18016.Contig18_All;CL18016.Contig21_All;CL18016.Contig23_All;CL18016.Contig25_All;CL18016.Contig3_All;CL18016.Contig6_All;CL19834.Contig2_All;CL20706.Contig1_All;CL20706.Contig2_All;CL20767.Conti…	K01590+K01590+K01590+K14085+K14085+K14085+K14085+K14085+K00013+K00013+K00013+K00013+K00013+K00013+K00013+K00013+K00128+K00128+K00128+K00128+K00128+K14085+K14085+K14085+K14085+K14085+K01590+K01590+K01590+K01590+K01693+K00128+K00128+K00128+K00128+K00128+K00128+K00128+K00128+K00128+K00128+K00128+K00128+K01663+K01663+K01663+K00128+K00128+K00128+K00128+K00128+K00128+K00013+K00128+K00128+K00128+K00128+…
	Metabolism	Lipid metabolism	Arachidonic acid metabolism	55	173	4.44982e-05	0.000197275	ko00590	CL1270.Contig1_All;CL14628.Contig2_All;CL20330.Contig1_All;CL20330.Contig2_All;CL20330.Contig3_All;CL21173.Contig2_All;CL21173.Contig3_All;CL2845.Contig1_All;CL2845.Contig2_All;CL2845.Contig3_All;CL2845.Contig4_All;CL38.Contig1_All;CL38.Contig4_All;CL38.Contig5_All;CL38.Contig7_All;CL4457.Contig2_All;CL4617.Contig1_All;CL4617.Contig2_All;CL4617.Contig3_All;CL8043.Contig25_All;CL8043.Contig28_All;…	K00079+K00432+K00432+K00432+K00432+K14674+K14674+K01058+K01058+K01058+K01058+K00079+K00079+K00079+K00079+K01058+K01047+K01047+K01047+K01058+K01058+K01058+K01058+K01058+K01058+K01058+K14674+K01047+K01047+K01058+K01058+K01832+K01058+K01058+K14674+K01058+K01058+K01058+K01058+K00079+K05309+K01058+K01058+K01058+K01058+K01058+K01058+K01058+K00079+K01058+K01058+K01058+K01058+K01058+K01832
	Metabolism	Metabolism of cofactors and vitamins	Vitamin B6 metabolism	53	149	1.61747e-06	1.26543e-05	ko00750	CL11057.Contig1_All;CL11057.Contig2_All;CL11057.Contig3_All;CL11057.Contig4_All;CL11057.Contig5_All;CL11057.Contig6_All;CL11057.Contig7_All;CL11502.Contig2_All;CL12670.Contig1_All;CL12758.Contig1_All;CL12758.Contig2_All;CL12758.Contig3_All;CL13771.Contig1_All;CL14610.Contig1_All;CL14610.Contig3_All;CL18466.Contig1_All;CL19740.Contig38_All;CL21267.Contig6_All;CL3104.Contig134_All;CL3104.Contig138_…	K00868+K00868+K00868+K00868+K00868+K00868+K00868+K13248+K06215+K13248+K13248+K13248+K05275+K05275+K05275+K05275+K13248+K05275+K01733+K01733+K01733+K01733+K01733+K01733+K01733+K01733+K01733+K01733+K01733+K01733+K01733+K01733+K01733+K01733+K01733+K13248+K05275+K05275+K05275+K05275+K06215+K05275+K05275+K05275+K05275+K06215+K01733+K05275+K05275+K06215+K13248+K13248+K13248
	Metabolism	Metabolism of terpenoids and polyketides	Sesquiterpenoid and triterpenoid biosynthesis	50	111	3.93644e-10	4.75952e-09	ko00909	CL1054.Contig10_All;CL1054.Contig11_All;CL1054.Contig12_All;CL1054.Contig13_All;CL1054.Contig14_All;CL1054.Contig15_All;CL1054.Contig16_All;CL1054.Contig17_All;CL1054.Contig18_All;CL1054.Contig19_All;CL1054.Contig1_All;CL1054.Contig22_All;CL1054.Contig25_All;CL1054.Contig26_All;CL1054.Contig27_All;CL1054.Contig2_All;CL1054.Contig3_All;CL1054.Contig4_All;CL1054.Contig5_All;CL1054.Contig6_All;CL105…	K14181+K14181+K14181+K14181+K14181+K14181+K14181+K14181+K14181+K14184+K14181+K14181+K14181+K14181+K14181+K14181+K14181+K14181+K14181+K14181+K14181+K14181+K14181+K14181+K14181+K15813+K14181+K14181+K14181+K14181+K14181+K14181+K14181+K14181+K14181+K14181+K14181+K14181+K14181+K15813+K14181+K14184+K15813+K14181+K14181+K14184+K14181+K14184+K14181+K14181
	Metabolism	Biosynthesis of other secondary metabolites	Isoquinoline alkaloid biosynthesis	50	189	0.00795504	0.0258054	ko00950	CL13384.Contig2_All;CL13384.Contig3_All;CL19214.Contig4_All;CL19341.Contig12_All;CL19341.Contig14_All;CL19341.Contig15_All;CL19341.Contig16_All;CL19341.Contig17_All;CL19341.Contig18_All;CL19341.Contig19_All;CL19341.Contig20_All;CL19341.Contig21_All;CL19341.Contig7_All;CL199.Contig13_All;CL199.Contig14_All;CL199.Contig15_All;CL199.Contig17_All;CL199.Contig19_All;CL199.Contig21_All;CL199.Contig29_A…	K14454+K14454+K00815+K00815+K00815+K00815+K00815+K00815+K00815+K00815+K00815+K00815+K00815+K15849+K15849+K15849+K15849+K15849+K15849+K15849+K15849+K15849+K15849+K15849+K15849+K15849+K15849+K15849+K00422+K00422+K01592+K00276+K00276+K00815+K00815+K00815+K00815+K00815+K00815+K14454+K14455+K00815+K15849+K01592+K00276+K00422+K00422+K14454+K00815+K15849
	Metabolism	Lipid metabolism	Fatty acid elongation	48	137	7.83116e-06	4.52846e-05	ko00062	CL12970.Contig4_All;CL19140.Contig11_All;CL19140.Contig13_All;CL19140.Contig19_All;CL19140.Contig21_All;CL19140.Contig26_All;CL19140.Contig3_All;CL19140.Contig44_All;CL19140.Contig53_All;CL19140.Contig54_All;CL21075.Contig10_All;CL21260.Contig10_All;CL21260.Contig40_All;CL21260.Contig44_All;CL21260.Contig8_All;CL2397.Contig4_All;CL5300.Contig1_All;CL5300.Contig2_All;CL6326.Contig1_All;CL6326.Cont…	K10251+K15397+K15397+K15397+K15397+K15397+K15397+K15397+K15397+K15397+K15397+K15397+K15397+K15397+K15397+K01074+K10703+K10703+K15397+K15397+K15397+K10703+K15397+K15397+K10703+K10703+K15397+K15397+K15397+K15397+K15397+K07512+K10703+K15397+K07511+K07511+K15397+K15397+K15397+K15397+K15397+K15397+K10251+K10249+K10703+K15397+K15397+K15397
	Metabolism	Energy metabolism	Photosynthesis - antenna proteins	47	97	5.94358e-11	8.7833e-10	ko00196	CL13838.Contig2_All;CL1864.Contig9_All;CL19343.Contig1_All;CL19847.Contig2_All;CL19847.Contig4_All;CL19847.Contig5_All;CL19847.Contig7_All;CL19847.Contig9_All;CL20674.Contig15_All;CL21129.Contig1_All;CL21129.Contig2_All;CL21129.Contig4_All;CL21172.Contig6_All;CL2461.Contig1_All;CL2461.Contig3_All;CL2461.Contig4_All;CL7768.Contig1_All;Unigene100340_All;Unigene100341_All;Unigene10265_All;Unigene124…	K08910+K08910+K14172+K08914+K08914+K08914+K08914+K08914+K08911+K08912+K08912+K08912+K08909+K08907+K08907+K08907+K08909+K08909+K08909+K08911+K08911+K08909+K08911+K14172+K08911+K08911+K08911+K08909+K08912+K08912+K08915+K08916+K08911+K08910+K08910+K08917+K08912+K14172+K08912+K08912+K08913+K08912+K08915+K08909+K08910+K08909+K08911
	Metabolism	Biosynthesis of other secondary metabolites	Isoflavonoid biosynthesis	45	106	2.718e-08	2.96577e-07	ko00943	CL14901.Contig10_All;CL14901.Contig13_All;CL14901.Contig1_All;CL14901.Contig2_All;CL14901.Contig9_All;CL15117.Contig1_All;CL15117.Contig2_All;CL15117.Contig3_All;CL1746.Contig1_All;CL1746.Contig2_All;CL18151.Contig2_All;CL18151.Contig3_All;CL4092.Contig3_All;CL8362.Contig2_All;Unigene102043_All;Unigene12014_All;Unigene131362_All;Unigene14721_All;Unigene16174_All;Unigene19047_All;Unigene19697_All;…	K13261+K13261+K13261+K13261+K13261+K13267+K13267+K13267+K13263+K13263+K13258+K13258+K13267+K13267+K13258+K13267+K13267+K13267+K13267+K13267+K13267+K13267+K13267+K13258+K13267+K13267+K13267+K13267+K13267+K13267+K13267+K13267+K13261+K13267+K13267+K13267+K13258+K13267+K13258+K13267+K13258+K13267+K13267+K13267+K13261
	Metabolism	Metabolism of terpenoids and polyketides	Brassinosteroid biosynthesis	43	117	5.73436e-06	3.46668e-05	ko00905	CL11144.Contig1_All;CL16403.Contig1_All;CL16403.Contig2_All;CL16403.Contig3_All;CL16403.Contig4_All;CL17144.Contig1_All;CL20486.Contig2_All;CL20488.Contig11_All;CL20488.Contig25_All;CL20488.Contig36_All;CL20987.Contig7_All;CL2544.Contig12_All;CL2544.Contig13_All;CL2544.Contig16_All;CL2544.Contig18_All;CL2544.Contig20_All;CL2544.Contig23_All;CL2544.Contig24_All;CL2544.Contig27_All;CL2544.Contig29_…	K15639+K09587+K09587+K09587+K09587+K12637+K12640+K15639+K15639+K15639+K15639+K09587+K09589+K12637+K09587+K09587+K09587+K09587+K09588+K09587+K09587+K09587+K09587+K09587+K12637+K09591+K15639+K15639+K15639+K15639+K15639+K15639+K15639+K15639+K15639+K15639+K15639+K15639+K15639+K15639+K15639+K15639+K15639
	Metabolism	Biosynthesis of other secondary metabolites	Benzoxazinoid biosynthesis	27	79	0.00108436	0.00412055	ko00402	CL10240.Contig4_All;CL16238.Contig1_All;CL16238.Contig2_All;CL18391.Contig1_All;CL18391.Contig2_All;CL19911.Contig12_All;CL19911.Contig13_All;CL19911.Contig6_All;CL19911.Contig8_All;CL20344.Contig1_All;CL292.Contig39_All;Unigene136972_All;Unigene17023_All;Unigene18857_All;Unigene2199_All;Unigene26368_All;Unigene33069_All;Unigene33070_All;Unigene33071_All;Unigene33072_All;Unigene36115_All;Unigene5…	K13229+K13229+K13229+K13229+K13229+K13229+K13229+K13229+K13229+K13229+K13229+K13229+K13229+K13229+K13229+K13229+K13229+K13229+K13229+K13229+K13229+K13229+K13230+K13229+K13229+K13229+K13229
	Metabolism	Biosynthesis of other secondary metabolites	Anthocyanin biosynthesis	12	17	5.44019e-06	3.44546e-05	ko00942	CL14192.Contig1_All;CL14192.Contig2_All;CL14192.Contig3_All;CL14192.Contig4_All;CL1458.Contig1_All;CL1458.Contig2_All;CL19539.Contig1_All;CL19539.Contig2_All;CL20006.Contig13_All;CL20006.Contig4_All;CL20006.Contig9_All;Unigene28929_All	K12338+K12338+K12338+K12338+K12338+K12338+K12930+K12930+K12338+K12338+K12338+K12930
LL	Genetic Information Processing	Translation	Ribosome	876	3118	3.18255e-27	4.29644e-25	ko03010	CL10053.Contig1_All;CL10053.Contig2_All;CL10053.Contig3_All;CL10053.Contig4_All;CL10096.Contig1_All;CL10108.Contig2_All;CL10274.Contig2_All;CL10274.Contig3_All;CL10332.Contig2_All;CL10452.Contig2_All;CL10538.Contig1_All;CL1062.Contig1_All;CL10663.Contig1_All;CL10836.Contig3_All;CL10891.Contig1_All;CL11021.Contig2_All;CL11021.Contig4_All;CL11021.Contig5_All;CL1112.Contig1_All;CL1112.Contig2_All;CL…	K02981+K02981+K02981+K02981+K02865+K02993+K02899+K02899+K02984+K02983+K02974+K02870+K02905+K02984+K02875+K02968+K02968+K02968+K02997+K02997+K02997+K02893+K02958+K02958+K02881+K02881+K02881+K02873+K02932+K02901+K02938+K02978+K02885+K02960+K02960+K02928+K02915+K02987+K02987+K02987+K02991+K02991+K02991+K02991+K02998+K02953+K02900+K02955+K02975+K02867+K02867+K02932+K02932+K02932+K02995+K02947+K02936+…
	Genetic Information Processing	Transcription	Spliceosome	794	3413	4.86394e-06	3.64795e-05	ko03040	CL10013.Contig2_All;CL10027.Contig3_All;CL10027.Contig4_All;CL102.Contig12_All;CL102.Contig13_All;CL102.Contig17_All;CL102.Contig3_All;CL102.Contig4_All;CL10205.Contig1_All;CL10205.Contig2_All;CL1037.Contig14_All;CL1110.Contig11_All;CL1110.Contig1_All;CL1110.Contig5_All;CL1110.Contig8_All;CL11330.Contig1_All;CL11330.Contig2_All;CL117.Contig10_All;CL117.Contig11_All;CL117.Contig16_All;CL117.Contig…	K12873+K12891+K12891+K11093+K11093+K11093+K11093+K12837+K03283+K03283+K12741+K12741+K12741+K12741+K12741+K03283+K03283+K12890+K12891+K12896+K12891+K12891+K12891+K12891+K12890+K12891+K12891+K12891+K12891+K12890+K12891+K12821+K12845+K12821+K12741+K12890+K12839+K12839+K12816+K11086+K12819+K12890+K12890+K12890+K12890+K12890+K12890+K12877+K12877+K11086+K11086+K11086+K12861+K12842+K12842+K12815+K12872+…
	Genetic Information Processing	Translation	RNA transport	785	3545	0.00219344	0.0080031	ko03013	CL10128.Contig2_All;CL10181.Contig1_All;CL10473.Contig1_All;CL10534.Contig1_All;CL10534.Contig2_All;CL10927.Contig1_All;CL10927.Contig2_All;CL11056.Contig2_All;CL11455.Contig2_All;CL11534.Contig1_All;CL11694.Contig1_All;CL12113.Contig3_All;CL12239.Contig1_All;CL12239.Contig2_All;CL12412.Contig1_All;CL12412.Contig3_All;CL12412.Contig4_All;CL12464.Contig3_All;CL12702.Contig1_All;CL12702.Contig2_All…	K14328+K14306+K14321+K14306+K14306+K03246+K03246+K14321+K14306+K13126+K14312+K09291+K13171+K13171+K14297+K14297+K14297+K03539+K14297+K14297+K14297+K13171+K14306+K12877+K12877+K14306+K03257+K03257+K03257+K03257+K03257+K03257+K03257+K03257+K03257+K14306+K14306+K14306+K14306+K14306+K14319+K14319+K14306+K14306+K14306+K14306+K14306+K14327+K13126+K13126+K14321+K14319+K14319+K14319+K14321+K10577+K07936+…
	Genetic Information Processing	Folding, sorting and degradation	Protein processing in endoplasmic reticulum	655	2597	1.9423e-10	3.74587e-09	ko04141	CL10205.Contig1_All;CL10205.Contig2_All;CL1024.Contig3_All;CL10969.Contig2_All;CL1101.Contig1_All;CL1101.Contig2_All;CL1101.Contig3_All;CL1101.Contig4_All;CL1101.Contig5_All;CL1101.Contig6_All;CL1101.Contig7_All;CL11130.Contig1_All;CL11130.Contig2_All;CL11325.Contig1_All;CL11325.Contig3_All;CL11325.Contig4_All;CL11325.Contig5_All;CL11325.Contig6_All;CL11325.Contig7_All;CL11325.Contig8_All;CL11330…	K03283+K03283+K04079+K03094+K03347+K03347+K03347+K03347+K03347+K03347+K03347+K09518+K09518+K13993+K13993+K13993+K13993+K13993+K13993+K13993+K03283+K03283+K04079+K04079+K04079+K04079+K04079+K04079+K04079+K04079+K04079+K04079+K04079+K13993+K13993+K14007+K13989+K06689+K13525+K09517+K09517+K09503+K09503+K09503+K09503+K09503+K09503+K09503+K09503+K09503+K09503+K09503+K09503+K09503+K09503+K09503+K09503+…
	Metabolism	Global and Overview	Biosynthesis of amino acids	630	2494	3.32669e-10	5.61379e-09	ko01230	CL10139.Contig1_All;CL10139.Contig2_All;CL10139.Contig3_All;CL10335.Contig3_All;CL10688.Contig2_All;CL10688.Contig3_All;CL10688.Contig4_All;CL10688.Contig5_All;CL10688.Contig6_All;CL11045.Contig1_All;CL11284.Contig2_All;CL11409.Contig10_All;CL11409.Contig11_All;CL11409.Contig12_All;CL11409.Contig1_All;CL11409.Contig2_All;CL11409.Contig3_All;CL11409.Contig4_All;CL11409.Contig5_All;CL11409.Contig6_…	K00873+K00873+K00873+K01915+K00286+K00286+K00286+K00286+K00286+K00948+K00789+K14682+K14682+K14682+K14682+K14682+K14682+K14682+K14682+K14682+K14682+K14682+K14682+K13832+K13832+K13832+K01626+K01649+K01681+K00030+K00030+K00765+K00765+K01915+K01915+K00615+K00600+K13832+K01681+K01624+K01624+K01624+K00611+K00611+K00611+K00611+K00611+K00930+K00930+K00620+K00620+K00620+K00826+K00826+K00826+K00826+K00826+…
	Metabolism	Carbohydrate metabolism	Starch and sucrose metabolism	462	2066	0.00857033	0.0275475	ko00500	CL10140.Contig2_All;CL10263.Contig5_All;CL10465.Contig1_All;CL10465.Contig3_All;CL10480.Contig2_All;CL10613.Contig1_All;CL10613.Contig20_All;CL10613.Contig21_All;CL10613.Contig22_All;CL10613.Contig23_All;CL10613.Contig25_All;CL10613.Contig28_All;CL10613.Contig29_All;CL10613.Contig2_All;CL10613.Contig30_All;CL10613.Contig31_All;CL10613.Contig32_All;CL10613.Contig33_All;CL10613.Contig34_All;CL10613…	K01177+K01177+K01176+K01176+K01193+K01188+K05350+K01188+K01188+K01188+K01188+K01188+K01188+K01188+K01188+K01188+K01188+K01188+K01188+K05350+K01188+K05350+K01188+K05350+K01188+K01188+K01188+K05350+K01188+K01188+K01188+K01188+K01188+K01188+K01188+K01188+K05350+K01188+K05350+K01188+K01188+K01188+K01188+K05350+K05350+K05350+K01188+K01188+K01188+K01188+K01188+K01188+K01188+K01188+K01188+K01188+K01188+…
	Cellular Processes	Transport and catabolism	Phagosome	279	1079	4.09683e-06	3.25336e-05	ko04145	CL11186.Contig1_All;CL11186.Contig3_All;CL11186.Contig4_All;CL11186.Contig5_All;CL11186.Contig6_All;CL11263.Contig1_All;CL11263.Contig2_All;CL11263.Contig3_All;CL11263.Contig4_All;CL11263.Contig5_All;CL11263.Contig6_All;CL11263.Contig7_All;CL11263.Contig8_All;CL1135.Contig23_All;CL11481.Contig1_All;CL1227.Contig10_All;CL1227.Contig11_All;CL1227.Contig12_All;CL1227.Contig13_All;CL1227.Contig14_All…	K08488+K08488+K08488+K08488+K08488+K08492+K08492+K08492+K08492+K08492+K08492+K08492+K08492+K02154+K07375+K01365+K01365+K01365+K01365+K01365+K01365+K01365+K01365+K01365+K01365+K01365+K01365+K01365+K01365+K01365+K01365+K01365+K01365+K01365+K01365+K01365+K01365+K01365+K01365+K04392+K02147+K02144+K08057+K02147+K02147+K02147+K02147+K02147+K02147+K02147+K02147+K02147+K02147+K08057+K07375+K04392+K02155+…
	Metabolism	Carbohydrate metabolism	Amino sugar and nucleotide sugar metabolism	253	1041	0.000730426	0.00328692	ko00520	CL1091.Contig2_All;CL1091.Contig3_All;CL1091.Contig4_All;CL1091.Contig6_All;CL1091.Contig8_All;CL11027.Contig1_All;CL11027.Contig3_All;CL11121.Contig2_All;CL1144.Contig11_All;CL1144.Contig12_All;CL1144.Contig13_All;CL1144.Contig14_All;CL1144.Contig15_All;CL1144.Contig16_All;CL1144.Contig17_All;CL1144.Contig18_All;CL1144.Contig19_All;CL1144.Contig20_All;CL1144.Contig21_All;CL1144.Contig22_All;CL11…	K00966+K00966+K00966+K00966+K00966+K01836+K01836+K00963+K13648+K13648+K13648+K13648+K13648+K13648+K13648+K13648+K13648+K13648+K13648+K13648+K13648+K13648+K13648+K13648+K13648+K13648+K13648+K13648+K13648+K13648+K13648+K13648+K13648+K13648+K13648+K13648+K13648+K13648+K13648+K13648+K13648+K01810+K13648+K01183+K01183+K08679+K08679+K08679+K08679+K08679+K01840+K01840+K01810+K00972+K00972+K00972+K00972+…
	Cellular Processes	Transport and catabolism	Peroxisome	244	982	0.000236391	0.00113974	ko04146	CL12132.Contig1_All;CL12132.Contig2_All;CL12132.Contig3_All;CL12132.Contig4_All;CL12132.Contig5_All;CL12132.Contig6_All;CL13206.Contig1_All;CL13206.Contig2_All;CL13206.Contig3_All;CL13498.Contig1_All;CL13811.Contig1_All;CL13811.Contig2_All;CL14125.Contig1_All;CL14125.Contig3_All;CL14125.Contig4_All;CL14125.Contig5_All;CL14173.Contig1_All;CL14676.Contig1_All;CL14676.Contig2_All;CL14676.Contig3_All…	K01640+K01640+K01640+K01640+K01640+K01640+K00106+K00106+K00106+K04565+K04564+K04564+K13342+K13342+K13342+K13342+K04564+K04565+K04565+K04565+K13354+K13354+K04565+K04565+K13335+K11187+K13299+K12663+K12663+K04564+K04564+K13348+K13348+K13348+K13348+K13348+K13348+K13348+K13348+K13348+K13348+K13348+K13348+K13348+K13348+K13348+K13348+K13348+K13338+K13338+K13338+K13338+K04565+K04565+K04565+K04565+K04565+…
	Metabolism	Lipid metabolism	Ether lipid metabolism	242	960	9.88919e-05	0.000513477	ko00565	CL1037.Contig1_All;CL1037.Contig3_All;CL1037.Contig7_All;CL1037.Contig8_All;CL1037.Contig9_All;CL12334.Contig1_All;CL13372.Contig1_All;CL13372.Contig3_All;CL14230.Contig1_All;CL14230.Contig2_All;CL1492.Contig1_All;CL15030.Contig2_All;CL1504.Contig1_All;CL152.Contig2_All;CL15662.Contig1_All;CL15716.Contig2_All;CL15813.Contig1_All;CL15813.Contig2_All;CL16176.Contig1_All;CL16176.Contig2_All;CL16263.…	K01115+K01115+K01115+K01115+K01115+K01115+K01115+K01115+K01115+K01115+K01115+K01115+K01115+K01115+K01115+K01115+K01115+K01115+K01078+K01078+K01115+K01115+K01115+K01115+K01115+K01115+K01115+K01115+K01115+K01115+K01115+K01115+K01115+K01115+K01115+K01115+K01115+K01115+K01115+K13519+K13519+K13519+K13519+K13519+K01115+K01115+K01115+K01115+K01115+K01115+K01115+K01115+K13510+K01058+K01058+K01115+K01115+…
	Genetic Information Processing	Translation	Aminoacyl-tRNA biosynthesis	222	773	9.93351e-09	1.21911e-07	ko00970	CL10031.Contig2_All;CL10031.Contig3_All;CL10031.Contig4_All;CL11838.Contig1_All;CL11838.Contig2_All;CL11838.Contig3_All;CL11838.Contig4_All;CL11838.Contig5_All;CL11838.Contig6_All;CL11918.Contig1_All;CL11918.Contig2_All;CL1192.Contig10_All;CL1192.Contig1_All;CL1192.Contig3_All;CL1192.Contig4_All;CL1192.Contig6_All;CL1192.Contig8_All;CL12443.Contig2_All;CL12873.Contig121_All;CL12873.Contig137_All;…	K01885+K01885+K01885+K01872+K01872+K01872+K01872+K01872+K01872+K01883+K01883+K01873+K01873+K01873+K01873+K01873+K01873+K01868+K01869+K01869+K01869+K01868+K02433+K02433+K02433+K02433+K02433+K02433+K02433+K02433+K02433+K02433+K02433+K02433+K02433+K02433+K02433+K02433+K01881+K01881+K01889+K02433+K02433+K02433+K02433+K02433+K02433+K00604+K00604+K00604+K00604+K00604+K00604+K00604+K00604+K00604+K00604+…
	Metabolism	Global and Overview	2-Oxocarboxylic acid metabolism	206	618	1.4261e-14	3.85046e-13	ko01210	CL11409.Contig10_All;CL11409.Contig11_All;CL11409.Contig12_All;CL11409.Contig1_All;CL11409.Contig2_All;CL11409.Contig3_All;CL11409.Contig4_All;CL11409.Contig5_All;CL11409.Contig6_All;CL11409.Contig7_All;CL11409.Contig8_All;CL11409.Contig9_All;CL12338.Contig2_All;CL1243.Contig2_All;CL12531.Contig1_All;CL12531.Contig2_All;CL12547.Contig12_All;CL13488.Contig2_All;CL13581.Contig1_All;CL13581.Contig2_…	K14682+K14682+K14682+K14682+K14682+K14682+K14682+K14682+K14682+K14682+K14682+K14682+K01649+K01681+K00030+K00030+K11818+K01681+K00930+K00930+K00620+K00620+K00620+K00826+K00826+K00826+K00826+K00826+K00826+K14272+K14272+K00133+K00133+K00133+K00133+K00620+K00620+K00928+K00052+K14677+K14677+K00053+K01681+K11821+K00030+K00030+K00030+K00030+K00620+K00620+K00620+K00620+K00620+K00620+K00620+K00620+K00620+…
	Metabolism	Global and Overview	Fatty acid metabolism	185	624	1.33447e-08	1.3858e-07	ko01212	CL10251.Contig3_All;CL10373.Contig2_All;CL10778.Contig1_All;CL10778.Contig2_All;CL10778.Contig3_All;CL10778.Contig4_All;CL10778.Contig5_All;CL10778.Contig6_All;CL11074.Contig4_All;CL11234.Contig3_All;CL1171.Contig11_All;CL1171.Contig9_All;CL12178.Contig1_All;CL12811.Contig2_All;CL13421.Contig1_All;CL13681.Contig1_All;CL1379.Contig12_All;CL1379.Contig1_All;CL1379.Contig2_All;CL1379.Contig4_All;CL1…	K00249+K00626+K10781+K10781+K10781+K10781+K10781+K10781+K01961+K00059+K09458+K09458+K00249+K00059+K09458+K00059+K10257+K10257+K10257+K10257+K10257+K10257+K02160+K11262+K11262+K00059+K10255+K10781+K10781+K10255+K01074+K01074+K01074+K00059+K11262+K11262+K11262+K00507+K00507+K00059+K00059+K00059+K00059+K00059+K00059+K00059+K00059+K00059+K00059+K00059+K00059+K00059+K00059+K00648+K00648+K00648+K00232+…
	Metabolism	Amino acid metabolism	Glycine, serine and threonine metabolism	178	664	2.58781e-05	0.000145564	ko00260	CL1010.Contig2_All;CL1010.Contig3_All;CL1010.Contig8_All;CL10211.Contig1_All;CL11390.Contig3_All;CL11726.Contig1_All;CL1306.Contig11_All;CL14481.Contig1_All;CL14481.Contig3_All;CL15195.Contig1_All;CL15195.Contig2_All;CL15663.Contig1_All;CL15663.Contig2_All;CL15663.Contig3_All;CL15663.Contig4_All;CL15796.Contig2_All;CL16089.Contig2_All;CL16577.Contig2_All;CL16763.Contig2_All;CL18914.Contig2_All;CL…	K00382+K00382+K00382+K00382+K15919+K12235+K00600+K00130+K00130+K14272+K14272+K00133+K00133+K00133+K00133+K00827+K06001+K01834+K00928+K02437+K00600+K00600+K00600+K00600+K00600+K00600+K00600+K00600+K01754+K00281+K00600+K02437+K02437+K02437+K01079+K01079+K01079+K01079+K01733+K01733+K01733+K01733+K01733+K01733+K01733+K01733+K01733+K01733+K01733+K01733+K01733+K01733+K01733+K01733+K01733+K01733+K01733+…
	Metabolism	Metabolism of other amino acids	Cyanoamino acid metabolism	177	486	9.32058e-17	6.29139e-15	ko00460	CL10613.Contig1_All;CL10613.Contig20_All;CL10613.Contig21_All;CL10613.Contig22_All;CL10613.Contig23_All;CL10613.Contig25_All;CL10613.Contig28_All;CL10613.Contig29_All;CL10613.Contig2_All;CL10613.Contig30_All;CL10613.Contig31_All;CL10613.Contig32_All;CL10613.Contig33_All;CL10613.Contig34_All;CL10613.Contig35_All;CL10613.Contig36_All;CL10613.Contig38_All;CL10613.Contig39_All;CL10613.Contig40_All;CL…	K01188+K05350+K01188+K01188+K01188+K01188+K01188+K01188+K01188+K01188+K01188+K01188+K01188+K01188+K05350+K01188+K05350+K01188+K05350+K01188+K01188+K01188+K05350+K01188+K01188+K01188+K01188+K01188+K01188+K01188+K01188+K05350+K01188+K05350+K01188+K01188+K01188+K01188+K05350+K05350+K05350+K01188+K01188+K01188+K01188+K01188+K01188+K01188+K01188+K01188+K01188+K01188+K01188+K01455+K01455+K01455+K01455+…
	Metabolism	Energy metabolism	Carbon fixation in photosynthetic organisms	158	626	0.00134058	0.00532288	ko00710	CL10960.Contig4_All;CL11171.Contig1_All;CL11171.Contig2_All;CL11171.Contig3_All;CL11171.Contig4_All;CL11171.Contig5_All;CL12826.Contig2_All;CL12873.Contig160_All;CL13336.Contig1_All;CL13492.Contig2_All;CL13492.Contig4_All;CL13492.Contig5_All;CL14756.Contig1_All;CL15195.Contig1_All;CL15195.Contig2_All;CL16332.Contig1_All;CL16334.Contig1_All;CL1707.Contig1_All;CL17232.Contig2_All;CL17293.Contig1_Al…	K00026+K03841+K03841+K03841+K03841+K03841+K00615+K01602+K00026+K01624+K01624+K01624+K01783+K14272+K14272+K00029+K00927+K00134+K00025+K01623+K03841+K01624+K01624+K01624+K01783+K00927+K00927+K00927+K00927+K01602+K00026+K03841+K01803+K00134+K00134+K00134+K01623+K01623+K01623+K01623+K01623+K01623+K01623+K00927+K00927+K00927+K01610+K01610+K01610+K03841+K01803+K01624+K01783+K00028+K01610+K01610+K00026+…
	Metabolism	Amino acid metabolism	Lysine degradation	145	479	1.1811e-07	1.13892e-06	ko00310	CL10148.Contig4_All;CL10373.Contig2_All;CL11167.Contig1_All;CL12267.Contig2_All;CL12267.Contig3_All;CL13234.Contig1_All;CL14481.Contig2_All;CL15139.Contig2_All;CL1633.Contig1_All;CL1641.Contig10_All;CL1641.Contig11_All;CL1641.Contig12_All;CL1641.Contig13_All;CL1641.Contig14_All;CL1641.Contig15_All;CL1641.Contig16_All;CL1641.Contig17_All;CL1641.Contig18_All;CL1641.Contig19_All;CL1641.Contig1_All;C…	K00128+K00626+K00135+K11422+K11422+K00135+K00128+K00135+K14157+K11420+K11420+K11420+K11420+K11420+K11420+K11420+K11420+K11420+K11420+K11420+K11420+K11420+K11420+K11420+K11420+K11420+K11420+K11420+K11420+K11420+K11420+K11420+K11420+K00128+K00128+K00135+K00128+K14157+K14157+K14157+K14157+K11420+K11420+K11420+K11420+K11420+K11420+K11420+K11420+K11420+K11420+K11420+K11420+K11420+K11420+K11420+K11420+…
	Metabolism	Metabolism of other amino acids	Glutathione metabolism	145	563	0.000871571	0.00379555	ko00480	CL10682.Contig1_All;CL1190.Contig11_All;CL1190.Contig8_All;CL12769.Contig30_All;CL13396.Contig1_All;CL13579.Contig1_All;CL14558.Contig1_All;CL14628.Contig2_All;CL14945.Contig4_All;CL16013.Contig1_All;CL166.Contig1_All;CL166.Contig2_All;CL16694.Contig1_All;CL16694.Contig2_All;CL17109.Contig2_All;CL18059.Contig1_All;CL1860.Contig6_All;CL19886.Contig1_All;CL19886.Contig2_All;CL21113.Contig10_All;CL2…	K00432+K00036+K00036+K00799+K00799+K00799+K00033+K00432+K00799+K00432+K01581+K01581+K00799+K00799+K00799+K13299+K00036+K00434+K00434+K00033+K00033+K00033+K00033+K00033+K00033+K00033+K10808+K10808+K10808+K00434+K00434+K00033+K00033+K10808+K00031+K00031+K00799+K00799+K00799+K00799+K00799+K00036+K00432+K00432+K00434+K00434+K00434+K00434+K00434+K00434+K00434+K00434+K00434+K00799+K00799+K10807+K10807+…
	Metabolism	Amino acid metabolism	Arginine biosynthesis	140	399	3.46999e-12	7.80747e-11	ko00220	CL10335.Contig3_All;CL11409.Contig10_All;CL11409.Contig11_All;CL11409.Contig12_All;CL11409.Contig1_All;CL11409.Contig2_All;CL11409.Contig3_All;CL11409.Contig4_All;CL11409.Contig5_All;CL11409.Contig6_All;CL11409.Contig7_All;CL11409.Contig8_All;CL11409.Contig9_All;CL12801.Contig1_All;CL12801.Contig2_All;CL13511.Contig1_All;CL13511.Contig3_All;CL13511.Contig4_All;CL13511.Contig5_All;CL13511.Contig6_…	K01915+K14682+K14682+K14682+K14682+K14682+K14682+K14682+K14682+K14682+K14682+K14682+K14682+K01915+K01915+K00611+K00611+K00611+K00611+K00611+K00930+K00930+K00620+K00620+K00620+K14272+K14272+K00620+K00620+K14677+K14677+K00620+K00620+K00620+K00620+K00620+K00620+K00620+K00620+K00620+K00620+K00620+K00620+K00620+K00620+K00620+K00620+K00620+K00620+K00620+K00620+K00620+K00620+K00620+K00620+K00620+K00620+…
	Metabolism	Metabolism of terpenoids and polyketides	Carotenoid biosynthesis	140	523	0.000186571	0.000932856	ko00906	CL10003.Contig1_All;CL10003.Contig2_All;CL10700.Contig1_All;CL10700.Contig2_All;CL10700.Contig3_All;CL10700.Contig4_All;CL10700.Contig5_All;CL10700.Contig6_All;CL11259.Contig1_All;CL11259.Contig2_All;CL12602.Contig1_All;CL13137.Contig5_All;CL18367.Contig17_All;CL18367.Contig18_All;CL18367.Contig19_All;CL18367.Contig20_All;CL18367.Contig8_All;CL18367.Contig9_All;CL18393.Contig1_All;CL18393.Contig2…	K09838+K09838+K09841+K09841+K09841+K09841+K09841+K09841+K09839+K09839+K02293+K09843+K09835+K09835+K09835+K09835+K09835+K09835+K06444+K06444+K09837+K09837+K09837+K15747+K00514+K00514+K00514+K00514+K00514+K14606+K14606+K14606+K09839+K09839+K09842+K09842+K09842+K09842+K09842+K09842+K09842+K09843+K09843+K00514+K06444+K15747+K09841+K09841+K00514+K02293+K02293+K02293+K02293+K02293+K02293+K02293+K02293+…
	Metabolism	Metabolism of cofactors and vitamins	One carbon pool by folate	122	305	2.1563e-15	7.2775e-14	ko00670	CL1306.Contig11_All;CL13114.Contig1_All;CL18943.Contig104_All;CL18943.Contig12_All;CL18943.Contig13_All;CL18943.Contig29_All;CL18943.Contig35_All;CL18943.Contig82_All;CL18943.Contig90_All;CL18943.Contig91_All;CL200.Contig10_All;CL200.Contig12_All;CL200.Contig13_All;CL200.Contig14_All;CL200.Contig15_All;CL200.Contig16_All;CL200.Contig17_All;CL200.Contig18_All;CL200.Contig19_All;CL200.Contig1_All;C…	K00600+K00602+K00600+K00600+K00600+K00600+K00600+K00600+K00600+K00600+K00604+K00604+K00604+K00604+K00604+K00604+K00604+K00604+K00604+K00604+K00604+K00604+K00604+K00604+K00604+K00604+K00604+K00604+K00604+K00604+K00604+K00604+K00604+K00604+K00604+K00604+K00604+K00604+K00604+K00604+K00604+K00604+K00604+K00604+K00604+K00604+K00604+K00604+K00604+K00604+K00604+K00604+K00604+K00604+K00604+K00604+K00604+…
	Metabolism	Carbohydrate metabolism	Ascorbate and aldarate metabolism	121	462	0.00115871	0.00474017	ko00053	CL10148.Contig4_All;CL10609.Contig1_All;CL11394.Contig1_All;CL11394.Contig3_All;CL14481.Contig2_All;CL18241.Contig47_All;CL18772.Contig2_All;CL18776.Contig1_All;CL18776.Contig2_All;CL19140.Contig1_All;CL19886.Contig1_All;CL19886.Contig2_All;CL2170.Contig1_All;CL2170.Contig3_All;CL3733.Contig1_All;CL3733.Contig2_All;CL4147.Contig11_All;CL4355.Contig8_All;CL4355.Contig9_All;CL481.Contig20_All;CL481…	K00128+K00423+K00469+K00469+K00128+K10046+K14190+K00128+K00128+K00128+K00434+K00434+K00434+K00434+K14190+K14190+K00225+K00423+K00423+K00128+K00128+K08232+K00128+K00128+K00128+K00423+K00434+K00434+K00434+K00434+K00434+K00434+K00434+K00434+K00434+K00423+K00423+K00423+K10047+K00128+K00128+K00423+K00064+K08232+K12447+K00128+K00064+K00469+K00423+K00423+K12447+K00064+K00423+K00423+K00128+K00469+K00423+…
	Metabolism	Lipid metabolism	Biosynthesis of unsaturated fatty acids	114	334	2.08225e-09	3.12338e-08	ko01040	CL11234.Contig3_All;CL12811.Contig2_All;CL13681.Contig1_All;CL1379.Contig12_All;CL1379.Contig1_All;CL1379.Contig2_All;CL1379.Contig4_All;CL1379.Contig5_All;CL1379.Contig7_All;CL14266.Contig1_All;CL18579.Contig2_All;CL18943.Contig39_All;CL21434.Contig19_All;CL2540.Contig1_All;CL3939.Contig1_All;CL3939.Contig2_All;CL4327.Contig10_All;CL4327.Contig12_All;CL4327.Contig14_All;CL4327.Contig16_All;CL432…	K00059+K00059+K00059+K10257+K10257+K10257+K10257+K10257+K10257+K01068+K00059+K10255+K10255+K00059+K00507+K00507+K00059+K00059+K00059+K00059+K00059+K00059+K00059+K00059+K00059+K00059+K00059+K00059+K00059+K00059+K00232+K00059+K00507+K10256+K00059+K00059+K00059+K00059+K00059+K00059+K10255+K00232+K00059+K00059+K00059+K00059+K00059+K00059+K00059+K00059+K10703+K00059+K00059+K10256+K00059+K00059+K10256+…
	Metabolism	Amino acid metabolism	Phenylalanine, tyrosine and tryptophan biosynthesis	112	381	1.29892e-05	8.76773e-05	ko00400	CL11987.Contig1_All;CL11987.Contig2_All;CL11987.Contig3_All;CL12205.Contig1_All;CL13335.Contig5_All;CL16089.Contig2_All;CL18821.Contig3_All;CL19103.Contig1_All;CL19341.Contig12_All;CL19341.Contig14_All;CL19341.Contig16_All;CL19341.Contig17_All;CL19341.Contig19_All;CL19341.Contig20_All;CL19341.Contig21_All;CL19341.Contig7_All;CL19520.Contig1_All;CL199.Contig10_All;CL199.Contig11_All;CL199.Contig12…	K13832+K13832+K13832+K01626+K13832+K06001+K00815+K15227+K00815+K00815+K00815+K00815+K00815+K00815+K00815+K00815+K01626+K15849+K15849+K15849+K15849+K15849+K15849+K15849+K15849+K15849+K15849+K15849+K15849+K15849+K15849+K15849+K15849+K15849+K15849+K15849+K15849+K15849+K15849+K15849+K15849+K15849+K01658+K01658+K01658+K05359+K05359+K05359+K00800+K01817+K01817+K01817+K01817+K01817+K01817+K01817+K01609+…
	Metabolism	Lipid metabolism	Fatty acid biosynthesis	110	371	1.02011e-05	7.24814e-05	ko00061	CL10778.Contig1_All;CL10778.Contig2_All;CL10778.Contig3_All;CL10778.Contig4_All;CL10778.Contig5_All;CL10778.Contig6_All;CL11074.Contig4_All;CL11234.Contig3_All;CL1171.Contig11_All;CL1171.Contig9_All;CL12811.Contig2_All;CL13421.Contig1_All;CL13681.Contig1_All;CL14764.Contig3_All;CL1555.Contig2_All;CL1555.Contig4_All;CL17519.Contig1_All;CL17519.Contig2_All;CL18579.Contig2_All;CL195.Contig1_All;CL19…	K10781+K10781+K10781+K10781+K10781+K10781+K01961+K00059+K09458+K09458+K00059+K09458+K00059+K02160+K10782+K10782+K11262+K11262+K00059+K10781+K10781+K00059+K11262+K11262+K11262+K00059+K00059+K00059+K00059+K00059+K00059+K00059+K00059+K00059+K00059+K00059+K00059+K00059+K00059+K00648+K00648+K00648+K00059+K02372+K02372+K02372+K01897+K01897+K01897+K00059+K00059+K00059+K00059+K00059+K00059+K00645+K00059+…
	Metabolism	Amino acid metabolism	Phenylalanine metabolism	108	368	1.97544e-05	0.00012122	ko00360	CL10357.Contig2_All;CL10905.Contig1_All;CL10905.Contig2_All;CL18821.Contig3_All;CL19341.Contig12_All;CL19341.Contig14_All;CL19341.Contig16_All;CL19341.Contig17_All;CL19341.Contig19_All;CL19341.Contig20_All;CL19341.Contig21_All;CL19341.Contig7_All;CL199.Contig10_All;CL199.Contig11_All;CL199.Contig12_All;CL199.Contig13_All;CL199.Contig14_All;CL199.Contig15_All;CL199.Contig17_All;CL199.Contig18_All;…	K00487+K00074+K00074+K00815+K00815+K00815+K00815+K00815+K00815+K00815+K00815+K00815+K15849+K15849+K15849+K15849+K15849+K15849+K15849+K15849+K15849+K15849+K15849+K15849+K15849+K15849+K15849+K15849+K15849+K15849+K15849+K15849+K15849+K15849+K15849+K15849+K15849+K00588+K00588+K00487+K00487+K03782+K00588+K00588+K01904+K00588+K00588+K00588+K00588+K00588+K01904+K00274+K00817+K00815+K01904+K00276+K01904+…
	Metabolism	Lipid metabolism	Sphingolipid metabolism	105	415	0.00706598	0.0235684	ko00600	CL12795.Contig1_All;CL1317.Contig11_All;CL1317.Contig14_All;CL1317.Contig15_All;CL1317.Contig19_All;CL1317.Contig1_All;CL1317.Contig22_All;CL1317.Contig24_All;CL1317.Contig25_All;CL1317.Contig8_All;CL15017.Contig2_All;CL16275.Contig3_All;CL17586.Contig1_All;CL19889.Contig1_All;CL19889.Contig2_All;CL3123.Contig11_All;CL3123.Contig12_All;CL3123.Contig13_All;CL3123.Contig1_All;CL3123.Contig24_All;CL…	K04708+K04710+K04710+K04710+K04710+K04710+K04710+K04710+K04710+K04710+K04708+K04711+K01190+K12309+K12309+K04710+K04710+K04710+K04710+K04710+K04710+K04710+K04710+K04710+K04710+K04712+K04718+K04718+K04718+K04718+K04718+K04718+K12309+K12309+K12309+K12309+K12309+K12309+K12309+K12309+K12309+K12309+K12309+K12309+K12309+K12309+K12309+K04715+K04715+K04715+K07407+K07407+K04710+K01190+K12349+K04710+K00654+…
	Metabolism	Amino acid metabolism	Tryptophan metabolism	102	372	0.000527353	0.00245492	ko00380	CL10148.Contig4_All;CL10373.Contig2_All;CL12547.Contig12_All;CL14481.Contig2_All;CL18776.Contig1_All;CL18776.Contig2_All;CL18943.Contig17_All;CL19140.Contig1_All;CL2307.Contig3_All;CL2537.Contig1_All;CL2537.Contig3_All;CL3571.Contig1_All;CL4729.Contig1_All;CL4729.Contig2_All;CL4729.Contig3_All;CL481.Contig20_All;CL481.Contig30_All;CL5590.Contig1_All;CL5590.Contig3_All;CL5590.Contig7_All;CL7568.Co…	K00128+K00626+K11818+K00128+K00128+K00128+K11821+K00128+K01568+K11816+K11816+K03782+K01501+K01501+K01501+K00128+K00128+K00128+K00128+K00128+K11821+K11821+K11821+K11821+K11816+K00274+K00128+K11816+K00128+K11816+K11816+K00626+K00463+K00452+K11816+K11816+K00486+K01568+K11818+K11816+K01556+K00128+K03781+K03781+K11816+K01556+K11816+K00463+K01501+K00463+K11821+K00128+K00128+K00128+K11821+K11821+K11821+…
	Metabolism	Metabolism of cofactors and vitamins	Porphyrin and chlorophyll metabolism	98	329	2.43528e-05	0.00014294	ko00860	CL10031.Contig2_All;CL10031.Contig3_All;CL10031.Contig4_All;CL11468.Contig1_All;CL11468.Contig2_All;CL11468.Contig3_All;CL11468.Contig4_All;CL11468.Contig5_All;CL11468.Contig6_All;CL12242.Contig1_All;CL12242.Contig3_All;CL12242.Contig4_All;CL12242.Contig5_All;CL12242.Contig6_All;CL13719.Contig1_All;CL14464.Contig1_All;CL14464.Contig2_All;CL15673.Contig1_All;CL15673.Contig2_All;CL18779.Contig3_All…	K01885+K01885+K01885+K01772+K01772+K01772+K01772+K01772+K01772+K00218+K00218+K00218+K00218+K00218+K01698+K13606+K13606+K02495+K02495+K13544+K08099+K08099+K08099+K08099+K08099+K13544+K13544+K13544+K13544+K13544+K02492+K02492+K02492+K02492+K13606+K13606+K13606+K00218+K00218+K03428+K03428+K00218+K02259+K02259+K02259+K02259+K02259+K01749+K13606+K01885+K01885+K01885+K01885+K01885+K01885+K01885+K01599+…
	Metabolism	Metabolism of cofactors and vitamins	Biotin metabolism	95	272	1.19929e-08	1.3492e-07	ko00780	CL11234.Contig3_All;CL1171.Contig11_All;CL1171.Contig9_All;CL12811.Contig2_All;CL13421.Contig1_All;CL13681.Contig1_All;CL18579.Contig2_All;CL2540.Contig1_All;CL4327.Contig10_All;CL4327.Contig12_All;CL4327.Contig14_All;CL4327.Contig16_All;CL4327.Contig18_All;CL4327.Contig1_All;CL4327.Contig28_All;CL4327.Contig2_All;CL4327.Contig30_All;CL4327.Contig31_All;CL4327.Contig32_All;CL4327.Contig3_All;CL43…	K00059+K09458+K09458+K00059+K09458+K00059+K00059+K00059+K00059+K00059+K00059+K00059+K00059+K00059+K00059+K00059+K00059+K00059+K00059+K00059+K00059+K00059+K00652+K00652+K00652+K00652+K00652+K00652+K00652+K00652+K00652+K00652+K00652+K00652+K00652+K00652+K00652+K00652+K00652+K00652+K00652+K00652+K00652+K00652+K00652+K00059+K02372+K02372+K02372+K00059+K00059+K00059+K00059+K00059+K00059+K00059+K00059+…
	Metabolism	Metabolism of cofactors and vitamins	Pantothenate and CoA biosynthesis	88	319	0.00098895	0.00417213	ko00770	CL10203.Contig3_All;CL10203.Contig4_All;CL10203.Contig5_All;CL10203.Contig6_All;CL11030.Contig2_All;CL12043.Contig2_All;CL13708.Contig1_All;CL13708.Contig2_All;CL13708.Contig3_All;CL13708.Contig4_All;CL13708.Contig5_All;CL13708.Contig7_All;CL17855.Contig10_All;CL17855.Contig24_All;CL17855.Contig25_All;CL17855.Contig48_All;CL17855.Contig60_All;CL18599.Contig2_All;CL20616.Contig10_All;CL20616.Conti…	K02201+K02201+K02201+K02201+K06133+K01918+K00826+K00826+K00826+K00826+K00826+K00826+K06133+K06133+K06133+K06133+K06133+K00053+K01598+K01598+K01598+K01598+K01598+K01598+K01598+K01598+K01598+K01598+K01598+K01598+K01598+K01598+K01598+K00053+K00053+K00053+K00053+K00053+K00826+K00207+K00207+K00826+K09680+K01598+K01918+K00826+K09680+K00826+K01464+K02201+K00606+K00826+K00826+K00826+K00826+K00826+K00826+…
	Metabolism	Energy metabolism	Nitrogen metabolism	77	280	0.00213847	0.0080031	ko00910	CL10335.Contig3_All;CL10686.Contig1_All;CL10686.Contig3_All;CL11688.Contig1_All;CL11688.Contig3_All;CL11688.Contig5_All;CL11688.Contig6_All;CL11688.Contig7_All;CL11688.Contig9_All;CL12801.Contig1_All;CL12801.Contig2_All;CL16308.Contig1_All;CL16308.Contig2_All;CL19596.Contig1_All;CL19596.Contig3_All;CL19722.Contig1_All;CL2076.Contig1_All;CL2076.Contig2_All;CL2076.Contig3_All;CL2202.Contig1_All;CL2…	K01915+K00360+K00360+K01455+K01455+K01455+K01455+K01455+K01455+K01915+K01915+K00264+K00264+K00360+K00360+K02575+K01673+K01673+K01673+K01674+K00261+K00261+K00261+K00261+K00261+K00261+K00261+K00261+K00261+K01501+K01501+K01501+K01673+K00360+K01674+K01915+K00262+K00261+K01915+K00264+K01915+K00360+K01725+K01674+K01725+K00360+K01501+K00360+K01673+K00360+K01674+K01915+K00360+K01915+K01915+K00261+K00261+…
	Metabolism	Glycan biosynthesis and metabolism	Glycosaminoglycan degradation	75	284	0.0071578	0.0235684	ko00531	CL19889.Contig1_All;CL19889.Contig2_All;CL21059.Contig10_All;CL21059.Contig11_All;CL21059.Contig12_All;CL21059.Contig14_All;CL21059.Contig19_All;CL21059.Contig1_All;CL21059.Contig21_All;CL21059.Contig24_All;CL21059.Contig25_All;CL21059.Contig26_All;CL21059.Contig27_All;CL21059.Contig29_All;CL21059.Contig2_All;CL21059.Contig32_All;CL21059.Contig33_All;CL21059.Contig34_All;CL21059.Contig35_All;CL21…	K12309+K12309+K10532+K10532+K10532+K10532+K10532+K10532+K10532+K10532+K10532+K10532+K10532+K10532+K10532+K10532+K10532+K10532+K10532+K10532+K10532+K10532+K10532+K10532+K10532+K10532+K10532+K10532+K10532+K10532+K10532+K10532+K10532+K10532+K01205+K01205+K07964+K12309+K12309+K12309+K12309+K12309+K12309+K12309+K12309+K12309+K12309+K12309+K12309+K12309+K12309+K12309+K12373+K12373+K12373+K12373+K10532+…
	Metabolism	Biosynthesis of other secondary metabolites	Tropane, piperidine and pyridine alkaloid biosynthesis	71	199	3.07914e-07	2.77122e-06	ko00960	CL15927.Contig2_All;CL18821.Contig3_All;CL19341.Contig12_All;CL19341.Contig14_All;CL19341.Contig16_All;CL19341.Contig17_All;CL19341.Contig19_All;CL19341.Contig20_All;CL19341.Contig21_All;CL19341.Contig7_All;CL199.Contig10_All;CL199.Contig11_All;CL199.Contig12_All;CL199.Contig13_All;CL199.Contig14_All;CL199.Contig15_All;CL199.Contig17_All;CL199.Contig18_All;CL199.Contig19_All;CL199.Contig1_All;CL1…	K08081+K00815+K00815+K00815+K00815+K00815+K00815+K00815+K00815+K00815+K15849+K15849+K15849+K15849+K15849+K15849+K15849+K15849+K15849+K15849+K15849+K15849+K15849+K15849+K15849+K15849+K15849+K15849+K15849+K15849+K15849+K15849+K15849+K15849+K15849+K08081+K08081+K08081+K00817+K00815+K00276+K15849+K00276+K08081+K08081+K00276+K00276+K00815+K00276+K00276+K08081+K08081+K08081+K00815+K00815+K00815+K00815+…
	Metabolism	Biosynthesis of other secondary metabolites	Isoquinoline alkaloid biosynthesis	66	189	1.85918e-06	1.56869e-05	ko00950	CL18821.Contig3_All;CL19341.Contig12_All;CL19341.Contig14_All;CL19341.Contig16_All;CL19341.Contig17_All;CL19341.Contig19_All;CL19341.Contig20_All;CL19341.Contig21_All;CL19341.Contig7_All;CL199.Contig10_All;CL199.Contig11_All;CL199.Contig12_All;CL199.Contig13_All;CL199.Contig14_All;CL199.Contig15_All;CL199.Contig17_All;CL199.Contig18_All;CL199.Contig19_All;CL199.Contig1_All;CL199.Contig20_All;CL19…	K00815+K00815+K00815+K00815+K00815+K00815+K00815+K00815+K00815+K15849+K15849+K15849+K15849+K15849+K15849+K15849+K15849+K15849+K15849+K15849+K15849+K15849+K15849+K15849+K15849+K15849+K15849+K15849+K15849+K15849+K15849+K15849+K15849+K15849+K00422+K00422+K00422+K00422+K00274+K00815+K00276+K15849+K00276+K00276+K00276+K00815+K01592+K00276+K00276+K00815+K00815+K00815+K00815+K00815+K14454+K14455+K00815+…
	Metabolism	Metabolism of cofactors and vitamins	Vitamin B6 metabolism	62	149	2.32595e-09	3.14004e-08	ko00750	CL11057.Contig1_All;CL11057.Contig2_All;CL11057.Contig3_All;CL11057.Contig4_All;CL11057.Contig5_All;CL11057.Contig6_All;CL11057.Contig7_All;CL11502.Contig1_All;CL11502.Contig2_All;CL11782.Contig1_All;CL11782.Contig2_All;CL11782.Contig3_All;CL11782.Contig4_All;CL12758.Contig1_All;CL12758.Contig3_All;CL18466.Contig1_All;CL21267.Contig10_All;CL21267.Contig1_All;CL21267.Contig6_All;CL3104.Contig102_A…	K00868+K00868+K00868+K00868+K00868+K00868+K00868+K13248+K13248+K08681+K08681+K08681+K08681+K13248+K13248+K05275+K05275+K05275+K05275+K01733+K01733+K01733+K01733+K01733+K01733+K01733+K01733+K01733+K01733+K01733+K01733+K01733+K01733+K01733+K01733+K01733+K01733+K01733+K01733+K01733+K01733+K01733+K05275+K05275+K00868+K05275+K00831+K00831+K05275+K05275+K08681+K06215+K05275+K05275+K05275+K05275+K05275+…
	Metabolism	Amino acid metabolism	Histidine metabolism	61	214	0.00239512	0.00850899	ko00340	CL10148.Contig4_All;CL12398.Contig1_All;CL12398.Contig2_All;CL12398.Contig3_All;CL12597.Contig1_All;CL12597.Contig2_All;CL14481.Contig2_All;CL18016.Contig12_All;CL18016.Contig13_All;CL18016.Contig14_All;CL18016.Contig15_All;CL18016.Contig16_All;CL18016.Contig17_All;CL18016.Contig18_All;CL18016.Contig19_All;CL18016.Contig20_All;CL18016.Contig21_All;CL18016.Contig22_All;CL18016.Contig23_All;CL18016…	K00128+K01590+K01590+K01590+K00765+K00765+K00128+K00013+K00013+K00013+K00013+K00013+K00013+K00013+K00013+K00013+K00013+K00013+K00013+K00013+K00013+K00013+K00013+K00128+K00128+K00128+K01590+K01590+K01590+K00128+K00128+K00128+K00128+K00128+K11755+K11755+K11755+K11755+K00274+K00128+K00128+K00817+K07008+K01663+K01814+K00128+K00128+K00128+K00128+K00128+K00128+K00765+K01693+K00128+K00013+K00128+K00128+…
	Metabolism	Energy metabolism	Photosynthesis - antenna proteins	56	97	6.18981e-16	2.78541e-14	ko00196	CL18527.Contig90_All;CL1864.Contig7_All;CL1864.Contig8_All;CL1864.Contig9_All;CL19847.Contig10_All;CL19847.Contig1_All;CL19847.Contig3_All;CL19847.Contig6_All;CL19847.Contig8_All;CL20674.Contig15_All;CL21129.Contig1_All;CL21129.Contig2_All;CL21129.Contig3_All;CL21129.Contig4_All;CL2461.Contig2_All;CL7607.Contig3_All;CL7607.Contig4_All;CL7607.Contig5_All;CL7768.Contig2_All;Unigene10265_All;Unigene…	K08913+K08910+K08910+K08910+K08914+K08914+K08914+K08914+K08914+K08911+K08912+K08912+K08912+K08912+K08907+K08917+K08917+K08917+K08909+K08911+K08911+K08909+K08911+K14172+K08911+K08911+K08911+K14172+K08912+K08912+K08915+K08916+K08909+K08908+K08912+K08911+K08910+K08908+K08917+K08917+K08912+K14172+K08912+K08912+K08913+K08913+K08913+K08913+K08909+K08909+K08912+K08915+K08915+K08912+K08908+K08911
	Metabolism	Biosynthesis of other secondary metabolites	Glucosinolate biosynthesis	56	162	1.50172e-05	9.65392e-05	ko00966	CL12547.Contig12_All;CL13708.Contig1_All;CL13708.Contig2_All;CL13708.Contig3_All;CL13708.Contig4_All;CL13708.Contig5_All;CL13708.Contig7_All;CL18943.Contig17_All;CL7568.Contig1_All;CL7568.Contig2_All;CL7568.Contig3_All;CL7568.Contig5_All;CL8090.Contig2_All;Unigene100772_All;Unigene107903_All;Unigene108173_All;Unigene11002_All;Unigene12289_All;Unigene133392_All;Unigene134149_All;Unigene144178_All;…	K11818+K00826+K00826+K00826+K00826+K00826+K00826+K11821+K11821+K11821+K11821+K11821+K00826+K00826+K00826+K11818+K00826+K11821+K00826+K00826+K12156+K11821+K11821+K11821+K00826+K00826+K00826+K00826+K11821+K00826+K11821+K00826+K00826+K00826+K11818+K00826+K00826+K00826+K00826+K00826+K00826+K00826+K00826+K00826+K00826+K00826+K12156+K11821+K00826+K00826+K11821+K00826+K12156+K00826+K00826+K11818
	Metabolism	Lipid metabolism	Fatty acid elongation	48	137	3.97479e-05	0.000214638	ko00062	CL11792.Contig1_All;CL14266.Contig1_All;CL19140.Contig11_All;CL19140.Contig13_All;CL19140.Contig14_All;CL19140.Contig21_All;CL19140.Contig26_All;CL19140.Contig27_All;CL19140.Contig3_All;CL19140.Contig44_All;CL19140.Contig53_All;CL19140.Contig54_All;CL21075.Contig10_All;CL21260.Contig10_All;CL21260.Contig40_All;CL21260.Contig44_All;CL21260.Contig8_All;CL2397.Contig1_All;CL2397.Contig4_All;CL2397.C…	K15397+K01068+K15397+K15397+K15397+K15397+K15397+K15397+K15397+K15397+K15397+K15397+K15397+K15397+K15397+K15397+K15397+K01074+K01074+K01074+K01074+K10703+K15397+K10703+K15397+K15397+K10703+K10703+K15397+K15397+K15397+K15397+K07512+K10258+K15397+K07511+K10249+K07511+K15397+K10251+K15397+K15397+K15397+K15397+K10249+K01068+K15397+K15397
	Metabolism	Metabolism of terpenoids and polyketides	Monoterpenoid biosynthesis	39	132	0.00700541	0.0235684	ko00902	CL15.Contig1_All;CL15.Contig3_All;CL1967.Contig7_All;CL19884.Contig12_All;CL19884.Contig6_All;CL20701.Contig14_All;CL20701.Contig7_All;CL20751.Contig6_All;CL20751.Contig7_All;CL2985.Contig38_All;CL7343.Contig3_All;Unigene103246_All;Unigene103975_All;Unigene104180_All;Unigene10648_All;Unigene106746_All;Unigene11034_All;Unigene111862_All;Unigene128643_All;Unigene130300_All;Unigene14330_All;Unigene1…	K12467+K12467+K12467+K15095+K15095+K12467+K12467+K12467+K12467+K12467+K15095+K15095+K12467+K07385+K12467+K15095+K12467+K15095+K15095+K12467+K07385+K12467+K07385+K12467+K12467+K12467+K12467+K12467+K07385+K07385+K15095+K07385+K12467+K12467+K12467+K15095+K12467+K12467+K12467
	Metabolism	Metabolism of terpenoids and polyketides	Sesquiterpenoid and triterpenoid biosynthesis	36	111	0.00171641	0.00662043	ko00909	CL1054.Contig10_All;CL1054.Contig11_All;CL1054.Contig12_All;CL1054.Contig13_All;CL1054.Contig15_All;CL1054.Contig16_All;CL1054.Contig18_All;CL1054.Contig27_All;CL1054.Contig4_All;CL1054.Contig6_All;CL1054.Contig8_All;CL1054.Contig9_All;CL16965.Contig2_All;CL17967.Contig1_All;CL4809.Contig3_All;CL4809.Contig4_All;CL7901.Contig2_All;CL8783.Contig1_All;CL8783.Contig3_All;CL8783.Contig6_All;CL9944.Co…	K14181+K14181+K14181+K14181+K14181+K14181+K14181+K14181+K14181+K14181+K14181+K14181+K14181+K14181+K14181+K14181+K15891+K14181+K14181+K14181+K14181+K14181+K14181+K14181+K14181+K14181+K00801+K14184+K14181+K14181+K14181+K14181+K14184+K00511+K00801+K14181
