# Supplementary material for: Intergrative metabolomic and transcriptomic analyses unveil nutrient remobilization events in leaf senescence of tobacco
Source: Sci Rep. 2017 Sep 21;7:12126. doi: 10.1038/s41598-017-11615-0 (PMC5608745; doi:10.1038/s41598-017-11615-0)
Supplement: Supplementary file 6 — Supplementary Table S5 [file 41598_2017_11615_MOESM6_ESM.xlsx]

## Sheet: Sheet1
Supplementary Table S5. List of metabolites identified in developmental tobacco leaf senescence
Mumber	Compound Name	Abbreviation of Compound Name	Class	Platform	Standard verification	Company name of standard compound
1	Alanine	Ala	Amino acids	GC-MS	Y	Sigma-Aldrich
2	Leucine	Leu	Amino acids	GC-MS	Y	Sigma-Aldrich
3	Valine	Val	Amino acids	GC-MS	Y	Sigma-Aldrich
4	Serine	Ser	Amino acids	GC-MS	Y	Sigma-Aldrich
5	Isoleucine	Ile	Amino acids	GC-MS	Y	Sigma-Aldrich
6	Threonine	Thr	Amino acids	GC-MS	Y	Sigma-Aldrich
7	Methionine	Met	Amino acids	GC-MS	Y	Sigma-Aldrich
8	Proline	Pro	Amino acids	GC-MS	Y	Sigma-Aldrich
9	Aspartic acid	Asp	Amino acids	GC-MS	Y	Sigma-Aldrich
10	Cysteine	Cys	Amino acids	GC-MS	Y	Sigma-Aldrich
11	Glutamic acid	Glu	Amino acids	GC-MS	Y	Sigma-Aldrich
12	Phenylalanine	Phe	Amino acids	GC-MS	Y	Sigma-Aldrich
13	Glutamine	Gln	Amino acids	GC-MS	Y	Sigma-Aldrich
14	Lysine	Lys	Amino acids	GC-MS	Y	Sigma-Aldrich
15	Tyrosine	Tyr	Amino acids	GC-MS	Y	Sigma-Aldrich
16	Tryptophan	Trp	Amino acids	GC-MS	Y	Sigma-Aldrich
17	Urea	Urea	Amino acids	GC-MS
18	Mimosine	Leucenol	Amino acids	GC-MS
19	Putrescine	Put	Amino acids	GC-MS
20	Glycine	Gly	Amino acids	GC-MS	Y	Sigma-Aldrich
21	Pyroglutamic acid	Glp	Amino acids	GC-MS
22	γ-aminobutyric acid	GABA	Amino acids	GC-MS
23	Fructose	Fructose	Carbohydrates	GC-MS	Y	Sigma-Aldrich
24	Glucose	Glucose	Carbohydrates	GC-MS	Y	Sigma-Aldrich
25	6-deoxy-D-glucose	6-deoxy-D-glucose	Carbohydrates	GC-MS
26	Sucrose	Sucrose	Carbohydrates	GC-MS	Y	Sigma-Aldrich
27	Maltose	Maltose	Carbohydrates	GC-MS	Y	Sigma-Aldrich
28	Turanose	Turanose	Carbohydrates	GC-MS
29	Melibiose	Melibiose	Carbohydrates	GC-MS
30	Glycerol	Glycerol	Carbohydrates	GC-MS	Y	Sigma-Aldrich
31	Myo-Inositol	Inositol	Carbohydrates	GC-MS	Y	Sigma-Aldrich
32	Threitol	Threitol	Carbohydrates	GC-MS
33	Gluconic acid	Gluconic acid	Carbohydrates	GC-MS
34	Glyceric acid	Glyceric acid	Carbohydrates	GC-MS
35	Threonic acid	Threonic acid	Carbohydrates	GC-MS
36	N-Acetyl glucosamine	N-Acetyl glucosamine	Carbohydrates	GC-MS
37	Mucic acid	Mucic acid	Carbohydrates	GC-MS
38	Oxalic acid	Oxalic acid	Organic acids	GC-MS
39	Succinic acid	Succinic acid	Organic acids	GC-MS	Y	Sigma-Aldrich
40	Fumaric acid	Fumaric acid	Organic acids	GC-MS	Y	Sigma-Aldrich
41	α-ketoglutaric acid	α-ketoglutaric acid	Organic acids	GC-MS	Y	Sigma-Aldrich
42	Isocitric acid	Isocitric acid	Organic acids	GC-MS	Y	Sigma-Aldrich
43	Citramalic acid	Citramalic acid	Organic acids	GC-MS
44	Malic acid	Malic acid	Organic acids	GC-MS	Y	Sigma-Aldrich
45	Glycolic acid	Glycolic acid	Organic acids	GC-MS
46	Erythronic acid	Erythronic acid	Organic acids	GC-MS
47	2-Furoic acid	2-Furoic acid	Organic acids	GC-MS
48	Maleic acid	Maleic acid	Organic acids	GC-MS
49	Pipecolic acid	Pipecolic acid	Organic acids	GC-MS
50	Malonic acid	Malonic acid	Organic acids	GC-MS
51	Benzoic acid	Benzoic acid	Organic acids	GC-MS	Y	Sigma-Aldrich
52	2,4-dihydroxybutyric acid	2,4-dihydroxybutyric acid	Organic acids	GC-MS
53	Nicotinic acid	Nicotinic acid	Organic acids	GC-MS	Y	Sigma-Aldrich
54	Quinic acid	Quinic acid	Organic acids/Phenolic acid	GC-MS
55	Shikimic acid	Shikimic acid	Organic acids/Phenolic acid	GC-MS
56	Palmitic acid	Palmitic acid	Fatty acid	GC-MS
57	Adenine	Adenine	Nucleotides	GC-MS	Y	Sigma-Aldrich
58	Uracil	Uracil	Nucleotides	GC-MS	Y	Sigma-Aldrich
59	Guanosine	Guanosine	Nucleotides	GC-MS
60	Hydroquinone	Hydroquinone	Phenolics	GC-MS
61	Neochlorogenic acid	Neochlorogenic acid	Phenolics	UPLC	Y	Sigma-Aldrich
62	Rutin	Rutin	Phenolics	UPLC	Y	Sigma-Aldrich
63	Scopoletin	Scopoletin	Phenolics	UPLC	Y	Sigma-Aldrich
64	Chlorogenic acid	Chlorogenic acid	Phenolics	GC-MS
65	Caffeic acid	Caffeic acid	Phenolics	GC-MS
66	m-Hydroxybenzoic acid	m-Hydroxybenzoic acid	Phenolics	GC-MS
67	4-Hydroxybenzoic acid	4-Hydroxybenzoic acid	Phenolics	GC-MS
68	4-Hydroxy-3-methoxybenzoic acid	4-Hydroxy-3-methoxybenzoic acid	Phenolics	GC-MS
69	3,4-Dihydroxybenzoic acid	3,4-Dihydroxybenzoic acid	Phenolics	GC-MS
70	Myosmine	Myosmine	alkaloids	GC-MS	Y	Sigma-Aldrich
71	Nornicotine	Nornicotine	alkaloids	GC-MS
72	Nicotine	Nicotine	alkaloids	GC-MS
73	Anatabine	Anatabine	alkaloids	GC-MS	Y	Sigma-Aldrich
74	Phosphoric acid	Phosphoric acid	Others	GC-MS	Y	Sigma-Aldrich
75	4-Hydroxyphenylethanol	4-Hydroxyphenylethanol	Others	GC-MS
76	Solanesol	Solanesol	Terpenoid	UPLC	Y	Sigma-Aldrich
