# Supplementary material for: Intergrative metabolomic and transcriptomic analyses unveil nutrient remobilization events in leaf senescence of tobacco
Source: Sci Rep. 2017 Sep 21;7:12126. doi: 10.1038/s41598-017-11615-0 (PMC5608745; doi:10.1038/s41598-017-11615-0)
Supplement: Supplementary file 7 — Supplementary Table S6 [file 41598_2017_11615_MOESM7_ESM.xlsx]

## Sheet: GC-MS metabolites data
Supplementary Table S6. Raw data of metobolites by GC-MS and UPLC analysis in this study.
m/z	RetTime	ID	QC1	QC10	QC11	QC12	QC13	QC14	QC15	QC16	QC2	QC3	QC4	QC5	QC6	QC7	QC8	QC9	15UL-1	15UL-2	15UL-3	15UL-4	15ML-1	15ML-2	15ML-3	15ML-4	15LL-1	15LL-2	15LL-3	15LL-4	25UL-1	25UL-2	25UL-3	25UL-4	25ML-1	25ML-2	25ML-3	25ML-4	25LL-1	25LL-2	25LL-3	25LL-4	35UL-1	35UL-2	35UL-3	35UL-4	35ML-1	35ML-2	35ML-3
205	6.2815	glycolic acid	2740	3605	3997	3334	2279	3523	3228	1192	4200	1106	1226	1073	2216	1871	2791	3640	3049	4084	3902	4099	3522	3436	4912	4254	0	0	0	486	5969	6908	7454	6739	5346	4431	7487	7686	2046	1791	2929	1745	6372	5598	6635	6068	7459	2992	5466
116	6.672	alanine 1	266010	41956	88754	75592	80123	61810	88281	54809	292226	103617	60226	66637	56829	72342	60730	129472	245797	267183	408011	570433	52613	103112	92646	133976	1362	519	3422	30167	271908	214682	347909	248420	27190	65747	167845	229850	8713	17848	11058	10218	553841	284111	212097	484771	1453612	102962	400783
190	7.237	oxalic acid	7877	11969	12439	13907	10823	13508	10288	8771	15059	12242	13832	17365	14051	15876	15808	9914	13733	9781	11518	15275	11517	14342	15257	11194	7816	7149	13316	15345	12728	10971	11335	12621	10055	15235	14560	18829	15004	14541	12601	16919	20435	17500	15069	20766	22168	15501	16754
125	7.1373	2-furoic acid	2080	4504	7366	4232	6817	4068	7816	1395	2438	1451	727	3805	1383	5809	2159	7478	341	476	404	623	464	168	196	1492	0	0	0	0	4892	5635	5654	4402	8105	4422	6319	7961	4519	1500	4439	3388	7115	6674	7877	6381	7576	4194	4735
86	7.4106	leucine 1	27459	23886	18609	27622	21471	32121	27278	16641	44816	21809	35156	17438	23307	23096	22387	24612	67706	109037	141436	72762	54724	63656	69707	52838	1184	1962	2752	3449	38055	30458	29520	68397	31438	17521	31956	34348	11395	3292	12067	3431	67633	69487	50783	146561	448641	15168	16512
216	7.9886	mimosine 1	692	1948	1242	1363	493	2125	819	761	1918	423	1190	576	1179	473	2219	1284	512	538	191	208	723	1011	1072	1420	0	0	0	418	1981	1548	2256	1794	1393	1038	1815	1567	492	413	723	378	1647	1463	2094	1807	3321	1362	2250
147	8.1381	malonic acid 1	1579144	314068	273931	245214	262973	391325	308411	186574	1176663	388757	363292	437294	266122	298370	282629	253953	442730	417676	401902	386795	895630	602482	820579	1055651	53108	31746	35843	116655	422873	496261	472168	459506	556534	276751	735609	675315	135772	140793	212920	146100	451040	308543	511208	579780	1747179	249202	559574
144	8.3201	valine 2	157457	62932	63704	65659	64650	69976	63051	33629	207222	62865	69816	69577	65794	55464	66502	75556	243182	167923	144932	109888	109000	103920	91973	82807	2718	330	1565	22164	148763	167719	178042	164810	81811	64988	124062	126944	13795	29722	29659	21683	163827	147325	199901	310508	864956	44311	96374
189	8.5947	urea	22730	14645	10953	14049	9875	20464	21506	11688	37414	16485	15747	9188	15774	7579	15538	12236	28282	21806	21580	29652	25355	21905	23017	29948	1293	0	0	7321	24935	24342	27076	24398	15280	11026	20471	29001	6519	8905	6916	7811	21080	20877	28124	25779	31685	13449	27915
179	8.7217	benzoic acid	8525	11466	16231	9345	11512	10466	12329	6766	11266	8041	6670	8470	7524	9674	8354	18811	7166	8493	6682	87185	9587	72975	16848	12844	0	0	13239	8558	12569	14585	14072	16234	19381	12929	19777	17903	8553	7987	10338	7456	14663	14521	17380	15830	17715	7674	14177
116	8.891	Serine	29249	23558	17958	25018	15007	33772	24400	16886	48039	26329	37889	26654	28666	22034	29054	29894	169369	190765	142177	116254	91210	96511	97181	84781	0	0	0	9057	91316	86761	81101	119109	58239	42131	125626	88573	9907	8486	12258	9838	55658	59131	80413	77680	138242	34896	37758
84	8.9525	pipecolic acid 1	60033	28387	24405	23933	24643	34208	33554	15158	76903	29252	33156	26569	30149	24712	28169	35584	46519	50507	36008	39069	52967	51027	39728	29815	4556	5870	4118	7139	67205	72293	88011	93455	46989	32447	80939	79153	7430	9852	13900	7335	57988	51545	67766	50878	68265	27059	48381
158	9.1058	leucine 2	143575	69679	68798	80192	83745	69705	65247	34636	208358	61258	69530	61463	70042	50241	72361	79025	159180	112212	109594	82748	79302	76437	63804	61007	680	150	331	11288	123019	159219	151522	134738	69778	56983	103201	109758	9152	24796	29660	16001	153904	119331	171186	557914	1816180	42594	94138
299	9.1533	phosphoric acid	3954305	1855059	974139	1182848	622604	1196630	781303	616171	5590147	911603	1015276	846649	1298051	634810	1238625	826426	3443444	6247471	6791578	7142837	3655333	3256336	5410275	7493922	255690	136963	140835	553007	4738708	5467903	6199240	6068963	1790189	1385068	2959542	3531405	559744	470980	541145	399110	2663430	1807100	4188762	3035432	6990595	1316075	3172144
205	9.1671	glycerol	186086	204268	204002	200350	202859	230806	211295	150327	217889	229776	256691	207861	214694	204804	208204	239850	293504	387335	425943	380242	477828	436191	505813	564664	49732	39757	40497	200964	333119	313451	382035	355732	240529	183768	340002	396735	88074	85058	138334	89184	350323	238168	352126	669651	1978335	150552	349454
180	9.3591	nicotinic acid	20447	14854	12279	16665	7967	17940	10569	8967	36618	6983	10782	6332	13362	5950	18302	12123	28532	20795	19516	14063	17845	16628	17866	21896	0	0	0	16153	28326	27357	24706	27414	21847	17009	24774	23119	0	0	10830	0	15257	15363	26965	21371	30405	15882	25348
158	9.4085	isoleucine 2	91728	37580	34998	39983	38344	34506	29845	16425	111742	33201	33428	34199	35778	25069	37652	39329	245490	183581	114961	104487	58403	55204	43246	42967	1006	0	0	7388	93925	125873	109716	116014	41411	30052	58171	68641	6071	16273	15968	9678	86360	82267	147451	166543	478499	20275	41475
142	9.4411	proline 2	2835639	587886	669291	616268	707563	614404	672927	234427	2687798	692661	500601	500900	602956	412776	559165	787452	10304809	9399677	5954729	4225474	944361	869626	312203	212761	4249	973	2222	7413	6094979	11042943	11081425	7726706	1329192	1084612	1967203	1460468	17581	67589	83521	17452	4992166	5159584	8396428	3443966	2361527	1140965	1585946
245	9.5236	maleic acid	625194	260879	148620	252172	96502	137726	96280	58811	973220	76646	133972	64149	281527	88707	227922	161054	207853	223421	253300	191967	292586	306407	396127	556167	67683	55123	50668	120251	561668	555772	519923	490047	281067	253451	461212	491765	149968	147662	182198	145503	357420	310090	561883	371202	592500	294097	630880
248	9.5799	glycine	42231	14704	14212	17302	12818	17113	14881	9312	46153	17677	15215	14130	14376	11323	13832	18643	132782	131052	107681	94014	36713	29961	39163	38485	2457	992	2057	6658	83168	133565	111032	91874	20219	27443	63789	51638	3286	4509	4454	4568	55680	36903	81484	56751	119274	27011	41326
247	9.6268	succinic acid	37867	25745	24792	23334	19305	22053	21292	12361	54516	19312	20627	15636	25254	18476	24805	27510	18832	22551	26262	26026	25431	26988	29684	42437	4180	4325	3721	20282	36631	45782	37761	40096	29334	22691	37418	39764	12916	12715	19627	14040	38719	26962	36897	33698	38485	19223	33786
189	9.9452	glyceric acid	1839716	579839	548443	574153	483820	675842	569177	336647	2074703	639028	659220	553802	621375	492914	558165	598680	2676224	4598359	3986355	3242925	995042	1024508	1635642	2495131	44339	17586	33508	162304	2123915	3425539	2943068	3722295	560512	589367	1448747	1467672	76231	113157	175225	114575	2952342	1956447	3461267	2170948	3948117	711969	1847115
241	10.0128	uracil	2060	23709	37030	22937	24161	15293	20577	6370	11962	6382	7507	3525	12405	10231	15195	21728	3009	3143	3348	3705	3136	3955	5008	6787	349	0	0	4513	39479	41504	37517	36869	29475	21540	26008	32803	10291	15902	8938	9493	38554	30726	30947	29165	34452	22180	31940
245	10.0591	fumaric acid	365789	736542	440464	703219	277278	448365	344183	201409	747867	141362	284718	128623	508488	217193	548768	427876	188340	219247	240891	218713	243578	255924	327596	437045	96145	76405	85635	187541	1231877	1256812	1217026	1167580	783575	722181	1143593	1118442	446189	428121	514497	408410	880841	778484	1129701	930543	1253001	782492	1291381
84	10.108	nicotine	18510211	7063770	6053101	5883267	4782274	7017928	7492467	2963686	20684355	7476766	8617034	6593532	6742956	6010858	7188029	7299126	5712134	11204017	12403040	11999316	7088215	12168006	12310425	12115603	5445	8299	7432	2132311	11037056	15421968	12599164	15301870	8937632	6469391	10809700	12244450	932799	1096264	4124769	1303336	15891712	14655008	11075821	12156919	13930512	5146598	8780901
204	10.3343	serine 2	252835	51464	63147	61403	55433	61800	49323	21766	311595	63060	47177	43130	55355	32295	57027	54800	478288	466310	542905	400619	117336	91032	126537	145871	1108	151	1095	7592	408562	686641	745783	416805	111219	88013	227431	223988	4645	10036	8625	5602	315260	196650	518809	303255	540314	88394	245345
218	10.6971	threonine 2	94928	23924	30151	28020	24343	30742	26080	15242	122147	26403	21456	19017	22974	15460	28199	23663	192039	222607	189585	140873	48865	45092	45458	48670	831	0	556	4472	142909	223740	222025	152368	41017	37386	63823	78082	4268	7836	7052	4262	98277	82690	155272	115615	225420	29719	80757
254	10.8085	hydroquinone	4220	106201	88362	72435	56261	168487	115629	85325	26695	15446	106195	27236	54297	49151	70814	71506	9513	12774	13631	14312	16010	15532	18762	23036	17520	18295	18366	21787	91079	94275	94153	100998	81980	71385	75541	75567	69478	69540	68965	61161	64935	67069	69290	69528	69208	66027	74534
219	11.01	2,4-dihydroxybutyric acid	6982	11143	10004	11085	9195	13877	11272	7069	9613	10481	13220	9728	12425	9137	12827	11346	58607	57771	55585	48679	21179	21035	27722	44118	180	260	164	3497	49553	63307	56136	65407	9925	11744	23817	23930	1318	1487	2865	1539	41616	28521	58117	31674	31849	7998	17119
247	11.788	citramalic acid	38995	10893	9877	11634	8210	15816	12377	7996	52621	11504	13229	10339	11454	9070	11868	11856	50448	63198	61025	44454	33175	32737	34284	34309	3380	2638	2355	7702	50132	51376	62704	49060	19978	17350	32304	30497	4437	5440	7186	5729	39763	33568	59765	40455	38241	14380	33810
233	11.9926	malic acid	32693667	11117182	10297888	11030189	9097423	13652636	10976851	6152089	33713311	14831845	14049655	13251397	12433224	10216521	11043815	11049520	24028099	23374042	26421924	23280051	28901828	27330111	30902966	34352478	5747616	3092581	6031061	13182590	25683724	26135724	24739801	23320656	21875204	16409918	27412162	27231849	6579309	7455448	9377688	7503558	21980364	18868722	28767477	21528899	31704131	15488063	30057837
217	12.2803	threitol	41658	48837	43364	42732	36630	51531	46798	30022	54561	36546	47862	35344	42009	34592	43297	41889	63520	63568	57969	66552	91324	84802	91479	84361	17840	14768	14658	46419	79392	88922	76681	77951	95004	47145	84980	78178	45359	33755	69018	34529	52002	44996	76810	57138	96314	31028	72043
176	12.3104	methionine 2	17788	6153	4063	6849	5930	5204	6351	3130	27656	6028	4645	1854	5305	3388	5914	3889	18483	19606	23934	15850	11531	7805	13537	12282	0	0	0	886	14453	16805	18577	14261	6906	5054	10045	10231	0	1403	484	316	14771	12748	17773	50158	187060	4451	11918
156	12.356	Pyroglutamic acid	608047	439906	224103	323358	162770	302066	182036	135931	841603	167963	281707	143515	271561	152684	333976	194602	732140	937533	786937	612153	619910	662350	716999	643332	69759	44935	51103	134007	1000542	1189852	1090268	1122726	572829	391448	785419	743641	202275	207434	280197	188128	555689	589948	933169	605469	637817	432729	719797
232	12.3604	aspartic acid 2	830938	127361	104018	132272	86640	109425	102258	46408	1030415	122286	93586	62161	119400	44698	115070	72283	1027658	1175210	1337660	935299	798679	571669	1160353	855431	4177	502	11582	24716	813015	863261	938065	787568	498721	252511	662472	658863	18329	46038	16484	14070	333279	356389	686285	407492	743331	223769	735451
142	12.366	nornicotine	389735	72483	46062	64851	39134	36191	52491	16737	529220	28417	24080	37590	45343	49410	67055	25844	31770	37595	363618	120314	113507	52746	397127	144905	0	0	0	1199	346210	402164	204972	173815	222011	61845	105753	132091	2386	9524	4498	1801	192755	129015	1211614	301224	254363	47786	1758867
304	12.4361	4-aminobutyric acid	396009	135335	142325	159641	135726	171015	171530	101566	498445	141985	157900	115196	143442	117345	137917	154828	420957	488350	424576	368825	385343	400306	391333	425317	17175	8121	14789	77900	383313	388237	428368	393853	222144	156222	365975	361725	41252	47080	57632	35472	297039	279362	382920	575687	1441054	160255	300112
292	12.725	erythronic acid	282949	105007	96459	105611	83916	132599	101717	68994	333366	106387	115856	98527	104958	81794	99216	109082	518676	519893	564392	599938	433597	362463	559969	749181	22111	13845	26499	90214	493942	563819	621045	669420	250074	178321	455100	427431	40168	49839	66647	39021	382069	267390	597510	303382	451854	132323	362115
220	12.7732	cysteine	13144	6774	5639	6529	5568	6485	6715	2961	21231	5820	5876	3811	7131	3486	8124	4142	10343	6741	8662	7698	9340	6947	12218	12971	0	0	319	2562	10183	12969	12524	11821	9226	5605	12204	13751	1659	3411	1788	1814	11214	9008	15348	11219	20885	5588	16377
267	12.835	m-Hydroxybenzoic acid	22505	176450	335262	156324	236367	159334	260198	100682	70240	109581	57362	116845	97288	184618	126231	261510	15644	17546	19736	20660	25803	27016	30326	32798	22187	16322	23613	36643	179122	195922	186375	190142	377786	253184	292104	255412	155397	154211	189019	159089	206285	182165	206240	197367	221253	148999	199325
179	12.9029	4-Hydroxyphenylethanol	21579	20946	21473	20671	16647	25842	24513	14113	25181	28009	34568	28159	26103	21137	22434	21614	49805	51882	58468	63128	18434	14695	26482	32353	4085	16540	1519	18548	37939	45314	50920	55715	17498	11170	25706	22597	63360	13669	22511	18657	30976	26401	45789	25088	41957	11012	21300
292	12.925	threonic acid	1954781	553006	547545	625687	497273	737755	588964	368401	2189346	604886	668335	552146	612901	476090	524885	667167	8669306	8810155	10351892	10889443	2050993	1740096	3552997	4392927	28260	20880	46711	256212	5079888	7130039	7939284	9107761	980332	854749	2009204	1888657	58334	89168	88828	58063	3983079	3223988	6891376	2448021	2487221	718990	1457379
198	13.0084	alpha ketoglutaric acid	22977	2601	2750	2071	2447	4510	3584	2242	29108	4168	5104	4332	3320	2149	3175	2482	18245	23552	26220	26708	17644	16478	24198	41264	0	0	0	5477	9976	11766	10861	12455	7492	2694	11061	7875	227	157	1980	337	6372	3455	11454	7622	9498	3746	16748
246	13.5082	glutamic acid 2	1270912	187006	162512	183586	134104	222388	210158	100137	1442046	239670	197606	169790	191976	100997	195877	169984	1747500	1940764	2394709	2362265	1216317	1043429	1465140	1780122	2616	0	10358	73132	1351278	1509929	1792027	1525843	568398	372014	1076185	1046348	20300	62338	20707	13711	833958	634874	1435076	359283	55400	225528	1135448
267	13.5402	4-hydroxybenzoic acid	20835	128767	288127	126272	206047	126340	218711	85079	46211	89944	47224	97093	64943	152177	86543	225749	15256	17875	17905	18461	19139	19562	23337	24195	11027	8788	8931	29024	137492	155008	147181	152458	314594	204203	235982	209125	119558	122542	141252	119655	186710	160206	181528	156581	176327	122027	151073
218	13.59	DL-Phenylalanine	129487	50736	40100	48153	37585	52542	54671	26119	170484	41188	50382	26765	47777	21807	49896	40661	171638	177479	178102	134261	86974	74634	97343	113669	3041	2428	2767	13200	132881	11435	156037	134543	73514	45562	109231	120687	12267	13896	16421	11942	84880	84061	129810	159091	484513	40636	106135
160	14.7631	6-deoxy-D-glucose 1	45796	24238	24134	21475	22009	26559	28525	13470	60137	23617	33187	23907	26750	18147	24580	24135	26906	27421	28035	27073	26797	27329	31296	51110	4121	2968	2860	19741	33820	34729	33784	39210	44721	10639	35806	31387	11112	8534	26571	12242	21586	10863	50036	25402	38704	18556	50798
174	14.8269	putrescine	245964	94743	82683	81790	73702	91498	94655	49564	316654	86520	94682	76879	86436	71214	91008	104390	443511	486964	405151	263845	290094	260970	284252	190651	11450	6255	7850	36204	344659	517861	383543	495895	241019	106881	194517	195401	28029	22844	43804	15272	306012	259026	285434	223707	263642	82658	199661
217	14.8506	ribitol	4650207	5232416	5334796	5202066	5188310	5875525	4452348	3076415	4808537	6329196	6287785	5639046	5555597	5623015	5462831	5709253	15561719	15628727	15464607	15990421	14055634	13687880	15350006	16540933	1115721	885784	929579	4759066	13865755	14408741	14828937	15520197	10046914	6683093	12702932	12794119	2791978	2943457	4904261	2322082	12771794	10533385	14980427	11652120	15149943	4993221	11700874
297	15.0802	4-hydroxy-3-methoxybenzoic acid	3101	7439	6789	6586	4040	7282	5708	3892	6320	1773	4938	1779	4865	3478	7206	6030	342	334	883	841	861	1484	1538	1091	0	0	0	792	8478	7833	8391	9902	9525	6025	8745	8071	4930	4673	5304	4673	7839	6902	9028	8218	10831	5197	8397
156	15.2132	glutamine 3	91150	9342	6848	9130	5621	12200	8255	5326	133703	6147	8466	6160	8809	5213	12489	9492	77372	102187	119578	48666	27884	19429	43669	20467	2356	1691	1588	3518	66094	188020	144956	56940	10446	7684	63823	68779	4997	5244	6176	3741	37335	23340	101947	52568	139418	5891	48975
204	15.6294	shikimic acid	339241	252585	196606	209592	153891	237130	196806	123026	434923	155980	222509	154392	201846	155707	220257	197195	781765	1116824	1221813	949473	398351	606696	644690	602048	23839	21682	22151	91090	735982	986049	897427	925446	332622	280656	551510	528407	75555	95499	110602	65630	704632	625455	738061	773991	615885	261801	501227
193	15.6882	3,4-dihydroxybenzoic acid	19733	73095	88227	62819	59279	61979	71780	32553	46557	36614	50452	36794	49255	61906	62518	81488	14197	16629	20264	20315	208335	192011	192627	24570	13051	12559	14330	31186	92071	100449	91281	93331	135754	127763	172106	189342	53644	59017	61830	48424	110452	112177	81007	107192	170862	55049	76631
273	15.7839	isocitric acid	26114939	3785053	3548374	3641076	3348133	5110369	4181876	2356568	26235049	6135339	5636632	5657406	4198713	3963862	3871335	4144553	8205150	8135297	7168570	5734275	6115726	6136173	5384345	6139831	726988	621840	467554	2067456	6330754	7863696	8640277	7966157	3475413	2537770	8091903	7818303	772536	1343233	1658203	1298729	4195044	4148669	7729262	4864846	6286133	1623243	5778945
264	16.1786	adenine 1	192365	65433	17367	60687	16184	55785	47413	35187	281869	42951	53961	21038	65279	15040	85061	29607	163985	167238	169367	137094	253423	253957	230210	163197	0	0	0	15053	141006	177171	174076	149571	72997	38304	209886	201747	5225	9749	12494	4644	123692	107657	159235	202663	541498	57346	182380
345	16.2787	quinic acid	6429401	2591560	1871486	2255658	1635399	2345646	1967425	1266862	6645810	2001619	2336174	1839105	2225770	1595655	2280278	2100996	26857072	33475209	34758579	30624605	4427423	4401258	7635439	8886962	308369	249096	262123	626280	16630860	26195000	21368880	30977399	2984895	2798193	4878051	4360382	517825	577465	681678	412125	11818470	8009159	18941389	9261627	7906828	2236073	4776810
217	16.4457	fructose 1	19160365	9568986	9612161	8490136	8965745	9984753	10314444	4864751	20648306	11920236	11616054	11200011	10936958	7948346	9695914	10354389	20712116	18202440	16799715	15871536	20819968	18346600	22688952	33523925	1209781	437650	790878	9521735	15906033	17506814	14833441	17287935	19826568	6476416	15224112	14500848	2118927	2672104	8113206	2718432	7069024	3810008	21127040	8515296	16715104	6202553	21130223
217	16.549	fructose 2	13329128	6509768	6670216	5928752	6310992	7133840	7409928	3512469	14243640	8941656	8648976	7797128	7506016	5951944	6900016	7119928	16751456	14869864	13518632	12504600	18685952	16135168	20295552	29061696	912463	339479	621992	7103344	11327832	12988696	10551320	12490368	15734024	5101096	12734896	11831296	1615791	2058496	5806816	1995028	5462296	4541128	16399072	6520496	13288272	4429777	16252952
319	16.7122	glucose 1	22353556	12790955	13054699	11675803	11717732	13550056	14308150	6544077	22570638	16764418	16459745	15384824	15033763	10326011	12863174	14080286	38501122	36055714	34068013	32836785	25518258	23460747	29802267	43427258	996469	480449	662386	11673352	28603589	32613074	27962017	31468724	27571097	8441885	20044270	19204288	2147498	2587170	8957917	2783962	12467625	5311526	33018962	13245564	23523798	10126766	27645420
230	16.7572	lysine 2	96557	6521	4805	6442	5290	6035	5757	3893	123877	6564	8093	5284	6836	3729	6353	5935	35297	24767	18367	15401	13908	10347	14032	30710	605	0	656	2673	16517	27793	18912	21371	9760	5771	14279	12027	1935	2923	2296	1746	14690	10246	21077	34090	131464	4277	16743
319	16.8799	glucose 2	3674483	1891105	1985917	1798054	1823724	2142024	2342172	1169371	3782500	2443941	2420154	2154741	2195836	1424289	1866428	2069734	12392213	9981113	8734574	7416155	4950861	4056046	6526446	16633501	156101	74104	101488	1593528	5346116	6881333	4982665	6253643	5129440	1300879	3396476	3204557	346302	422488	1330777	442893	1878123	850878	7121172	2004242	4197581	1553165	5247364
218	16.9255	tyrosine 2	162833	21624	14881	22365	13113	27272	22017	13576	270567	20384	28759	15507	23699	10525	27941	18559	164279	121579	83988	70965	76328	54922	62869	113364	1381	1360	1647	6980	67087	101673	75799	85702	41642	16828	54864	55038	4588	5773	9435	4909	49325	43104	93576	104323	495179	16864	62302
333	17.7143	gluconic acid 2	44030	26304	21405	24424	19699	33227	28138	18010	52950	29608	36917	25422	26811	19610	23594	25843	12735	12464	7367	11896	44920	32622	35355	36648	1613	854	1615	9252	17641	19373	19535	19106	24075	13646	56522	38309	4055	6817	5952	3958	12353	13915	23301	12418	52450	7072	41041
313	17.7919	palmitic acid	284434	92122	46728	74223	67102	149664	71909	107389	356083	51757	134278	104740	153788	43739	180488	82538	188562	165953	184440	174611	143412	140209	214113	237342	82074	83997	90874	84725	209780	207076	176379	190516	168745	58326	193627	184352	55758	50836	84459	61091	178567	173863	219273	171157	275224	110964	227197
333	18.1227	mucic acid	16280	7110	5880	7794	5404	9520	7417	4472	24380	5863	8024	6583	6298	5651	6287	6196	14759	14889	18825	26075	12749	11658	23752	32843	973	673	1229	4676	14360	19530	22388	24302	11279	5921	13220	16758	2866	2492	3915	2212	13579	9266	33128	14569	27919	4849	18635
205	18.428	N-Acetyl glucosamine	960771	458932	422432	437803	362839	467307	425057	215567	1019327	493728	493834	459595	481505	408090	449391	472267	1990465	2041788	2009962	2143667	422774	320053	434771	1632826	11791	4797	7993	247838	1680390	1659289	1816339	1898931	825055	584076	1112247	358694	122830	141180	195293	124839	1318736	1086446	1749138	1189767	1496229	480398	1173395
318	18.5163	Myo-Inositol	7668293	3469593	3207386	3354436	2833981	3638326	3353104	1730512	8291833	3652553	3642922	3384825	3532350	3005868	3347081	3616973	18039818	18270588	18099108	19232266	10606814	10408676	13041233	14380055	335841	145973	296695	1622608	15200826	14963635	16610341	17262491	6832980	4590499	9542876	11273372	782771	935361	1300916	827146	11716327	9542388	16008036	10442598	13294500	3699019	10509751
396	18.7239	caffeic acid	4600	23911	23543	14881	12641	21492	17426	9534	14063	3047	7932	2946	51200	21665	37811	38136	2030	2214	2261	2243	3716	2904	3406	3471	574	397	386	1816	40672	39049	34231	37028	38037	23045	33140	31379	12780	12357	16587	12122	24966	21169	29098	21747	32686	14201	21716
202	19.5315	tryptophan 2	40029	14957	4532	10016	6603	19294	10800	11579	74683	6073	15717	9131	13568	4899	22492	7640	99633	32135	28730	29698	97950	25270	25800	20364	0	0	0	0	20183	35125	35105	36715	8544	4299	7565	12980	0	0	0	0	28356	21545	38851	27534	72235	1843	10639
361	23.1352	sucrose	3547413	7082824	4435910	4908195	3847708	5520363	3602258	2722209	3792382	1760715	1779172	1419406	2693250	5058562	6246367	4027074	14118325	4843090	8987955	15996582	3708181	3261326	7250226	12218839	252751	118446	134609	1657728	13013517	9307342	7961414	8736570	1962077	2831435	4346345	5781954	830830	930948	1531673	851902	8942233	8633013	15187721	1405993	307765	2001254	6602065
324	23.9264	guanosine	15162	9030	4399	8899	4906	14578	6469	7028	26380	5459	11695	7055	9870	5477	12851	5703	8000	7208	7129	7148	21192	22615	21748	15351	0	0	0	2786	10430	11524	12835	10578	12406	6864	24465	23423	3372	3788	8619	4367	18287	17046	18158	28255	36606	8251	23357
204	24.0885	maltose2	125012	97834	77321	87619	75802	124884	92246	62207	333805	80917	101847	84061	93219	81203	122532	86031	138797	123733	113110	105691	217553	156412	213342	233881	30017	11069	9837	44562	145705	150260	122307	182577	168235	74522	199835	212478	41808	72301	65849	35432	136176	113934	281237	169086	531233	108598	253603
361	24.1579	turanose1	206575	29931	17905	30831	19955	46138	26267	25635	292759	18915	33858	21835	29839	17161	48286	21899	25859	19214	21002	24739	45498	36077	50211	69176	3756	1582	2391	12607	32495	32671	32587	32628	39495	18194	47099	56110	11962	13287	26766	14663	40542	28435	58130	48924	130104	24077	74394
361	24.4701	turanose2	59423	49760	30738	51827	35155	72441	46210	40345	98973	33299	59801	34597	49400	28088	66771	36784	42261	42656	46125	52555	70984	67167	83041	98242	5985	2309	3526	22302	54858	64469	65818	65304	57305	26722	76932	76474	19105	20531	41916	18696	80695	59211	108247	93231	212195	35988	103996
204	24.822	melibiose2	111226	137402	95875	123683	96730	166571	113887	83029	146394	96205	159765	98533	135374	94079	176459	114705	83451	72810	82477	84239	306546	266749	283567	254182	18088	10124	13434	80812	121744	141177	141547	146969	198951	102598	313488	315825	58400	69120	140895	67759	193251	174232	182761	255634	656912	142088	280843
345	26.2522	chlorogenic acid 2	495930	79371	27193	50157	35982	91140	22831	54130	647429	17162	40095	17426	94202	58257	163654	51973	41125	19868	18730	42786	29148	26848	30285	36631	5786	3768	3728	9689	41779	61045	41674	46821	24504	15143	32690	33848	18719	13235	21972	15965	61128	51018	49478	49399	73919	22318	39740
ribitol: internal standard, C( μg/mg dry weight)
m/z	RetTime	ID	QC1	QC10	QC11	QC12	QC13	QC14	QC15	QC16	QC2	QC3	QC4	QC5	QC6	QC7	QC8	QC9	15UL-1	15UL-2	15UL-3	15UL-4	15ML-1	15ML-2	15ML-3	15ML-4	15LL-1	15LL-2	15LL-3	15LL-4	25UL-1	25UL-2	25UL-3	25UL-4	25ML-1	25ML-2	25ML-3	25ML-4	25LL-1	25LL-2	25LL-3	25LL-4	35UL-1	35UL-2	35UL-3	35UL-4	35ML-1	35ML-2	35ML-3
205	6.2815	glycolic acid	0.00368263	0.00430609	0.0046827	0.00400562	0.00274535	0.00374754	0.00453132	0.00242165	0.00545904	0.00109216	0.00121863	0.00118925	0.00249298	0.00207962	0.00319317	0.00398476	0.00122456	0.00163321	0.00157699	0.00160213	0.0015661	0.00156891	0.002	0.00160738	0	0	0	0.000638255	0.00269053	0.00299645	0.00314166	0.0027138	0.00332565	0.00414385	0.0036837	0.00375465	0.00458009	0.00380293	0.00373272	0.00469675	0.0031182	0.00332158	0.0027682	0.00325477	0.00307716	0.00374508	0.00291965
116	6.672	alanine 1	0.357524	0.0501155	0.10398	0.0908197	0.0965187	0.0657494	0.123925	0.111349	0.379827	0.10232	0.0598641	0.0738567	0.0639321	0.0804084	0.0694809	0.141735	0.0987186	0.106848	0.164897	0.222959	0.023395	0.0470818	0.0377223	0.0506229	0.0076296	0.00366201	0.0230077	0.0396178	0.122563	0.0931214	0.146634	0.100039	0.0169144	0.0614863	0.0825818	0.112283	0.0195045	0.0378976	0.0140923	0.0275023	0.271027	0.168578	0.0884892	0.260023	0.599677	0.128877	0.214077
190	7.237	oxalic acid	0.0105869	0.0142967	0.014573	0.0167085	0.0130377	0.0143689	0.0144418	0.017819	0.0195733	0.0120888	0.0137489	0.0192464	0.0158073	0.0176462	0.0180859	0.010853	0.00551554	0.00391147	0.00465498	0.00597037	0.00512117	0.00654868	0.00621213	0.00422966	0.0437833	0.0504426	0.0895298	0.0201523	0.00573716	0.00475883	0.0047774	0.00508249	0.00625503	0.0142477	0.0071637	0.00919807	0.0335873	0.0308757	0.0160587	0.0455383	0.0100001	0.0103837	0.00628695	0.0111385	0.00914525	0.0194026	0.00894912
125	7.1373	2-furoic acid	0.00279557	0.00537992	0.00862966	0.00508452	0.00821197	0.00432727	0.0109717	0.00283406	0.00316884	0.00143284	0.000722631	0.00421725	0.00155586	0.00645672	0.0024701	0.00818627	0.000136955	0.000190355	0.000163276	0.000243505	0.000206323	7.67102e-05	7.98045e-05	0.000563753	0	0	0	0	0.00220507	0.00244426	0.00238301	0.00177269	0.00504197	0.00413544	0.00310903	0.00388899	0.010116	0.00318503	0.00565707	0.00911897	0.00348179	0.00396003	0.00328637	0.00342266	0.00312542	0.00524962	0.00252919
86	7.4106	leucine 1	0.0369056	0.0285313	0.0218014	0.0331863	0.0258646	0.0341682	0.0382916	0.0338076	0.0582506	0.0215361	0.0349447	0.0193273	0.0262202	0.0256713	0.0256129	0.0269431	0.0271925	0.0436044	0.0571612	0.0284397	0.0243337	0.0290659	0.0283823	0.0199649	0.00663248	0.0138437	0.018503	0.00452951	0.0171533	0.0132116	0.0124419	0.0275435	0.019557	0.0163856	0.0157227	0.0167792	0.0255083	0.00699008	0.0153782	0.00923471	0.0330969	0.0412302	0.0211872	0.0786128	0.185084	0.0189857	0.00881985
216	7.9886	mimosine 1	0.000930066	0.00232684	0.00145507	0.00163757	0.000593883	0.00226044	0.00114967	0.00154604	0.00249296	0.000417707	0.00118285	0.000638406	0.00132637	0.000525741	0.00253875	0.00140561	0.000205633	0.000215149	7.71924e-05	8.12987e-05	0.00032149	0.000461631	0.000436482	0.000536548	0	0	0	0.000548952	0.000892937	0.000671467	0.000950844	0.000722446	0.00086656	0.000970733	0.000893002	0.000765488	0.00110137	0.000876945	0.000921393	0.00101741	0.000805975	0.000868073	0.00087364	0.000969244	0.00137005	0.00170481	0.00120183
147	8.1381	malonic acid 1	2.12241	0.375147	0.320925	0.294611	0.316785	0.416266	0.432933	0.379041	1.52939	0.383893	0.361109	0.484672	0.299385	0.331639	0.323355	0.278006	0.177812	0.167031	0.162428	0.151182	0.398252	0.275098	0.334112	0.398878	0.297498	0.223996	0.240989	0.153201	0.19061	0.21526	0.199006	0.185044	0.34621	0.258816	0.361929	0.329895	0.303933	0.298953	0.271346	0.393235	0.220721	0.183074	0.213282	0.310984	0.720786	0.311925	0.298895
144	8.3201	valine 2	0.211626	0.0751708	0.0746327	0.0788857	0.0778794	0.0744359	0.0885081	0.0683202	0.269341	0.0620784	0.0693965	0.0771152	0.0740177	0.0616484	0.0760846	0.0827122	0.0976684	0.0671532	0.0585741	0.0429507	0.0484681	0.0474507	0.0374483	0.0312887	0.0152256	0.00232845	0.0105222	0.0291076	0.067055	0.0727505	0.0750399	0.0663692	0.0508931	0.0607765	0.06104	0.0620129	0.0308809	0.0631103	0.0377975	0.0583609	0.0801703	0.0874155	0.0834009	0.166551	0.356831	0.0554639	0.051478
189	8.5947	urea	0.0305497	0.0174931	0.012832	0.0168791	0.0118957	0.0217683	0.0301891	0.0237452	0.0486297	0.0162787	0.0156524	0.0101835	0.0177456	0.00842408	0.017777	0.0133949	0.0113588	0.00872032	0.00872153	0.0115898	0.0112744	0.010002	0.00937174	0.0113159	0.00724307	0	0	0.00961454	0.0112395	0.0105587	0.0114118	0.0098251	0.00950541	0.0103115	0.010072	0.0141672	0.0145931	0.0189085	0.00881376	0.0210237	0.0103157	0.0123874	0.0117336	0.0138274	0.0130714	0.0168341	0.0149107
179	8.7217	benzoic acid	0.0114578	0.0136959	0.0190155	0.0112275	0.0138677	0.011133	0.0173069	0.0137457	0.0146432	0.00794038	0.00662992	0.00938767	0.00846444	0.0107527	0.00955777	0.0205927	0.00287806	0.00339639	0.00270052	0.034077	0.00426297	0.033321	0.00685993	0.00485311	0	0	0.0890121	0.0112391	0.00566549	0.00632645	0.00593097	0.00653745	0.0120566	0.0120911	0.00973053	0.00874572	0.0191464	0.0169592	0.0131748	0.0200682	0.00717548	0.00861606	0.00725113	0.00849094	0.0073082	0.00960552	0.00757262
116	8.891	serine	0.0393114	0.0281395	0.0210388	0.0300578	0.0180779	0.0359244	0.0342516	0.0343054	0.0624397	0.0259996	0.0376613	0.0295418	0.032249	0.0244909	0.0332405	0.0327254	0.0680231	0.0762878	0.0574606	0.0454389	0.0405576	0.0440677	0.0395688	0.0320345	0	0	0	0.0118944	0.0411608	0.0376338	0.0341819	0.0479653	0.0362294	0.0394007	0.0618095	0.0432684	0.0221774	0.0180188	0.0156216	0.0264795	0.0272368	0.0350855	0.0335492	0.0416662	0.0570307	0.0436792	0.0201684
84	8.9525	pipecolic acid 1	0.0806859	0.0339076	0.0285918	0.0287542	0.0296857	0.0363882	0.0471016	0.0307948	0.0999563	0.028886	0.0329568	0.0294476	0.0339174	0.0274675	0.032228	0.0389543	0.0186833	0.020198	0.0145526	0.0152705	0.0235524	0.0232994	0.0161759	0.0112656	0.0255216	0.0414181	0.0276873	0.00937553	0.0302927	0.0313581	0.0370943	0.0376344	0.029231	0.0303443	0.039823	0.0386667	0.0166325	0.0209193	0.0177142	0.0197425	0.028377	0.0305843	0.0282727	0.0272901	0.0281622	0.0338697	0.0258426
158	9.1058	leucine 2	0.192969	0.08323	0.0806006	0.0963463	0.100882	0.0741476	0.0915907	0.070366	0.270818	0.0604915	0.0691122	0.0681221	0.0787967	0.055843	0.0827879	0.0865098	0.0639309	0.0448741	0.0442923	0.0323428	0.0352626	0.0349018	0.0259788	0.0230515	0.0038092	0.00105838	0.00222547	0.0148243	0.0554509	0.0690635	0.0638625	0.0542591	0.0434076	0.0532903	0.0507762	0.0536174	0.0204873	0.0526507	0.0377988	0.0430675	0.0753144	0.0708052	0.0714207	0.299256	0.749252	0.0533148	0.0502836
299	9.1533	phosphoric acid	5.31469	2.21583	1.14126	1.42113	0.750008	1.2729	1.09676	1.2518	7.26591	0.900196	1.00917	0.938378	1.4603	0.705593	1.41711	0.9047	1.38298	2.49839	2.74481	2.79184	1.62539	1.48687	2.20288	2.83158	1.43231	0.966397	0.9469	0.726255	2.13598	2.37178	2.61281	2.44398	1.11364	1.29531	1.45613	1.72511	1.25302	1.00006	0.689636	1.07422	1.30338	1.07225	1.7476	1.62815	2.88392	1.64733	1.69439
205	9.1671	glycerol	0.250104	0.243993	0.238999	0.24071	0.24437	0.245516	0.296606	0.305402	0.283206	0.226901	0.255148	0.230381	0.241529	0.22764	0.238205	0.262567	0.117879	0.154897	0.172144	0.148621	0.212472	0.199168	0.20595	0.213359	0.278587	0.280521	0.272281	0.263923	0.150154	0.135964	0.161018	0.143254	0.149629	0.171859	0.167285	0.193807	0.197159	0.180608	0.176293	0.240043	0.171434	0.141317	0.146911	0.359189	0.816148	0.188445	0.18666
180	9.3591	nicotinic acid	0.0274813	0.0177428	0.0143855	0.0200221	0.0095973	0.0190834	0.0148363	0.0182172	0.047595	0.00689562	0.0107172	0.00701803	0.0150321	0.00661344	0.0209392	0.0132712	0.0114592	0.00831602	0.00788737	0.00549665	0.00793499	0.00759248	0.00727443	0.00827341	0	0	0	0.0212135	0.012768	0.0118665	0.0104129	0.0110396	0.0135906	0.0159067	0.0121891	0.0112938	0	0	0.0138018	0	0.00746616	0.00911566	0.0112501	0.011463	0.0125434	0.0198795	0.0135396
158	9.4085	isoleucine 2	0.123285	0.0448884	0.041002	0.0480374	0.0461904	0.0367052	0.041895	0.0333688	0.145239	0.0327856	0.0332271	0.0379042	0.0402499	0.0278643	0.0430775	0.043054	0.0985953	0.0734149	0.0464613	0.0408397	0.0259696	0.0252066	0.0176083	0.0162351	0.00563537	0	0	0.00970253	0.0423368	0.0545992	0.0462424	0.046719	0.025761	0.0281045	0.0286209	0.0335315	0.0135903	0.0345533	0.0203497	0.0260488	0.0422611	0.0488132	0.0615182	0.0893308	0.197401	0.0253782	0.0221538
142	9.4411	proline 2	3.81117	0.702216	0.78411	0.740413	0.852352	0.653563	0.944624	0.476258	3.49352	0.683994	0.497593	0.555169	0.67832	0.458802	0.639738	0.862035	4.13869	3.75897	2.4066	1.65156	0.419921	0.397078	0.127118	0.0803919	0.0238019	0.00686539	0.0149396	0.00973537	2.74732	4.79004	4.67052	3.11155	0.826866	1.01432	0.967888	0.713447	0.0393561	0.143515	0.106439	0.0469729	2.44296	3.06145	3.50308	1.84729	0.974231	1.42814	0.84713
245	9.5236	maleic acid	0.840277	0.311614	0.174116	0.302971	0.116249	0.146504	0.135153	0.11948	1.26496	0.0756869	0.133167	0.0710991	0.316716	0.0985981	0.260765	0.176308	0.0834793	0.0893471	0.102371	0.075032	0.130102	0.139908	0.161289	0.210148	0.379144	0.388942	0.340665	0.157924	0.253172	0.241074	0.219134	0.197342	0.174847	0.237026	0.226922	0.24023	0.335712	0.313539	0.232193	0.391629	0.174907	0.183992	0.234424	0.199106	0.244432	0.36812	0.336983
248	9.5799	glycine	0.0567596	0.0175636	0.0166501	0.0207874	0.015441	0.0182037	0.0208893	0.0189181	0.0599884	0.0174558	0.0151236	0.0156609	0.0161729	0.0125856	0.0158251	0.0204088	0.0533288	0.0524083	0.0435191	0.0367462	0.0163249	0.0136804	0.0159458	0.0145416	0.0137635	0.00699945	0.0138302	0.00874384	0.037488	0.0579358	0.046797	0.0369978	0.0125779	0.0256646	0.031385	0.0252255	0.0073559	0.0095742	0.00567619	0.012295	0.0272475	0.0218965	0.033996	0.0304403	0.0492056	0.0338096	0.0220742
247	9.6268	succinic acid	0.0508942	0.0307518	0.0290452	0.0280345	0.0232554	0.0234585	0.0298887	0.0251124	0.0708584	0.0190704	0.020503	0.0173301	0.0284105	0.0205361	0.0283793	0.0301156	0.00756343	0.00901825	0.0106138	0.0101725	0.0113082	0.0123229	0.0120863	0.0160348	0.0234154	0.0305168	0.025018	0.026636	0.0165115	0.0198586	0.0159153	0.0161467	0.0182481	0.0212205	0.0184101	0.0194249	0.0289132	0.0269984	0.0250127	0.0377894	0.0189475	0.0159979	0.0153938	0.018075	0.0158767	0.0240614	0.0180467
189	9.9452	glyceric acid	2.47263	0.692604	0.64253	0.689814	0.582825	0.718917	0.798984	0.683927	2.69664	0.631032	0.655259	0.613803	0.699042	0.547876	0.638594	0.655383	1.07484	1.8389	1.61108	1.26753	0.442457	0.467799	0.665978	0.942787	0.248376	0.124085	0.22529	0.213151	0.957356	1.48588	1.24042	1.49897	0.348684	0.551173	0.712801	0.716966	0.170647	0.240272	0.223307	0.308384	1.44476	1.16086	1.44408	1.16446	1.62877	0.891169	0.986633
241	10.0128	uracil	0.00276869	0.0283199	0.0433826	0.0275576	0.0291051	0.0162677	0.028885	0.0129412	0.0155479	0.00630214	0.00746189	0.00390691	0.0139555	0.0113718	0.0173845	0.0237859	0.00120849	0.0012569	0.00135309	0.00144813	0.00139446	0.00180589	0.00203909	0.00256447	0.00195501	0	0	0.00592685	0.0177952	0.018003	0.0158124	0.0148472	0.0183359	0.0201441	0.0127963	0.0160245	0.023037	0.0337656	0.0113906	0.0255509	0.0188668	0.0182313	0.0129114	0.0156436	0.0142129	0.0277626	0.0170607
245	10.0591	fumaric acid	0.49163	0.879782	0.516027	0.844879	0.334018	0.476941	0.483148	0.40918	0.972056	0.139593	0.283007	0.142558	0.572045	0.241411	0.627843	0.468402	0.0756424	0.0876779	0.0973558	0.0854859	0.10831	0.116857	0.133386	0.165138	0.538581	0.539106	0.575765	0.246294	0.55527	0.54516	0.512944	0.470186	0.487448	0.675381	0.562662	0.546365	0.998819	0.909052	0.655676	1.09926	0.431048	0.461915	0.471324	0.499128	0.516917	0.979443	0.689789
84	10.108	Nicotine	24.8782	8.43751	7.09153	7.06843	5.76088	7.46521	10.5176	6.02098	26.8849	7.38321	8.56525	7.3079	7.58577	6.68109	8.22379	7.99046	2.29414	4.48054	5.01267	4.69004	3.15186	5.55601	5.01239	4.57789	0.0305016	0.0585569	0.0499689	2.80033	4.97496	6.6895	5.31021	6.16208	5.55994	6.05015	5.31851	5.98148	2.08812	2.32776	5.25661	3.50799	7.77676	8.69557	4.62096	6.52077	5.74693	6.44198	4.6903
204	10.3343	serine 2	0.339817	0.0614726	0.0739801	0.0737724	0.0667763	0.0657388	0.0692373	0.0442195	0.405002	0.0622709	0.0468935	0.0478029	0.0622739	0.035896	0.0652443	0.0599903	0.192093	0.18648	0.219414	0.156586	0.0521748	0.041566	0.0515216	0.0551174	0.00620675	0.00106544	0.0073622	0.00997044	0.18416	0.29784	0.314328	0.167848	0.0691873	0.0823094	0.111899	0.109419	0.0103981	0.02131	0.0109917	0.0150781	0.154276	0.116683	0.216453	0.162661	0.222903	0.110643	0.131051
218	10.6971	threonine 2	0.127586	0.0285767	0.0353235	0.0336645	0.0293243	0.0327013	0.0366099	0.0309654	0.158763	0.0260726	0.0213271	0.0210774	0.0258456	0.0171838	0.0322623	0.0259042	0.077128	0.0890216	0.0766205	0.0550615	0.0217284	0.0205894	0.018509	0.01839	0.00465506	0	0.00373825	0.005873	0.0644163	0.0970505	0.0935776	0.0613588	0.0255159	0.0349632	0.0314017	0.0381435	0.00955416	0.0166386	0.00898708	0.0114714	0.0480928	0.0490642	0.0647812	0.0620139	0.0929954	0.0371992	0.0431362
254	10.8085	hydroquinone	0.00567179	0.126855	0.103521	0.0870267	0.0677738	0.179225	0.162315	0.173345	0.0346974	0.0152527	0.105557	0.0301868	0.0610837	0.0546315	0.081018	0.0782786	0.00382067	0.00510838	0.00550895	0.00559397	0.00711903	0.00709204	0.00763925	0.00870416	0.0981428	0.129088	0.123483	0.0286125	0.0410539	0.0408931	0.039683	0.040672	0.0509982	0.0667589	0.0371671	0.0369149	0.15553	0.147658	0.0878891	0.164618	0.0317766	0.0397955	0.0289086	0.0372936	0.0285513	0.0826458	0.0398122
219	11.01	2,4-dihydroxybutyric acid	0.00938399	0.0133101	0.0117202	0.013318	0.0110766	0.0147614	0.0158231	0.0143613	0.0124947	0.0103499	0.0131406	0.010782	0.013978	0.0101558	0.0146753	0.0124206	0.0235381	0.0231029	0.0224646	0.0190266	0.00941749	0.00960476	0.0112875	0.01667	0.00100832	0.00183453	0.00110265	0.00459255	0.0223361	0.0274603	0.0236598	0.0263395	0.00617416	0.0109829	0.0117183	0.0116899	0.00295042	0.00315743	0.00365116	0.0041423	0.0203652	0.016923	0.0242471	0.0169894	0.0131391	0.0100111	0.00914408
247	11.788	citramalic acid	0.0524103	0.0130114	0.0115714	0.0139776	0.00989002	0.016824	0.0173743	0.0162446	0.0683953	0.0113601	0.0131495	0.0114592	0.0128857	0.0100813	0.0135781	0.0129789	0.0202613	0.0252732	0.0246632	0.0173752	0.0147516	0.014948	0.0139593	0.0129637	0.0189339	0.0186135	0.0158338	0.0101149	0.022597	0.0222851	0.0264281	0.0197565	0.0124279	0.0162256	0.015894	0.014898	0.00993247	0.011551	0.00915785	0.0154199	0.0194584	0.0199176	0.0249346	0.0216994	0.015776	0.0179994	0.0180595
233	11.9926	malic acid	43.9411	13.2792	12.0645	13.2522	10.959	14.5228	15.4088	12.4985	43.8196	14.6463	13.9652	14.6871	13.9873	11.3557	12.6352	12.0961	9.65032	9.34739	10.6784	9.09922	12.8515	12.4792	12.5826	12.9801	32.1968	21.8209	40.5497	17.3125	11.577	11.3367	10.4272	9.39125	13.6082	15.3465	13.4871	13.3029	14.7282	15.8306	11.9509	20.1962	10.7563	11.1958	12.0021	11.5477	13.0793	19.3864	16.0553
217	12.2803	threitol	0.0559894	0.0583347	0.0508033	0.0513402	0.0441256	0.0548153	0.0656929	0.0609923	0.0709168	0.0360887	0.0475744	0.0391733	0.0472598	0.0384491	0.0495359	0.0458565	0.0255113	0.0254211	0.0234281	0.0260124	0.0406083	0.0387213	0.0372471	0.0318758	0.0999354	0.104201	0.0985527	0.0609613	0.035786	0.0385712	0.032319	0.031391	0.0591002	0.0440898	0.0418112	0.0381904	0.101539	0.0716738	0.0879567	0.0929365	0.0254477	0.0266984	0.032046	0.0306479	0.0397336	0.0388377	0.0384816
176	12.3104	methionine 2	0.0239075	0.00734962	0.00476002	0.0082287	0.00714346	0.00553568	0.00891524	0.00635886	0.0359465	0.00595257	0.00461709	0.00205487	0.00596808	0.00376577	0.00676618	0.00425734	0.00742326	0.00784053	0.00967289	0.00619512	0.00512739	0.00356383	0.00551181	0.00464076	0	0	0	0.00116357	0.0065147	0.00728941	0.00782971	0.00574292	0.0042961	0.00472648	0.00494226	0.0049979	0	0.00297907	0.000616811	0.00085053	0.00722833	0.00756405	0.00741509	0.0269039	0.0771703	0.0055713	0.00636598
156	12.356	pyroglutamic acid	0.817231	0.525458	0.262549	0.388497	0.196078	0.321318	0.255534	0.276155	1.09389	0.165861	0.280014	0.159064	0.305504	0.169709	0.3821	0.213034	0.294047	0.374924	0.31804	0.239266	0.27565	0.302435	0.291938	0.243083	0.390773	0.317057	0.34359	0.175989	0.450995	0.516116	0.459519	0.452123	0.356346	0.36608	0.386436	0.363273	0.452804	0.440456	0.357084	0.506356	0.271932	0.350047	0.389328	0.324763	0.263127	0.541646	0.384478
232	12.3604	aspartic acid 2	1.1168	0.15213	0.121863	0.158918	0.104369	0.116399	0.143545	0.0942818	1.3393	0.120756	0.0930236	0.0688957	0.134324	0.049682	0.131651	0.0791292	0.412735	0.469972	0.540613	0.36557	0.355142	0.261029	0.472456	0.323225	0.0233985	0.00354206	0.0778713	0.0324591	0.366467	0.374452	0.395369	0.317154	0.310245	0.236147	0.325944	0.321858	0.0410305	0.097755	0.0210072	0.0378701	0.163093	0.211464	0.286326	0.218572	0.306656	0.280091	0.39284
142	12.366	nornicotine	0.523814	0.0865793	0.0539641	0.077915	0.047142	0.0384976	0.0736844	0.0340026	0.687865	0.0280614	0.0239353	0.0416626	0.0510105	0.0549194	0.0767173	0.0282918	0.0127597	0.0150344	0.146956	0.0470258	0.0504722	0.0240843	0.161697	0.0547524	0	0	0	0.00157463	0.156054	0.174444	0.0863902	0.0699955	0.138109	0.0578372	0.0520318	0.0645272	0.0053412	0.0202228	0.00573226	0.00484748	0.0943265	0.0765512	0.505499	0.161571	0.104936	0.0598136	0.939496
304	12.4361	4-aminobutyric acid	0.532246	0.161655	0.166741	0.1918	0.1635	0.181915	0.240786	0.20634	0.647865	0.140208	0.156951	0.127677	0.161371	0.130429	0.15779	0.169492	0.169068	0.195293	0.171592	0.144159	0.171347	0.182783	0.159337	0.160706	0.0962102	0.0573009	0.0994335	0.102305	0.172779	0.168403	0.180546	0.158605	0.138192	0.146098	0.180064	0.176705	0.0923449	0.0999675	0.0734463	0.0954747	0.145359	0.16576	0.159758	0.308789	0.594496	0.200591	0.160304
292	12.725	erythronic acid	0.380291	0.125428	0.113007	0.126886	0.101088	0.14105	0.142786	0.140167	0.4333	0.105056	0.11516	0.109202	0.118077	0.0909143	0.113513	0.119414	0.208314	0.207908	0.228098	0.234491	0.192804	0.165504	0.228	0.283078	0.12386	0.0976889	0.178165	0.118477	0.222645	0.244565	0.261754	0.269576	0.155566	0.166765	0.223915	0.208802	0.0899183	0.105826	0.0849351	0.105027	0.186969	0.158656	0.249288	0.162729	0.186409	0.165628	0.193423
220	12.7732	cysteine	0.0176659	0.00809139	0.00660639	0.00784424	0.00670739	0.00689832	0.00942621	0.00601552	0.0275955	0.00574718	0.00584069	0.0042239	0.00802232	0.0038747	0.00929463	0.00453431	0.00415402	0.00269576	0.00350074	0.00300883	0.00415314	0.00317206	0.00497475	0.0049011	0	0	0.00214479	0.00336463	0.00459	0.00562549	0.00527853	0.00476033	0.00573932	0.00524177	0.00600452	0.00671744	0.00371376	0.00724276	0.00227863	0.00488247	0.00548768	0.00534491	0.00640336	0.00601768	0.00861596	0.00699448	0.00874774
267	12.835	m-Hydroxybenzoic acid	0.0302473	0.210765	0.392777	0.187815	0.284735	0.169489	0.365254	0.204544	0.091296	0.10821	0.0570173	0.129504	0.109448	0.205204	0.14442	0.286279	0.00628305	0.00701673	0.00797628	0.00807515	0.0114736	0.0123357	0.0123477	0.0123927	0.124286	0.115166	0.158761	0.0481226	0.0807394	0.084984	0.0785521	0.0765704	0.235014	0.236777	0.143719	0.12477	0.347865	0.327444	0.240886	0.428196	0.100948	0.108088	0.0860456	0.105864	0.0912763	0.186502	0.106469
179	12.9029	4-Hydroxyphenylethanol	0.0290027	0.0250195	0.0251568	0.0248351	0.0200535	0.027489	0.0344102	0.0286718	0.0327295	0.0276585	0.0343603	0.0312098	0.0293657	0.0234938	0.0256666	0.0236612	0.020003	0.0207479	0.0236298	0.0246741	0.00819689	0.00670986	0.0107826	0.0122246	0.0228832	0.116705	0.010213	0.0243588	0.017101	0.0196556	0.0214614	0.0224365	0.0108852	0.0104461	0.0126477	0.0110388	0.141835	0.0290241	0.0286881	0.0502162	0.0151584	0.0156651	0.0191037	0.0134568	0.0173091	0.0137837	0.0113774
292	12.925	threonic acid	2.62728	0.660553	0.641478	0.751729	0.599031	0.784776	0.82676	0.748438	2.84565	0.597317	0.664319	0.611967	0.689508	0.529176	0.600519	0.730357	3.48182	3.52322	4.1837	4.25624	0.911998	0.794542	1.44666	1.65987	0.158306	0.147327	0.31406	0.336479	2.28976	3.09276	3.3462	3.66771	0.609846	0.799358	0.988553	0.92262	0.130584	0.189335	0.113203	0.156279	1.94916	1.91296	2.87516	1.31308	1.02609	0.899958	0.778456
198	13.0084	alpha ketoglutaric acid	0.0308817	0.00310683	0.00322177	0.00248819	0.00294773	0.00479744	0.00503105	0.00455481	0.0378338	0.00411585	0.00507333	0.00480134	0.00373497	0.00238862	0.0036325	0.00271708	0.00732768	0.00941855	0.0105968	0.0104391	0.00784561	0.00752399	0.0098526	0.0155916	0	0	0	0.00719285	0.00449669	0.00510367	0.00457762	0.00501564	0.00466064	0.00251942	0.00544215	0.00384698	0.000508152	0.000333367	0.00252332	0.000907052	0.0031182	0.00205003	0.00477874	0.00408831	0.00391833	0.00468886	0.00894591
246	13.5082	glutamic acid 2	1.70814	0.223374	0.190392	0.220569	0.161546	0.236562	0.29501	0.203437	1.87433	0.236671	0.196419	0.188186	0.215971	0.112259	0.224102	0.186084	0.701842	0.77612	0.967818	0.923313	0.540849	0.476438	0.596555	0.67262	0.0146542	0	0.0696417	0.096043	0.60909	0.654954	0.755291	0.614459	0.35359	0.347906	0.529496	0.511147	0.0454427	0.132366	0.026389	0.0369038	0.408105	0.376703	0.59873	0.192713	0.0228549	0.282293	0.606497
267	13.5402	4-hydroxybenzoic acid	0.0280028	0.153809	0.337556	0.151709	0.248211	0.134392	0.307016	0.172845	0.0600637	0.0888185	0.0469402	0.107612	0.0730603	0.169145	0.0990135	0.247131	0.00612722	0.00714829	0.00723628	0.00721565	0.00851038	0.00893217	0.00950203	0.00914209	0.0617706	0.0620072	0.0600473	0.0381167	0.0619746	0.067237	0.0620329	0.061395	0.195703	0.19097	0.116106	0.102159	0.267637	0.2602	0.180012	0.322057	0.0913683	0.0950585	0.0757355	0.0839874	0.0727424	0.152741	0.0806954
218	13.59	DL-Phenylalanine	0.174034	0.060603	0.0469793	0.0578532	0.0452761	0.0558908	0.0767446	0.053063	0.22159	0.0406726	0.0500792	0.0296648	0.0537487	0.0242386	0.0570858	0.0445122	0.0689344	0.0709747	0.0719797	0.0524771	0.038674	0.0340785	0.0396348	0.0429499	0.0170349	0.0171317	0.0186039	0.0173353	0.0598962	0.0049601	0.0657654	0.0541806	0.0457317	0.0426094	0.053743	0.0589563	0.0274604	0.0295061	0.020927	0.0321425	0.0415368	0.0498777	0.0541582	0.0853337	0.199882	0.050864	0.0566918
160	14.7631	6-deoxy-D-glucose 1	0.061551	0.0289517	0.0282743	0.025801	0.0265127	0.0282517	0.0400421	0.0273655	0.0781644	0.0233215	0.0329876	0.0264972	0.0300935	0.0201705	0.0281219	0.0264209	0.0108062	0.0109658	0.0113303	0.0105817	0.0119156	0.0124786	0.0127427	0.0193119	0.0230848	0.0209419	0.0192291	0.0259255	0.0152444	0.0150642	0.0142391	0.0157899	0.0278201	0.00994955	0.017617	0.0153327	0.0248748	0.0181207	0.0338621	0.03295	0.0105633	0.00644558	0.0208756	0.0136252	0.0159671	0.0232265	0.0271337
174	14.8269	putrescine	0.330582	0.113168	0.0968676	0.0982662	0.0887837	0.0973296	0.132872	0.100694	0.411578	0.0854374	0.094113	0.0852083	0.0972398	0.0791546	0.104122	0.114277	0.178126	0.194739	0.163741	0.103126	0.128994	0.119161	0.115738	0.0720376	0.0641401	0.0441346	0.0527793	0.0475461	0.155355	0.22463	0.161653	0.199697	0.149933	0.0999547	0.0957048	0.0954545	0.0627445	0.0485059	0.0558239	0.0411054	0.14975	0.153693	0.119086	0.119993	0.108764	0.103463	0.106649
217	14.8506	ribitol	6.25	6.25	6.25	6.25	6.25	6.25	6.25	6.25	6.25	6.25	6.25	6.25	6.25	6.25	6.25	6.25	6.25	6.25	6.25	6.25	6.25	6.25	6.25	6.25	6.25	6.25	6.25	6.25	6.25	6.25	6.25	6.25	6.25	6.25	6.25	6.25	6.25	6.25	6.25	6.25	6.25	6.25	6.25	6.25	6.25	6.25	6.25
297	15.0802	4-hydroxy-3-methoxybenzoic acid	0.00416783	0.00888571	0.00795368	0.00791272	0.00486671	0.00774612	0.00801263	0.00790693	0.00821456	0.00175081	0.00490833	0.00197174	0.00547308	0.00386581	0.00824435	0.00660113	0.000137356	0.000133568	0.000356863	0.000328712	0.000382854	0.000677607	0.000626221	0.000412235	0	0	0	0.00104012	0.00382147	0.00339768	0.00353658	0.00398755	0.00592533	0.00563455	0.00430265	0.00394273	0.0110361	0.00992243	0.00675943	0.0125776	0.00383609	0.00409531	0.00376658	0.004408	0.00446825	0.00650507	0.00448524
156	15.2132	glutamine 3	0.122508	0.0111588	0.0080228	0.0109692	0.00677123	0.0129776	0.011588	0.0108202	0.173783	0.00607008	0.00841513	0.0068274	0.00991005	0.00579427	0.0142886	0.010391	0.0310747	0.0408651	0.0483273	0.0190215	0.0123989	0.00887144	0.0177805	0.00773347	0.0131977	0.0119315	0.0106769	0.00462013	0.0297919	0.0815564	0.0610951	0.0229298	0.00649826	0.00718604	0.0314017	0.0335989	0.0111861	0.0111349	0.00787071	0.0100691	0.0182702	0.0138488	0.0425334	0.0281966	0.0575159	0.00737375	0.0261599
204	15.6294	shikimic acid	0.455949	0.301707	0.230334	0.251813	0.185382	0.252243	0.276267	0.249938	0.565301	0.154028	0.221172	0.171119	0.227075	0.173069	0.251995	0.215872	0.313978	0.446623	0.493794	0.37111	0.177131	0.277022	0.262496	0.227484	0.13354	0.152986	0.148932	0.119627	0.331744	0.427713	0.378241	0.372678	0.206918	0.262468	0.27135	0.25813	0.169134	0.202778	0.140951	0.176646	0.344818	0.371115	0.307927	0.415156	0.254079	0.327696	0.267729
193	15.6882	3,4-dihydroxybenzoic acid	0.0265217	0.0873103	0.103363	0.0754736	0.0714093	0.0659292	0.100761	0.0661342	0.0605135	0.0361559	0.0501488	0.0407804	0.0554115	0.0688087	0.0715266	0.0892061	0.00570189	0.00665001	0.00818967	0.0079403	0.0926386	0.0876738	0.0784312	0.00928379	0.0731086	0.088615	0.0963474	0.040956	0.0415011	0.0435712	0.0384725	0.0375845	0.0844501	0.119483	0.0846783	0.0924946	0.120085	0.125314	0.0787963	0.130336	0.0540507	0.0665604	0.033797	0.057496	0.0704879	0.0689047	0.0409323
273	15.7839	isocitric acid	35.0992	4.52116	4.15711	4.37456	4.03327	5.43608	5.87032	4.78757	34.0996	6.05857	5.60276	6.27035	4.72352	4.40585	4.42918	4.5371	3.29541	3.25334	2.89717	2.24129	2.71943	2.80183	2.19232	2.31994	4.07241	4.38764	3.14359	2.71515	2.85359	3.41099	3.64165	3.20798	2.16199	2.37331	3.98132	3.81929	1.72937	2.85216	2.11322	3.49559	2.05289	2.46162	3.22473	2.60942	2.5933	2.03181	3.08681
264	16.1786	adenine 1	0.258544	0.0781582	0.0203464	0.0729121	0.0194958	0.0593404	0.0665562	0.0714854	0.366365	0.0424136	0.0536367	0.0233173	0.0734383	0.016717	0.0973179	0.0324112	0.0658607	0.0668792	0.0684494	0.0535844	0.112687	0.115959	0.0937337	0.0616641	0	0	0	0.0197688	0.0635586	0.0768505	0.0733684	0.0602324	0.0454101	0.0358217	0.103267	0.0985546	0.0116965	0.0207006	0.0159224	0.0124996	0.0605299	0.0638784	0.0664346	0.108705	0.223391	0.0717798	0.0974179
345	16.2787	quinic acid	8.64128	3.09556	2.19255	2.71005	1.97005	2.49515	2.76178	2.57374	8.63804	1.97657	2.32214	2.03836	2.50397	1.77358	2.60886	2.29999	10.7865	13.3869	14.0476	11.9699	1.9687	2.00965	3.10889	3.35794	1.72741	1.7576	1.76238	0.822483	7.49637	11.3625	9.00641	12.4746	1.85685	2.61686	2.40006	2.13007	1.15918	1.22616	0.868732	1.10926	5.78348	4.75225	7.90256	4.96778	3.26191	2.79889	2.55152
217	16.4457	fructose 1	25.752	11.4299	11.2612	10.2004	10.8004	10.6211	14.4789	9.88316	26.8381	11.7711	11.5462	12.4135	12.304	8.83461	11.0931	11.3351	8.31854	7.27924	6.78958	6.20353	9.25784	8.37721	9.23817	12.667	6.7769	3.08801	5.31745	12.5047	7.16966	7.59383	6.2519	6.96187	12.3337	6.05672	7.49045	7.08375	4.74334	5.67382	10.3395	7.3168	3.45929	2.26067	8.81443	4.56746	6.8957	7.76372	11.2867
217	16.549	fructose2	17.9147	7.77577	7.81452	7.12307	7.60242	7.58851	10.4017	7.13588	18.5135	8.82977	8.597	8.6419	8.44421	6.61561	7.89428	7.79429	6.72783	5.94653	5.46354	4.88754	8.30892	7.36745	8.26366	10.981	5.1114	2.39533	4.18195	9.3287	5.10603	5.63403	4.4471	5.02988	9.78785	4.77052	6.26573	5.77966	3.61704	4.37091	7.40022	5.36972	2.67303	2.69449	6.84187	3.49748	5.48198	5.54474	8.68148
319	16.7122	glucose 1	30.0438	15.2785	15.2943	14.0278	14.1155	14.4137	20.0851	13.2949	29.3367	16.5546	16.3608	17.0517	16.9129	11.4774	14.7167	15.4139	15.4631	14.4188	13.7685	12.8346	11.347	10.7124	12.1345	16.409	5.58198	3.39	4.45353	15.3304	12.8931	14.1464	11.7852	12.6725	17.1515	7.89481	9.86203	9.3814	4.8073	5.49348	11.416	7.49317	6.10115	3.1516	13.7759	7.1047	9.70457	12.6756	14.7667
230	16.7572	lysine 2	0.129775	0.00778918	0.00562932	0.00773971	0.0063725	0.00641964	0.00808141	0.00790896	0.161012	0.00648187	0.00804437	0.00585649	0.00769044	0.0041448	0.00726844	0.00649713	0.0141762	0.00990444	0.007423	0.00601962	0.00618435	0.00472453	0.00571335	0.0116038	0.00338906	0	0.0044106	0.00351041	0.00744505	0.0120556	0.0079709	0.00860612	0.00607152	0.00539701	0.00702544	0.00587526	0.00433161	0.00620656	0.00292603	0.00469945	0.00718869	0.00607948	0.00879356	0.0182853	0.0542345	0.00535351	0.00894324
319	16.8799	glucose 2	4.9386	2.25888	2.32661	2.16026	2.19691	2.27855	3.28783	2.37568	4.91639	2.41336	2.40561	2.38819	2.4703	1.5831	2.13537	2.26577	4.97704	3.99149	3.53007	2.89867	2.20146	1.85202	2.65735	6.28498	0.87444	0.52287	0.682352	2.09275	2.40977	2.98488	2.10006	2.51835	3.19093	1.21658	1.67111	1.56544	0.775217	0.897091	1.69594	1.19207	0.919078	0.50487	2.97103	1.07504	1.73168	1.94409	2.80287
218	16.9255	tyrosine 2	0.218852	0.0258294	0.0174339	0.0268703	0.0157963	0.0290102	0.0309064	0.0275808	0.351675	0.0201289	0.0285862	0.0171871	0.0266612	0.0116986	0.0319672	0.0203168	0.0659788	0.04862	0.0339436	0.0277373	0.0339401	0.0250778	0.0255981	0.0428346	0.00773603	0.00959602	0.0110736	0.00916671	0.0302395	0.0441021	0.0319472	0.0345123	0.0259047	0.0157375	0.0269938	0.0268864	0.0102705	0.0122581	0.012024	0.0132128	0.0241377	0.0255758	0.0390409	0.0559571	0.204283	0.0211086	0.0332785
333	17.7143	gluconic acid 2	0.0591775	0.0314195	0.0250771	0.0293441	0.02373	0.0353447	0.0394988	0.0365889	0.0688229	0.0292375	0.0366952	0.0281763	0.0301621	0.0217966	0.0269938	0.0282907	0.00511471	0.00498441	0.00297736	0.00464966	0.0199742	0.0148955	0.0143954	0.0138475	0.00903564	0.00602574	0.0108584	0.0121505	0.00795169	0.00840332	0.00823348	0.00769401	0.0149766	0.0127617	0.0278095	0.0187142	0.00907735	0.0144749	0.00758524	0.0106532	0.00604506	0.00825649	0.00972144	0.00666081	0.0216379	0.008852	0.021922
313	17.7919	palmitic acid	0.382287	0.110038	0.0547444	0.0891749	0.0808332	0.159203	0.100943	0.21817	0.462827	0.0511094	0.133471	0.116088	0.17301	0.048616	0.206495	0.0903555	0.0757315	0.0663654	0.0745412	0.0682483	0.0637698	0.0640206	0.0871795	0.0896798	0.459759	0.592674	0.610989	0.111268	0.0945585	0.0898222	0.074339	0.076721	0.104973	0.0545462	0.0952669	0.090057	0.124817	0.107943	0.107635	0.164429	0.0873835	0.103162	0.0914831	0.0918057	0.113542	0.138893	0.121357
333	18.1227	mucic acid	0.0218807	0.00849273	0.00688874	0.00936407	0.00650983	0.0101268	0.0104116	0.00908525	0.0316884	0.00578964	0.00797578	0.00729623	0.0070852	0.00628111	0.00719293	0.00678285	0.00592761	0.00595418	0.0076081	0.0101916	0.00566899	0.00532314	0.00967101	0.0124097	0.00545051	0.00474862	0.00826315	0.00614091	0.00647278	0.00847142	0.00943594	0.00978644	0.00701646	0.00553729	0.0065044	0.00818638	0.0064157	0.0052914	0.00498928	0.00595371	0.00664501	0.005498	0.0138214	0.00781457	0.0115178	0.00606948	0.00995385
205	18.428	N-Acetyl glucosamine	1.2913	0.548184	0.494902	0.525997	0.437087	0.497091	0.596675	0.437943	1.32489	0.48755	0.490866	0.509389	0.541689	0.453593	0.514146	0.516997	0.799424	0.81652	0.812323	0.837872	0.187991	0.146139	0.177024	0.616964	0.0660503	0.0338471	0.0537407	0.325481	0.757437	0.719741	0.765538	0.764702	0.513252	0.546225	0.547239	0.175224	0.274962	0.299775	0.248882	0.33601	0.645336	0.644644	0.72976	0.638171	0.617259	0.601313	0.626767
318	18.5163	Myo-Inositol	10.3064	4.14435	3.75762	4.03017	3.4139	3.87021	4.70693	3.51568	10.7775	3.60685	3.62103	3.75155	3.97386	3.34103	3.82938	3.95955	7.24527	7.30649	7.31473	7.5171	4.71644	4.75269	5.30995	5.43351	1.8813	1.02997	1.99482	2.13094	6.85178	6.49069	7.00081	6.95162	4.25067	4.29302	4.69521	5.50711	1.75228	1.9861	1.65789	2.2263	5.7335	5.66199	6.67873	5.60123	5.48455	4.63005	5.61376
396	18.7239	caffeic acid	0.00618252	0.0285611	0.0275819	0.0178787	0.0152277	0.0228618	0.0244618	0.0193691	0.0182787	0.00300887	0.00788433	0.00326518	0.0575996	0.0240807	0.0432594	0.041748	0.000815302	0.000885389	0.00091378	0.000876697	0.00165236	0.00132599	0.00138681	0.00131152	0.00321541	0.00280119	0.00259526	0.00238492	0.0183329	0.0169381	0.0144275	0.0149112	0.0236621	0.0215516	0.0163053	0.0153288	0.0286087	0.0262383	0.0211385	0.032627	0.0122174	0.0125607	0.01214	0.0116647	0.0134844	0.0177753	0.0115996
202	19.5315	tryptophan 2	0.0538	0.0178658	0.00530948	0.0120337	0.00795418	0.0205237	0.0151605	0.0235237	0.0970708	0.00599701	0.0156226	0.0101203	0.0152639	0.00544525	0.025733	0.00836362	0.0400153	0.0128509	0.0116112	0.0116077	0.0435546	0.0115385	0.0105049	0.00769455	0	0	0	0	0.0090975	0.015236	0.0147958	0.0147852	0.00531506	0.00402041	0.00372207	0.0063408	0	0	0	0	0.0138763	0.0127838	0.0162091	0.0147688	0.0298	0.00230688	0.0056828
361	23.1352	sucrose	4.76782	8.46027	5.19691	5.89693	4.63507	5.8722	5.05668	5.5304	4.92923	1.73868	1.76848	1.57319	3.02988	5.62261	7.14644	4.40849	5.67029	1.93677	3.63247	6.25241	1.64889	1.48915	2.95205	4.61689	1.41585	0.835743	0.90504	2.17707	5.86585	4.03719	3.35552	3.51823	1.22057	2.64795	2.13846	2.82452	1.85986	1.97673	1.95197	2.29294	4.37597	5.12241	6.33649	0.754151	0.126966	2.50496	3.52648
324	23.9264	guanosine	0.0203781	0.0107861	0.00515366	0.0106917	0.00590992	0.0155071	0.00908088	0.014278	0.034288	0.00539069	0.0116247	0.00781936	0.0111037	0.0060877	0.0147028	0.00624315	0.00321301	0.00288251	0.00288118	0.00279386	0.00942327	0.0103262	0.00885505	0.00580038	0	0	0	0.00365881	0.00470133	0.0049987	0.00540961	0.00425977	0.00771754	0.00641918	0.0120371	0.0114423	0.00754841	0.00804326	0.0109841	0.011754	0.00894892	0.0101143	0.00757572	0.0151555	0.0151015	0.0103278	0.0124761
204	24.0885	maltose2	0.168019	0.11686	0.0905857	0.105269	0.0913135	0.132843	0.129491	0.126379	0.43387	0.0799045	0.101235	0.0931685	0.104871	0.0902574	0.140188	0.0941794	0.0557446	0.0494814	0.0457133	0.0413103	0.0967375	0.071419	0.0868656	0.0883721	0.168148	0.0781017	0.0661388	0.0585225	0.0656766	0.0651775	0.0515491	0.073524	0.104656	0.0696927	0.0983213	0.103797	0.0935896	0.153521	0.0839181	0.095367	0.066639	0.0676029	0.117335	0.0906949	0.219156	0.135932	0.135462
361	24.1579	turanose1	0.277642	0.0357519	0.0209767	0.0370418	0.0240384	0.0490786	0.0368724	0.0520797	0.38052	0.0186783	0.0336545	0.0242007	0.0335686	0.0190745	0.0552438	0.0239731	0.0103857	0.00768377	0.00848793	0.00966946	0.0202312	0.0164731	0.0204442	0.0261382	0.0210402	0.0111624	0.0160758	0.0165566	0.0146471	0.0141715	0.0137345	0.0131393	0.0245691	0.017015	0.0231733	0.0274101	0.0267776	0.028213	0.0341106	0.0394662	0.0198396	0.016872	0.0242525	0.026242	0.0536735	0.0301371	0.0397374
361	24.4701	turanose2	0.0798661	0.0594372	0.0360112	0.0622673	0.0423488	0.077058	0.0648675	0.0819643	0.128642	0.0328823	0.0594416	0.0383454	0.0555746	0.0312199	0.0763924	0.040268	0.0169731	0.0170583	0.0186414	0.0205416	0.0315639	0.030669	0.0338115	0.0371208	0.0335265	0.0162921	0.023707	0.0292888	0.0247273	0.0279644	0.0277405	0.026298	0.0356484	0.0249903	0.0378515	0.037358	0.0427676	0.0435946	0.0534178	0.0503212	0.0394889	0.0351329	0.0451618	0.0500075	0.0875395	0.0450461	0.0555493
204	24.822	melibiose2	0.149491	0.164124	0.112323	0.148598	0.116524	0.177187	0.159869	0.168681	0.190279	0.0950012	0.158805	0.109208	0.152295	0.104569	0.201886	0.125569	0.0335161	0.0291171	0.033333	0.0329256	0.136309	0.1218	0.115459	0.0960428	0.101325	0.0714339	0.0903231	0.106129	0.0548762	0.0612376	0.0596583	0.0591846	0.123764	0.0959492	0.15424	0.154282	0.130732	0.146766	0.179557	0.182377	0.0945692	0.103381	0.0762499	0.137118	0.271004	0.177851	0.150012
345	26.2522	chlorogenic acid 2	0.666543	0.0948068	0.0318581	0.0602609	0.043345	0.0969488	0.0320491	0.10997	0.84151	0.0169473	0.0398541	0.019314	0.105976	0.0647529	0.187236	0.0568956	0.0165169	0.0079453	0.0075697	0.0167233	0.012961	0.012259	0.012331	0.013841	0.0324118	0.0265866	0.0250651	0.0127244	0.0188319	0.0264792	0.0175645	0.0188549	0.0152435	0.0141617	0.0160839	0.0165349	0.0419035	0.0281026	0.0280012	0.0429706	0.0299136	0.0302716	0.0206428	0.0264968	0.0304948	0.0279354	0.021227
The concentration of the metabolite was the sum of the two or more derivative products
m/z	RetTime	ID	QC1	QC10	QC11	QC12	QC13	QC14	QC15	QC16	QC2	QC3	QC4	QC5	QC6	QC7	QC8	QC9	15UL-1	15UL-2	15UL-3	15UL-4	15ML-1	15ML-2	15ML-3	15ML-4	15LL-1	15LL-2	15LL-3	15LL-4	25UL-1	25UL-2	25UL-3	25UL-4	25ML-1	25ML-2	25ML-3	25ML-4	25LL-1	25LL-2	25LL-3	25LL-4	35UL-1	35UL-2	35UL-3	35UL-4	35ML-1	35ML-2	35ML-3
205	6.2815	glycolic acid	0.00368263	0.00430609	0.0046827	0.00400562	0.00274535	0.00374754	0.00453132	0.00242165	0.00545904	0.00109216	0.00121863	0.00118925	0.00249298	0.00207962	0.00319317	0.00398476	0.00122456	0.00163321	0.00157699	0.00160213	0.0015661	0.00156891	0.002	0.00160738	0	0	0	0.000638255	0.00269053	0.00299645	0.00314166	0.0027138	0.00332565	0.00414385	0.0036837	0.00375465	0.00458009	0.00380293	0.00373272	0.00469675	0.0031182	0.00332158	0.0027682	0.00325477	0.00307716	0.00374508	0.00291965
116	6.672	alanine 1	0.357524	0.0501155	0.10398	0.0908197	0.0965187	0.0657494	0.123925	0.111349	0.379827	0.10232	0.0598641	0.0738567	0.0639321	0.0804084	0.0694809	0.141735	0.0987186	0.106848	0.164897	0.222959	0.023395	0.0470818	0.0377223	0.0506229	0.0076296	0.00366201	0.0230077	0.0396178	0.122563	0.0931214	0.146634	0.100039	0.0169144	0.0614863	0.0825818	0.112283	0.0195045	0.0378976	0.0140923	0.0275023	0.271027	0.168578	0.0884892	0.260023	0.599677	0.128877	0.214077
190	7.237	oxalic acid	0.0105869	0.0142967	0.014573	0.0167085	0.0130377	0.0143689	0.0144418	0.017819	0.0195733	0.0120888	0.0137489	0.0192464	0.0158073	0.0176462	0.0180859	0.010853	0.00551554	0.00391147	0.00465498	0.00597037	0.00512117	0.00654868	0.00621213	0.00422966	0.0437833	0.0504426	0.0895298	0.0201523	0.00573716	0.00475883	0.0047774	0.00508249	0.00625503	0.0142477	0.0071637	0.00919807	0.0335873	0.0308757	0.0160587	0.0455383	0.0100001	0.0103837	0.00628695	0.0111385	0.00914525	0.0194026	0.00894912
125	7.1373	2-furoic acid	0.00279557	0.00537992	0.00862966	0.00508452	0.00821197	0.00432727	0.0109717	0.00283406	0.00316884	0.00143284	0.000722631	0.00421725	0.00155586	0.00645672	0.0024701	0.00818627	0.000136955	0.000190355	0.000163276	0.000243505	0.000206323	7.67102e-05	7.98045e-05	0.000563753	0	0	0	0	0.00220507	0.00244426	0.00238301	0.00177269	0.00504197	0.00413544	0.00310903	0.00388899	0.010116	0.00318503	0.00565707	0.00911897	0.00348179	0.00396003	0.00328637	0.00342266	0.00312542	0.00524962	0.00252919
86		leucine	0.229874	0.111761	0.102402	0.129533	0.126746	0.108316	0.129882	0.104174	0.329068	0.0820276	0.104057	0.0874494	0.105017	0.0815143	0.108401	0.113453	0.0911234	0.0884785	0.101453	0.0607825	0.0595962	0.0639676	0.0543611	0.0430164	0.0104417	0.0149021	0.0207285	0.0193539	0.0726042	0.0822751	0.0763044	0.0818027	0.0629646	0.0696758	0.0664989	0.0703966	0.0459956	0.0596408	0.053177	0.0523022	0.108411	0.112035	0.0926079	0.377868	0.934336	0.0723005	0.0591035
216	7.9886	mimosine 1	0.000930066	0.00232684	0.00145507	0.00163757	0.000593883	0.00226044	0.00114967	0.00154604	0.00249296	0.000417707	0.00118285	0.000638406	0.00132637	0.000525741	0.00253875	0.00140561	0.000205633	0.000215149	7.71924e-05	8.12987e-05	0.00032149	0.000461631	0.000436482	0.000536548	0	0	0	0.000548952	0.000892937	0.000671467	0.000950844	0.000722446	0.00086656	0.000970733	0.000893002	0.000765488	0.00110137	0.000876945	0.000921393	0.00101741	0.000805975	0.000868073	0.00087364	0.000969244	0.00137005	0.00170481	0.00120183
147	8.1381	malonic acid 1	2.12241	0.375147	0.320925	0.294611	0.316785	0.416266	0.432933	0.379041	1.52939	0.383893	0.361109	0.484672	0.299385	0.331639	0.323355	0.278006	0.177812	0.167031	0.162428	0.151182	0.398252	0.275098	0.334112	0.398878	0.297498	0.223996	0.240989	0.153201	0.19061	0.21526	0.199006	0.185044	0.34621	0.258816	0.361929	0.329895	0.303933	0.298953	0.271346	0.393235	0.220721	0.183074	0.213282	0.310984	0.720786	0.311925	0.298895
144	8.3201	valine 2	0.211626	0.0751708	0.0746327	0.0788857	0.0778794	0.0744359	0.0885081	0.0683202	0.269341	0.0620784	0.0693965	0.0771152	0.0740177	0.0616484	0.0760846	0.0827122	0.0976684	0.0671532	0.0585741	0.0429507	0.0484681	0.0474507	0.0374483	0.0312887	0.0152256	0.00232845	0.0105222	0.0291076	0.067055	0.0727505	0.0750399	0.0663692	0.0508931	0.0607765	0.06104	0.0620129	0.0308809	0.0631103	0.0377975	0.0583609	0.0801703	0.0874155	0.0834009	0.166551	0.356831	0.0554639	0.051478
189	8.5947	urea	0.0305497	0.0174931	0.012832	0.0168791	0.0118957	0.0217683	0.0301891	0.0237452	0.0486297	0.0162787	0.0156524	0.0101835	0.0177456	0.00842408	0.017777	0.0133949	0.0113588	0.00872032	0.00872153	0.0115898	0.0112744	0.010002	0.00937174	0.0113159	0.00724307	0	0	0.00961454	0.0112395	0.0105587	0.0114118	0.0098251	0.00950541	0.0103115	0.010072	0.0141672	0.0145931	0.0189085	0.00881376	0.0210237	0.0103157	0.0123874	0.0117336	0.0138274	0.0130714	0.0168341	0.0149107
179	8.7217	benzoic acid	0.0114578	0.0136959	0.0190155	0.0112275	0.0138677	0.011133	0.0173069	0.0137457	0.0146432	0.00794038	0.00662992	0.00938767	0.00846444	0.0107527	0.00955777	0.0205927	0.00287806	0.00339639	0.00270052	0.034077	0.00426297	0.033321	0.00685993	0.00485311	0	0	0.0890121	0.0112391	0.00566549	0.00632645	0.00593097	0.00653745	0.0120566	0.0120911	0.00973053	0.00874572	0.0191464	0.0169592	0.0131748	0.0200682	0.00717548	0.00861606	0.00725113	0.00849094	0.0073082	0.00960552	0.00757262
116		serine	0.379128	0.089612	0.0950189	0.10383	0.0848542	0.101663	0.103489	0.0785248	0.467442	0.0882705	0.0845548	0.0773446	0.0945229	0.0603869	0.0984849	0.0927157	0.260116	0.262767	0.276875	0.202024	0.0927324	0.0856337	0.0910904	0.087152	0.00620675	0.00106544	0.0073622	0.0218648	0.22532	0.335474	0.348509	0.215813	0.105417	0.12171	0.173708	0.152688	0.0325755	0.0393288	0.0266133	0.0415575	0.181512	0.151768	0.250002	0.204327	0.279933	0.154322	0.151219
84	8.9525	pipecolic acid 1	0.0806859	0.0339076	0.0285918	0.0287542	0.0296857	0.0363882	0.0471016	0.0307948	0.0999563	0.028886	0.0329568	0.0294476	0.0339174	0.0274675	0.032228	0.0389543	0.0186833	0.020198	0.0145526	0.0152705	0.0235524	0.0232994	0.0161759	0.0112656	0.0255216	0.0414181	0.0276873	0.00937553	0.0302927	0.0313581	0.0370943	0.0376344	0.029231	0.0303443	0.039823	0.0386667	0.0166325	0.0209193	0.0177142	0.0197425	0.028377	0.0305843	0.0282727	0.0272901	0.0281622	0.0338697	0.0258426
299	9.1533	phosphoric acid	5.31469	2.21583	1.14126	1.42113	0.750008	1.2729	1.09676	1.2518	7.26591	0.900196	1.00917	0.938378	1.4603	0.705593	1.41711	0.9047	1.38298	2.49839	2.74481	2.79184	1.62539	1.48687	2.20288	2.83158	1.43231	0.966397	0.9469	0.726255	2.13598	2.37178	2.61281	2.44398	1.11364	1.29531	1.45613	1.72511	1.25302	1.00006	0.689636	1.07422	1.30338	1.07225	1.7476	1.62815	2.88392	1.64733	1.69439
205	9.1671	glycerol	0.250104	0.243993	0.238999	0.24071	0.24437	0.245516	0.296606	0.305402	0.283206	0.226901	0.255148	0.230381	0.241529	0.22764	0.238205	0.262567	0.117879	0.154897	0.172144	0.148621	0.212472	0.199168	0.20595	0.213359	0.278587	0.280521	0.272281	0.263923	0.150154	0.135964	0.161018	0.143254	0.149629	0.171859	0.167285	0.193807	0.197159	0.180608	0.176293	0.240043	0.171434	0.141317	0.146911	0.359189	0.816148	0.188445	0.18666
180	9.3591	nicotinic acid	0.0274813	0.0177428	0.0143855	0.0200221	0.0095973	0.0190834	0.0148363	0.0182172	0.047595	0.00689562	0.0107172	0.00701803	0.0150321	0.00661344	0.0209392	0.0132712	0.0114592	0.00831602	0.00788737	0.00549665	0.00793499	0.00759248	0.00727443	0.00827341	0	0	0	0.0212135	0.012768	0.0118665	0.0104129	0.0110396	0.0135906	0.0159067	0.0121891	0.0112938	0	0	0.0138018	0	0.00746616	0.00911566	0.0112501	0.011463	0.0125434	0.0198795	0.0135396
158	9.4085	isoleucine 2	0.123285	0.0448884	0.041002	0.0480374	0.0461904	0.0367052	0.041895	0.0333688	0.145239	0.0327856	0.0332271	0.0379042	0.0402499	0.0278643	0.0430775	0.043054	0.0985953	0.0734149	0.0464613	0.0408397	0.0259696	0.0252066	0.0176083	0.0162351	0.00563537	0	0	0.00970253	0.0423368	0.0545992	0.0462424	0.046719	0.025761	0.0281045	0.0286209	0.0335315	0.0135903	0.0345533	0.0203497	0.0260488	0.0422611	0.0488132	0.0615182	0.0893308	0.197401	0.0253782	0.0221538
142	9.4411	proline 2	3.81117	0.702216	0.78411	0.740413	0.852352	0.653563	0.944624	0.476258	3.49352	0.683994	0.497593	0.555169	0.67832	0.458802	0.639738	0.862035	4.13869	3.75897	2.4066	1.65156	0.419921	0.397078	0.127118	0.0803919	0.0238019	0.00686539	0.0149396	0.00973537	2.74732	4.79004	4.67052	3.11155	0.826866	1.01432	0.967888	0.713447	0.0393561	0.143515	0.106439	0.0469729	2.44296	3.06145	3.50308	1.84729	0.974231	1.42814	0.84713
245	9.5236	maleic acid	0.840277	0.311614	0.174116	0.302971	0.116249	0.146504	0.135153	0.11948	1.26496	0.0756869	0.133167	0.0710991	0.316716	0.0985981	0.260765	0.176308	0.0834793	0.0893471	0.102371	0.075032	0.130102	0.139908	0.161289	0.210148	0.379144	0.388942	0.340665	0.157924	0.253172	0.241074	0.219134	0.197342	0.174847	0.237026	0.226922	0.24023	0.335712	0.313539	0.232193	0.391629	0.174907	0.183992	0.234424	0.199106	0.244432	0.36812	0.336983
248	9.5799	glycine	0.0567596	0.0175636	0.0166501	0.0207874	0.015441	0.0182037	0.0208893	0.0189181	0.0599884	0.0174558	0.0151236	0.0156609	0.0161729	0.0125856	0.0158251	0.0204088	0.0533288	0.0524083	0.0435191	0.0367462	0.0163249	0.0136804	0.0159458	0.0145416	0.0137635	0.00699945	0.0138302	0.00874384	0.037488	0.0579358	0.046797	0.0369978	0.0125779	0.0256646	0.031385	0.0252255	0.0073559	0.0095742	0.00567619	0.012295	0.0272475	0.0218965	0.033996	0.0304403	0.0492056	0.0338096	0.0220742
247	9.6268	succinic acid	0.0508942	0.0307518	0.0290452	0.0280345	0.0232554	0.0234585	0.0298887	0.0251124	0.0708584	0.0190704	0.020503	0.0173301	0.0284105	0.0205361	0.0283793	0.0301156	0.00756343	0.00901825	0.0106138	0.0101725	0.0113082	0.0123229	0.0120863	0.0160348	0.0234154	0.0305168	0.025018	0.026636	0.0165115	0.0198586	0.0159153	0.0161467	0.0182481	0.0212205	0.0184101	0.0194249	0.0289132	0.0269984	0.0250127	0.0377894	0.0189475	0.0159979	0.0153938	0.018075	0.0158767	0.0240614	0.0180467
189	9.9452	glyceric acid	2.47263	0.692604	0.64253	0.689814	0.582825	0.718917	0.798984	0.683927	2.69664	0.631032	0.655259	0.613803	0.699042	0.547876	0.638594	0.655383	1.07484	1.8389	1.61108	1.26753	0.442457	0.467799	0.665978	0.942787	0.248376	0.124085	0.22529	0.213151	0.957356	1.48588	1.24042	1.49897	0.348684	0.551173	0.712801	0.716966	0.170647	0.240272	0.223307	0.308384	1.44476	1.16086	1.44408	1.16446	1.62877	0.891169	0.986633
241	10.0128	uracil	0.00276869	0.0283199	0.0433826	0.0275576	0.0291051	0.0162677	0.028885	0.0129412	0.0155479	0.00630214	0.00746189	0.00390691	0.0139555	0.0113718	0.0173845	0.0237859	0.00120849	0.0012569	0.00135309	0.00144813	0.00139446	0.00180589	0.00203909	0.00256447	0.00195501	0	0	0.00592685	0.0177952	0.018003	0.0158124	0.0148472	0.0183359	0.0201441	0.0127963	0.0160245	0.023037	0.0337656	0.0113906	0.0255509	0.0188668	0.0182313	0.0129114	0.0156436	0.0142129	0.0277626	0.0170607
245	10.0591	fumaric acid	0.49163	0.879782	0.516027	0.844879	0.334018	0.476941	0.483148	0.40918	0.972056	0.139593	0.283007	0.142558	0.572045	0.241411	0.627843	0.468402	0.0756424	0.0876779	0.0973558	0.0854859	0.10831	0.116857	0.133386	0.165138	0.538581	0.539106	0.575765	0.246294	0.55527	0.54516	0.512944	0.470186	0.487448	0.675381	0.562662	0.546365	0.998819	0.909052	0.655676	1.09926	0.431048	0.461915	0.471324	0.499128	0.516917	0.979443	0.689789
84	10.108	nicotine	24.8782	8.43751	7.09153	7.06843	5.76088	7.46521	10.5176	6.02098	26.8849	7.38321	8.56525	7.3079	7.58577	6.68109	8.22379	7.99046	2.29414	4.48054	5.01267	4.69004	3.15186	5.55601	5.01239	4.57789	0.0305016	0.0585569	0.0499689	2.80033	4.97496	6.6895	5.31021	6.16208	5.55994	6.05015	5.31851	5.98148	2.08812	2.32776	5.25661	3.50799	7.77676	8.69557	4.62096	6.52077	5.74693	6.44198	4.6903
218	10.6971	threonine 2	0.127586	0.0285767	0.0353235	0.0336645	0.0293243	0.0327013	0.0366099	0.0309654	0.158763	0.0260726	0.0213271	0.0210774	0.0258456	0.0171838	0.0322623	0.0259042	0.077128	0.0890216	0.0766205	0.0550615	0.0217284	0.0205894	0.018509	0.01839	0.00465506	0	0.00373825	0.005873	0.0644163	0.0970505	0.0935776	0.0613588	0.0255159	0.0349632	0.0314017	0.0381435	0.00955416	0.0166386	0.00898708	0.0114714	0.0480928	0.0490642	0.0647812	0.0620139	0.0929954	0.0371992	0.0431362
254	10.8085	hydroquinone	0.00567179	0.126855	0.103521	0.0870267	0.0677738	0.179225	0.162315	0.173345	0.0346974	0.0152527	0.105557	0.0301868	0.0610837	0.0546315	0.081018	0.0782786	0.00382067	0.00510838	0.00550895	0.00559397	0.00711903	0.00709204	0.00763925	0.00870416	0.0981428	0.129088	0.123483	0.0286125	0.0410539	0.0408931	0.039683	0.040672	0.0509982	0.0667589	0.0371671	0.0369149	0.15553	0.147658	0.0878891	0.164618	0.0317766	0.0397955	0.0289086	0.0372936	0.0285513	0.0826458	0.0398122
219	11.01	2,4-dihydroxybutyric acid	0.00938399	0.0133101	0.0117202	0.013318	0.0110766	0.0147614	0.0158231	0.0143613	0.0124947	0.0103499	0.0131406	0.010782	0.013978	0.0101558	0.0146753	0.0124206	0.0235381	0.0231029	0.0224646	0.0190266	0.00941749	0.00960476	0.0112875	0.01667	0.00100832	0.00183453	0.00110265	0.00459255	0.0223361	0.0274603	0.0236598	0.0263395	0.00617416	0.0109829	0.0117183	0.0116899	0.00295042	0.00315743	0.00365116	0.0041423	0.0203652	0.016923	0.0242471	0.0169894	0.0131391	0.0100111	0.00914408
247	11.788	citramalic acid	0.0524103	0.0130114	0.0115714	0.0139776	0.00989002	0.016824	0.0173743	0.0162446	0.0683953	0.0113601	0.0131495	0.0114592	0.0128857	0.0100813	0.0135781	0.0129789	0.0202613	0.0252732	0.0246632	0.0173752	0.0147516	0.014948	0.0139593	0.0129637	0.0189339	0.0186135	0.0158338	0.0101149	0.022597	0.0222851	0.0264281	0.0197565	0.0124279	0.0162256	0.015894	0.014898	0.00993247	0.011551	0.00915785	0.0154199	0.0194584	0.0199176	0.0249346	0.0216994	0.015776	0.0179994	0.0180595
233	11.9926	malic acid	43.9411	13.2792	12.0645	13.2522	10.959	14.5228	15.4088	12.4985	43.8196	14.6463	13.9652	14.6871	13.9873	11.3557	12.6352	12.0961	9.65032	9.34739	10.6784	9.09922	12.8515	12.4792	12.5826	12.9801	32.1968	21.8209	40.5497	17.3125	11.577	11.3367	10.4272	9.39125	13.6082	15.3465	13.4871	13.3029	14.7282	15.8306	11.9509	20.1962	10.7563	11.1958	12.0021	11.5477	13.0793	19.3864	16.0553
217	12.2803	threitol	0.0559894	0.0583347	0.0508033	0.0513402	0.0441256	0.0548153	0.0656929	0.0609923	0.0709168	0.0360887	0.0475744	0.0391733	0.0472598	0.0384491	0.0495359	0.0458565	0.0255113	0.0254211	0.0234281	0.0260124	0.0406083	0.0387213	0.0372471	0.0318758	0.0999354	0.104201	0.0985527	0.0609613	0.035786	0.0385712	0.032319	0.031391	0.0591002	0.0440898	0.0418112	0.0381904	0.101539	0.0716738	0.0879567	0.0929365	0.0254477	0.0266984	0.032046	0.0306479	0.0397336	0.0388377	0.0384816
176	12.3104	methionine 2	0.0239075	0.00734962	0.00476002	0.0082287	0.00714346	0.00553568	0.00891524	0.00635886	0.0359465	0.00595257	0.00461709	0.00205487	0.00596808	0.00376577	0.00676618	0.00425734	0.00742326	0.00784053	0.00967289	0.00619512	0.00512739	0.00356383	0.00551181	0.00464076	0	0	0	0.00116357	0.0065147	0.00728941	0.00782971	0.00574292	0.0042961	0.00472648	0.00494226	0.0049979	0	0.00297907	0.000616811	0.00085053	0.00722833	0.00756405	0.00741509	0.0269039	0.0771703	0.0055713	0.00636598
156	12.356	pyroglutamic acid	0.817231	0.525458	0.262549	0.388497	0.196078	0.321318	0.255534	0.276155	1.09389	0.165861	0.280014	0.159064	0.305504	0.169709	0.3821	0.213034	0.294047	0.374924	0.31804	0.239266	0.27565	0.302435	0.291938	0.243083	0.390773	0.317057	0.34359	0.175989	0.450995	0.516116	0.459519	0.452123	0.356346	0.36608	0.386436	0.363273	0.452804	0.440456	0.357084	0.506356	0.271932	0.350047	0.389328	0.324763	0.263127	0.541646	0.384478
232	12.3604	aspartic acid 2	1.1168	0.15213	0.121863	0.158918	0.104369	0.116399	0.143545	0.0942818	1.3393	0.120756	0.0930236	0.0688957	0.134324	0.049682	0.131651	0.0791292	0.412735	0.469972	0.540613	0.36557	0.355142	0.261029	0.472456	0.323225	0.0233985	0.00354206	0.0778713	0.0324591	0.366467	0.374452	0.395369	0.317154	0.310245	0.236147	0.325944	0.321858	0.0410305	0.097755	0.0210072	0.0378701	0.163093	0.211464	0.286326	0.218572	0.306656	0.280091	0.39284
142	12.366	nornicotine	0.523814	0.0865793	0.0539641	0.077915	0.047142	0.0384976	0.0736844	0.0340026	0.687865	0.0280614	0.0239353	0.0416626	0.0510105	0.0549194	0.0767173	0.0282918	0.0127597	0.0150344	0.146956	0.0470258	0.0504722	0.0240843	0.161697	0.0547524	0	0	0	0.00157463	0.156054	0.174444	0.0863902	0.0699955	0.138109	0.0578372	0.0520318	0.0645272	0.0053412	0.0202228	0.00573226	0.00484748	0.0943265	0.0765512	0.505499	0.161571	0.104936	0.0598136	0.939496
304	12.4361	4-aminobutyric acid	0.532246	0.161655	0.166741	0.1918	0.1635	0.181915	0.240786	0.20634	0.647865	0.140208	0.156951	0.127677	0.161371	0.130429	0.15779	0.169492	0.169068	0.195293	0.171592	0.144159	0.171347	0.182783	0.159337	0.160706	0.0962102	0.0573009	0.0994335	0.102305	0.172779	0.168403	0.180546	0.158605	0.138192	0.146098	0.180064	0.176705	0.0923449	0.0999675	0.0734463	0.0954747	0.145359	0.16576	0.159758	0.308789	0.594496	0.200591	0.160304
292	12.725	erythronic acid	0.380291	0.125428	0.113007	0.126886	0.101088	0.14105	0.142786	0.140167	0.4333	0.105056	0.11516	0.109202	0.118077	0.0909143	0.113513	0.119414	0.208314	0.207908	0.228098	0.234491	0.192804	0.165504	0.228	0.283078	0.12386	0.0976889	0.178165	0.118477	0.222645	0.244565	0.261754	0.269576	0.155566	0.166765	0.223915	0.208802	0.0899183	0.105826	0.0849351	0.105027	0.186969	0.158656	0.249288	0.162729	0.186409	0.165628	0.193423
220	12.7732	cysteine	0.0176659	0.00809139	0.00660639	0.00784424	0.00670739	0.00689832	0.00942621	0.00601552	0.0275955	0.00574718	0.00584069	0.0042239	0.00802232	0.0038747	0.00929463	0.00453431	0.00415402	0.00269576	0.00350074	0.00300883	0.00415314	0.00317206	0.00497475	0.0049011	0	0	0.00214479	0.00336463	0.00459	0.00562549	0.00527853	0.00476033	0.00573932	0.00524177	0.00600452	0.00671744	0.00371376	0.00724276	0.00227863	0.00488247	0.00548768	0.00534491	0.00640336	0.00601768	0.00861596	0.00699448	0.00874774
267	12.835	m-Hydroxybenzoic acid	0.0302473	0.210765	0.392777	0.187815	0.284735	0.169489	0.365254	0.204544	0.091296	0.10821	0.0570173	0.129504	0.109448	0.205204	0.14442	0.286279	0.00628305	0.00701673	0.00797628	0.00807515	0.0114736	0.0123357	0.0123477	0.0123927	0.124286	0.115166	0.158761	0.0481226	0.0807394	0.084984	0.0785521	0.0765704	0.235014	0.236777	0.143719	0.12477	0.347865	0.327444	0.240886	0.428196	0.100948	0.108088	0.0860456	0.105864	0.0912763	0.186502	0.106469
179	12.9029	4-Hydroxyphenylethanol	0.0290027	0.0250195	0.0251568	0.0248351	0.0200535	0.027489	0.0344102	0.0286718	0.0327295	0.0276585	0.0343603	0.0312098	0.0293657	0.0234938	0.0256666	0.0236612	0.020003	0.0207479	0.0236298	0.0246741	0.00819689	0.00670986	0.0107826	0.0122246	0.0228832	0.116705	0.010213	0.0243588	0.017101	0.0196556	0.0214614	0.0224365	0.0108852	0.0104461	0.0126477	0.0110388	0.141835	0.0290241	0.0286881	0.0502162	0.0151584	0.0156651	0.0191037	0.0134568	0.0173091	0.0137837	0.0113774
292	12.925	threonic acid	2.62728	0.660553	0.641478	0.751729	0.599031	0.784776	0.82676	0.748438	2.84565	0.597317	0.664319	0.611967	0.689508	0.529176	0.600519	0.730357	3.48182	3.52322	4.1837	4.25624	0.911998	0.794542	1.44666	1.65987	0.158306	0.147327	0.31406	0.336479	2.28976	3.09276	3.3462	3.66771	0.609846	0.799358	0.988553	0.92262	0.130584	0.189335	0.113203	0.156279	1.94916	1.91296	2.87516	1.31308	1.02609	0.899958	0.778456
198	13.0084	alpha ketoglutaric acid	0.0308817	0.00310683	0.00322177	0.00248819	0.00294773	0.00479744	0.00503105	0.00455481	0.0378338	0.00411585	0.00507333	0.00480134	0.00373497	0.00238862	0.0036325	0.00271708	0.00732768	0.00941855	0.0105968	0.0104391	0.00784561	0.00752399	0.0098526	0.0155916	0	0	0	0.00719285	0.00449669	0.00510367	0.00457762	0.00501564	0.00466064	0.00251942	0.00544215	0.00384698	0.000508152	0.000333367	0.00252332	0.000907052	0.0031182	0.00205003	0.00477874	0.00408831	0.00391833	0.00468886	0.00894591
246	13.5082	glutamic acid 2	1.70814	0.223374	0.190392	0.220569	0.161546	0.236562	0.29501	0.203437	1.87433	0.236671	0.196419	0.188186	0.215971	0.112259	0.224102	0.186084	0.701842	0.77612	0.967818	0.923313	0.540849	0.476438	0.596555	0.67262	0.0146542	0	0.0696417	0.096043	0.60909	0.654954	0.755291	0.614459	0.35359	0.347906	0.529496	0.511147	0.0454427	0.132366	0.026389	0.0369038	0.408105	0.376703	0.59873	0.192713	0.0228549	0.282293	0.606497
267	13.5402	4-hydroxybenzoic acid	0.0280028	0.153809	0.337556	0.151709	0.248211	0.134392	0.307016	0.172845	0.0600637	0.0888185	0.0469402	0.107612	0.0730603	0.169145	0.0990135	0.247131	0.00612722	0.00714829	0.00723628	0.00721565	0.00851038	0.00893217	0.00950203	0.00914209	0.0617706	0.0620072	0.0600473	0.0381167	0.0619746	0.067237	0.0620329	0.061395	0.195703	0.19097	0.116106	0.102159	0.267637	0.2602	0.180012	0.322057	0.0913683	0.0950585	0.0757355	0.0839874	0.0727424	0.152741	0.0806954
218	13.59	DL-Phenylalanine	0.174034	0.060603	0.0469793	0.0578532	0.0452761	0.0558908	0.0767446	0.053063	0.22159	0.0406726	0.0500792	0.0296648	0.0537487	0.0242386	0.0570858	0.0445122	0.0689344	0.0709747	0.0719797	0.0524771	0.038674	0.0340785	0.0396348	0.0429499	0.0170349	0.0171317	0.0186039	0.0173353	0.0598962	0.0049601	0.0657654	0.0541806	0.0457317	0.0426094	0.053743	0.0589563	0.0274604	0.0295061	0.020927	0.0321425	0.0415368	0.0498777	0.0541582	0.0853337	0.199882	0.050864	0.0566918
160	14.7631	6-deoxy-D-glucose 1	0.061551	0.0289517	0.0282743	0.025801	0.0265127	0.0282517	0.0400421	0.0273655	0.0781644	0.0233215	0.0329876	0.0264972	0.0300935	0.0201705	0.0281219	0.0264209	0.0108062	0.0109658	0.0113303	0.0105817	0.0119156	0.0124786	0.0127427	0.0193119	0.0230848	0.0209419	0.0192291	0.0259255	0.0152444	0.0150642	0.0142391	0.0157899	0.0278201	0.00994955	0.017617	0.0153327	0.0248748	0.0181207	0.0338621	0.03295	0.0105633	0.00644558	0.0208756	0.0136252	0.0159671	0.0232265	0.0271337
174	14.8269	putrescine	0.330582	0.113168	0.0968676	0.0982662	0.0887837	0.0973296	0.132872	0.100694	0.411578	0.0854374	0.094113	0.0852083	0.0972398	0.0791546	0.104122	0.114277	0.178126	0.194739	0.163741	0.103126	0.128994	0.119161	0.115738	0.0720376	0.0641401	0.0441346	0.0527793	0.0475461	0.155355	0.22463	0.161653	0.199697	0.149933	0.0999547	0.0957048	0.0954545	0.0627445	0.0485059	0.0558239	0.0411054	0.14975	0.153693	0.119086	0.119993	0.108764	0.103463	0.106649
297	15.0802	4-hydroxy-3-methoxybenzoic acid	0.00416783	0.00888571	0.00795368	0.00791272	0.00486671	0.00774612	0.00801263	0.00790693	0.00821456	0.00175081	0.00490833	0.00197174	0.00547308	0.00386581	0.00824435	0.00660113	0.000137356	0.000133568	0.000356863	0.000328712	0.000382854	0.000677607	0.000626221	0.000412235	0	0	0	0.00104012	0.00382147	0.00339768	0.00353658	0.00398755	0.00592533	0.00563455	0.00430265	0.00394273	0.0110361	0.00992243	0.00675943	0.0125776	0.00383609	0.00409531	0.00376658	0.004408	0.00446825	0.00650507	0.00448524
156	15.2132	glutamine 3	0.122508	0.0111588	0.0080228	0.0109692	0.00677123	0.0129776	0.011588	0.0108202	0.173783	0.00607008	0.00841513	0.0068274	0.00991005	0.00579427	0.0142886	0.010391	0.0310747	0.0408651	0.0483273	0.0190215	0.0123989	0.00887144	0.0177805	0.00773347	0.0131977	0.0119315	0.0106769	0.00462013	0.0297919	0.0815564	0.0610951	0.0229298	0.00649826	0.00718604	0.0314017	0.0335989	0.0111861	0.0111349	0.00787071	0.0100691	0.0182702	0.0138488	0.0425334	0.0281966	0.0575159	0.00737375	0.0261599
204	15.6294	shikimic acid	0.455949	0.301707	0.230334	0.251813	0.185382	0.252243	0.276267	0.249938	0.565301	0.154028	0.221172	0.171119	0.227075	0.173069	0.251995	0.215872	0.313978	0.446623	0.493794	0.37111	0.177131	0.277022	0.262496	0.227484	0.13354	0.152986	0.148932	0.119627	0.331744	0.427713	0.378241	0.372678	0.206918	0.262468	0.27135	0.25813	0.169134	0.202778	0.140951	0.176646	0.344818	0.371115	0.307927	0.415156	0.254079	0.327696	0.267729
193	15.6882	3,4-dihydroxybenzoic acid	0.0265217	0.0873103	0.103363	0.0754736	0.0714093	0.0659292	0.100761	0.0661342	0.0605135	0.0361559	0.0501488	0.0407804	0.0554115	0.0688087	0.0715266	0.0892061	0.00570189	0.00665001	0.00818967	0.0079403	0.0926386	0.0876738	0.0784312	0.00928379	0.0731086	0.088615	0.0963474	0.040956	0.0415011	0.0435712	0.0384725	0.0375845	0.0844501	0.119483	0.0846783	0.0924946	0.120085	0.125314	0.0787963	0.130336	0.0540507	0.0665604	0.033797	0.057496	0.0704879	0.0689047	0.0409323
273	15.7839	isocitric acid	35.0992	4.52116	4.15711	4.37456	4.03327	5.43608	5.87032	4.78757	34.0996	6.05857	5.60276	6.27035	4.72352	4.40585	4.42918	4.5371	3.29541	3.25334	2.89717	2.24129	2.71943	2.80183	2.19232	2.31994	4.07241	4.38764	3.14359	2.71515	2.85359	3.41099	3.64165	3.20798	2.16199	2.37331	3.98132	3.81929	1.72937	2.85216	2.11322	3.49559	2.05289	2.46162	3.22473	2.60942	2.5933	2.03181	3.08681
264	16.1786	adenine 1	0.258544	0.0781582	0.0203464	0.0729121	0.0194958	0.0593404	0.0665562	0.0714854	0.366365	0.0424136	0.0536367	0.0233173	0.0734383	0.016717	0.0973179	0.0324112	0.0658607	0.0668792	0.0684494	0.0535844	0.112687	0.115959	0.0937337	0.0616641	0	0	0	0.0197688	0.0635586	0.0768505	0.0733684	0.0602324	0.0454101	0.0358217	0.103267	0.0985546	0.0116965	0.0207006	0.0159224	0.0124996	0.0605299	0.0638784	0.0664346	0.108705	0.223391	0.0717798	0.0974179
345	16.2787	quinic acid	8.64128	3.09556	2.19255	2.71005	1.97005	2.49515	2.76178	2.57374	8.63804	1.97657	2.32214	2.03836	2.50397	1.77358	2.60886	2.29999	10.7865	13.3869	14.0476	11.9699	1.9687	2.00965	3.10889	3.35794	1.72741	1.7576	1.76238	0.822483	7.49637	11.3625	9.00641	12.4746	1.85685	2.61686	2.40006	2.13007	1.15918	1.22616	0.868732	1.10926	5.78348	4.75225	7.90256	4.96778	3.26191	2.79889	2.55152
217		fructose	43.6667	19.2057	19.0757	17.3235	18.4028	18.2096	24.8807	17.019	45.3516	20.6009	20.1433	21.0554	20.7482	15.4502	18.9873	19.1294	15.0464	13.2258	12.2531	11.0911	17.5668	15.7447	17.5018	23.648	11.8883	5.48334	9.49939	21.8334	12.2757	13.2279	10.699	11.9918	22.1216	10.8272	13.7562	12.8634	8.36038	10.0447	17.7397	12.6865	6.13232	4.95516	15.6563	8.06494	12.3777	13.3085	19.9682
319		glucose	34.9824	17.5374	17.6209	16.1881	16.3125	16.6922	23.373	15.6705	34.2531	18.968	18.7664	19.4399	19.3832	13.0605	16.8521	17.6797	20.4401	18.4103	17.2986	15.7332	13.5484	12.5644	14.7918	22.694	6.45642	3.91287	5.13589	17.4232	15.3029	17.1313	13.8853	15.1908	20.3424	9.11139	11.5331	10.9468	5.58251	6.39057	13.1119	8.68524	7.02023	3.65647	16.7469	8.17974	11.4363	14.6197	17.5696
230	16.7572	lysine 2	0.129775	0.00778918	0.00562932	0.00773971	0.0063725	0.00641964	0.00808141	0.00790896	0.161012	0.00648187	0.00804437	0.00585649	0.00769044	0.0041448	0.00726844	0.00649713	0.0141762	0.00990444	0.007423	0.00601962	0.00618435	0.00472453	0.00571335	0.0116038	0.00338906	0	0.0044106	0.00351041	0.00744505	0.0120556	0.0079709	0.00860612	0.00607152	0.00539701	0.00702544	0.00587526	0.00433161	0.00620656	0.00292603	0.00469945	0.00718869	0.00607948	0.00879356	0.0182853	0.0542345	0.00535351	0.00894324
218	16.9255	tyrosine 2	0.218852	0.0258294	0.0174339	0.0268703	0.0157963	0.0290102	0.0309064	0.0275808	0.351675	0.0201289	0.0285862	0.0171871	0.0266612	0.0116986	0.0319672	0.0203168	0.0659788	0.04862	0.0339436	0.0277373	0.0339401	0.0250778	0.0255981	0.0428346	0.00773603	0.00959602	0.0110736	0.00916671	0.0302395	0.0441021	0.0319472	0.0345123	0.0259047	0.0157375	0.0269938	0.0268864	0.0102705	0.0122581	0.012024	0.0132128	0.0241377	0.0255758	0.0390409	0.0559571	0.204283	0.0211086	0.0332785
333	17.7143	gluconic acid 2	0.0591775	0.0314195	0.0250771	0.0293441	0.02373	0.0353447	0.0394988	0.0365889	0.0688229	0.0292375	0.0366952	0.0281763	0.0301621	0.0217966	0.0269938	0.0282907	0.00511471	0.00498441	0.00297736	0.00464966	0.0199742	0.0148955	0.0143954	0.0138475	0.00903564	0.00602574	0.0108584	0.0121505	0.00795169	0.00840332	0.00823348	0.00769401	0.0149766	0.0127617	0.0278095	0.0187142	0.00907735	0.0144749	0.00758524	0.0106532	0.00604506	0.00825649	0.00972144	0.00666081	0.0216379	0.008852	0.021922
313	17.7919	palmitic acid	0.382287	0.110038	0.0547444	0.0891749	0.0808332	0.159203	0.100943	0.21817	0.462827	0.0511094	0.133471	0.116088	0.17301	0.048616	0.206495	0.0903555	0.0757315	0.0663654	0.0745412	0.0682483	0.0637698	0.0640206	0.0871795	0.0896798	0.459759	0.592674	0.610989	0.111268	0.0945585	0.0898222	0.074339	0.076721	0.104973	0.0545462	0.0952669	0.090057	0.124817	0.107943	0.107635	0.164429	0.0873835	0.103162	0.0914831	0.0918057	0.113542	0.138893	0.121357
333	18.1227	mucic acid	0.0218807	0.00849273	0.00688874	0.00936407	0.00650983	0.0101268	0.0104116	0.00908525	0.0316884	0.00578964	0.00797578	0.00729623	0.0070852	0.00628111	0.00719293	0.00678285	0.00592761	0.00595418	0.0076081	0.0101916	0.00566899	0.00532314	0.00967101	0.0124097	0.00545051	0.00474862	0.00826315	0.00614091	0.00647278	0.00847142	0.00943594	0.00978644	0.00701646	0.00553729	0.0065044	0.00818638	0.0064157	0.0052914	0.00498928	0.00595371	0.00664501	0.005498	0.0138214	0.00781457	0.0115178	0.00606948	0.00995385
205	18.428	N-Acetyl glucosamine	1.2913	0.548184	0.494902	0.525997	0.437087	0.497091	0.596675	0.437943	1.32489	0.48755	0.490866	0.509389	0.541689	0.453593	0.514146	0.516997	0.799424	0.81652	0.812323	0.837872	0.187991	0.146139	0.177024	0.616964	0.0660503	0.0338471	0.0537407	0.325481	0.757437	0.719741	0.765538	0.764702	0.513252	0.546225	0.547239	0.175224	0.274962	0.299775	0.248882	0.33601	0.645336	0.644644	0.72976	0.638171	0.617259	0.601313	0.626767
318	18.5163	Myo-Inositol	10.3064	4.14435	3.75762	4.03017	3.4139	3.87021	4.70693	3.51568	10.7775	3.60685	3.62103	3.75155	3.97386	3.34103	3.82938	3.95955	7.24527	7.30649	7.31473	7.5171	4.71644	4.75269	5.30995	5.43351	1.8813	1.02997	1.99482	2.13094	6.85178	6.49069	7.00081	6.95162	4.25067	4.29302	4.69521	5.50711	1.75228	1.9861	1.65789	2.2263	5.7335	5.66199	6.67873	5.60123	5.48455	4.63005	5.61376
396	18.7239	caffeic acid	0.00618252	0.0285611	0.0275819	0.0178787	0.0152277	0.0228618	0.0244618	0.0193691	0.0182787	0.00300887	0.00788433	0.00326518	0.0575996	0.0240807	0.0432594	0.041748	0.000815302	0.000885389	0.00091378	0.000876697	0.00165236	0.00132599	0.00138681	0.00131152	0.00321541	0.00280119	0.00259526	0.00238492	0.0183329	0.0169381	0.0144275	0.0149112	0.0236621	0.0215516	0.0163053	0.0153288	0.0286087	0.0262383	0.0211385	0.032627	0.0122174	0.0125607	0.01214	0.0116647	0.0134844	0.0177753	0.0115996
202	19.5315	tryptophan 2	0.0538	0.0178658	0.00530948	0.0120337	0.00795418	0.0205237	0.0151605	0.0235237	0.0970708	0.00599701	0.0156226	0.0101203	0.0152639	0.00544525	0.025733	0.00836362	0.0400153	0.0128509	0.0116112	0.0116077	0.0435546	0.0115385	0.0105049	0.00769455	0	0	0	0	0.0090975	0.015236	0.0147958	0.0147852	0.00531506	0.00402041	0.00372207	0.0063408	0	0	0	0	0.0138763	0.0127838	0.0162091	0.0147688	0.0298	0.00230688	0.0056828
361	23.1352	sucrose	4.76782	8.46027	5.19691	5.89693	4.63507	5.8722	5.05668	5.5304	4.92923	1.73868	1.76848	1.57319	3.02988	5.62261	7.14644	4.40849	5.67029	1.93677	3.63247	6.25241	1.64889	1.48915	2.95205	4.61689	1.41585	0.835743	0.90504	2.17707	5.86585	4.03719	3.35552	3.51823	1.22057	2.64795	2.13846	2.82452	1.85986	1.97673	1.95197	2.29294	4.37597	5.12241	6.33649	0.754151	0.126966	2.50496	3.52648
324	23.9264	guanosine	0.0203781	0.0107861	0.00515366	0.0106917	0.00590992	0.0155071	0.00908088	0.014278	0.034288	0.00539069	0.0116247	0.00781936	0.0111037	0.0060877	0.0147028	0.00624315	0.00321301	0.00288251	0.00288118	0.00279386	0.00942327	0.0103262	0.00885505	0.00580038	0	0	0	0.00365881	0.00470133	0.0049987	0.00540961	0.00425977	0.00771754	0.00641918	0.0120371	0.0114423	0.00754841	0.00804326	0.0109841	0.011754	0.00894892	0.0101143	0.00757572	0.0151555	0.0151015	0.0103278	0.0124761
204	24.0885	maltose2	0.168019	0.11686	0.0905857	0.105269	0.0913135	0.132843	0.129491	0.126379	0.43387	0.0799045	0.101235	0.0931685	0.104871	0.0902574	0.140188	0.0941794	0.0557446	0.0494814	0.0457133	0.0413103	0.0967375	0.071419	0.0868656	0.0883721	0.168148	0.0781017	0.0661388	0.0585225	0.0656766	0.0651775	0.0515491	0.073524	0.104656	0.0696927	0.0983213	0.103797	0.0935896	0.153521	0.0839181	0.095367	0.066639	0.0676029	0.117335	0.0906949	0.219156	0.135932	0.135462
361		turanose	0.357508	0.0951891	0.0569879	0.0993091	0.0663872	0.126137	0.10174	0.134044	0.509162	0.0515607	0.0930962	0.062546	0.0891432	0.0502944	0.131636	0.0642411	0.0273588	0.0247421	0.0271293	0.0302111	0.0517951	0.0471421	0.0542557	0.063259	0.0545667	0.0274545	0.0397828	0.0458454	0.0393744	0.0421359	0.0414751	0.0394373	0.0602175	0.0420053	0.0610248	0.064768	0.0695452	0.0718076	0.0875285	0.0897874	0.0593285	0.0520049	0.0694143	0.0762495	0.141213	0.0751832	0.0952867
204	24.822	melibiose2	0.149491	0.164124	0.112323	0.148598	0.116524	0.177187	0.159869	0.168681	0.190279	0.0950012	0.158805	0.109208	0.152295	0.104569	0.201886	0.125569	0.0335161	0.0291171	0.033333	0.0329256	0.136309	0.1218	0.115459	0.0960428	0.101325	0.0714339	0.0903231	0.106129	0.0548762	0.0612376	0.0596583	0.0591846	0.123764	0.0959492	0.15424	0.154282	0.130732	0.146766	0.179557	0.182377	0.0945692	0.103381	0.0762499	0.137118	0.271004	0.177851	0.150012
345	26.2522	chlorogenic acid 2	0.666543	0.0948068	0.0318581	0.0602609	0.043345	0.0969488	0.0320491	0.10997	0.84151	0.0169473	0.0398541	0.019314	0.105976	0.0647529	0.187236	0.0568956	0.0165169	0.0079453	0.0075697	0.0167233	0.012961	0.012259	0.012331	0.013841	0.0324118	0.0265866	0.0250651	0.0127244	0.0188319	0.0264792	0.0175645	0.0188549	0.0152435	0.0141617	0.0160839	0.0165349	0.0419035	0.0281026	0.0280012	0.0429706	0.0299136	0.0302716	0.0206428	0.0264968	0.0304948	0.0279354	0.021227
anatabine,myosmine,UPLC data: C( μg/mg dry weight)
	15UL-1	15UL-2	15UL-3	15UL-4	15ML-1	15ML-2	15ML-3	15ML-4	15LL-1	15LL-2	15LL-3	15LL-4	25UL-1	25UL-2	25UL-3	25UL-4	25ML-1	25ML-2	25ML-3	25ML-4	25LL-1	25LL-2	25LL-3	25LL-4	35UL-1	35UL-2	35UL-3	35UL-4	35ML-1	35ML-2	35ML-3	35ML-4	35LL-1	35LL-2	35LL-3	35LL-4	45UL-1	45UL-2	45UL-3	45UL-4	45ML-1	45ML-2	45ML-3	45ML-4	45LL-1	45LL-2	45LL-3	45LL-4	55UL-1
anatabine	0.3519	0.5481	0.6156	0.5586	0.4512	0.5187	0.6543	0.5736	0.4389	0.6081	0.7119	0.5865	0.5583	0.7737	0.5691	0.5145	0.5607	0.7113	0.5253	0.5922	0.3858	0.5865	0.5499	0.5268	0.9567	0.8829	0.6963	0.7521	0.7716	0.7761	0.7281	0.7005	0.8238	0.5304	0.6945	0.5994	0.7575	1.1124	1.2015	1.4367	1.0071	0.8949	1.1349	0.9966	0.783	1.0605	1.1103	0.8205	1.6203
myosmine	0.057	0.0576	0.0612	0.0816	0.0618	0.0579	0.0666	0.0582	0.0603	0.0618	0.0849	0.0942	0.0612	0.0603	0.0585	0.0588	0.0672	0.1278	0.0606	0.06	0.0681	0.0681	0.0606	0.0612	0.0645	0.0645	0.0912	0.0699	0.0636	0.0639	0.0957	0.0726	0.0639	0.0639	0.0897	0.0696	0.0639	0.063	0.0636	0.0645	0.0627	0.0612	0.0624	0.0615	0.0618	0.0645	0.0633	0.0663	0.069
neochlorogenic acid	0.74	1.15	1.13	1.3	1.98	2.04	1.92	2	3.91	3.54	4.38	3.2	1.15	1.07	1.09	0.62	2.65	1.86	1.51	1.38	0.09	3.14	3.13	2.18	1.25	1.04	1.15	0.52	0.57	1.1	1.46	1.63	2.51	2.39	1.97	3.2	0.38	1.2	1.06	1.04	1.23	1.19	1.15	1.39	1.77	1.44	1.89	0.63	1.09
rutin	5.83	6.41	7.33	5.98	3.53	3.58	4.15	3.42	6.83	6.83	8.46	5.94	8.8	8	8.09	6.89	4.88	4.75	3.56	3.46	1.76	7.37	6.2	4.35	9.73	8.61	10.25	7.93	2.24	3.72	4.41	3.6	3.85	5.56	4.84	6.14	5.45	9.12	10.43	8.59	4.45	5.34	5.21	3.57	3.65	2.76	3.47	1.68	12.37
scopoletin	0.11	0.08	0.11	0.15	0.22	0.07	0.23	0.18	0.34	0.32	0.43	0.37	0.2	0.14	0.22	0.19	0.28	0.19	0.08	0.18	0.18	0.39	0.33	0.13	0.05	0.22	0.16	0.11	0.25	0.14	0.2	0.2	0.29	0.34	0.28	0.48	0.22	0.18	0.35	0.6	0.22	0.18	0.15	0.2	0.06	0.06	0.12	0.13	0.2
solanesol	11.83	13.65	15.1	16.09	14.4	12.7	12.58	16.47	17.95	20.64	24.58	23.65	20	18.92	22.11	18.87	14	15.31	16.12	18.44	11.71	19.3	21.1	18.14	24.92	20.85	26.97	26.94	15.94	15.94	19.63	13.93	15.6	20.48	22.86	17.8	23.62	20.38	23.09	21.81	18.96	19.34	18.32	18.53	20.76	20.07	19.23	15.55	30.33
[truncated: 50 more columns]
